# Supplementary material for: A novel endophytic species, Streptomyces colwelliae sp. nov., isolated from root nodule of Alnus glutinosa
Source: BMC Microbiol. 2025 Sep 18;25:577. doi: 10.1186/s12866-025-04290-z (PMC12445025; doi:10.1186/s12866-025-04290-z)
Supplement: Supplementary file 1 — Supplementary Material 1. [file 12866_2025_4290_MOESM1_ESM.xlsx]

## Sheet: Strain Agncl-13T
Table S5. Plant growth promoting genes of strain Agncl-13T
A. DIRECT_EFFECTS	PGP-genes and functionS		freq
I. BIO-FERTILIZATION
1. CARBON_DIOXID_FIXATION
CO2_FIXATION-ALTERNATIVE_PAHTWAYS	CO2_FIXATION-PHOSPHOENOLPYRUVATE_CARBOXYLASE_BIOSYNTHESIS	ppc->PGPT0001165	1
CO2_FIXATION-ALTERNATIVE_PAHTWAYS	CO2_FIXATION-REDUCTIVE_CITRIC_ACID_CYCLE	korA|oorA|oforA->PGPT0001175	1
CO2_FIXATION-ALTERNATIVE_PAHTWAYS	CO2_FIXATION-REDUCTIVE_CITRIC_ACID_CYCLE	korB|oorB|oforB->PGPT0001180	1
CO2_FIXATION-ALTERNATIVE_PAHTWAYS	PHOTOSYNTHETIC_CO2_FIXATION	cynT|can->PGPT0002415	5
CO2_FIXATION-ALTERNATIVE_PAHTWAYS	PHOTOSYNTHETIC_CO2_FIXATION	porA->PGPT0001195	1
CO2_FIXATION-ALTERNATIVE_PAHTWAYS	PHOTOSYNTHETIC_CO2_FIXATION	porB->PGPT0001200	1
CO2_FIXATION-ALTERNATIVE_PAHTWAYS	PHOTOSYNTHETIC_CO2_FIXATION	porC|porG->PGPT0001205	1
CO2_FIXATION-RuBisCo	CO2_FIXATION-RuBisCo_BIOSYNTHESIS_REGULATION	cbbR|cmpR|ndhR->PGPT0001160	3
2. IRON_ACQUISITION
IRON_ACQUISITION-HEMOPHORES	HEMOPHORES-HEME|HEMIN_UTILISATION	mhuD|hmoB->PGPT0003635	1
IRON_ACQUISITION-HEMOPHORES	HEMOPHORES-HEME|HEMIN_UTILISATION	pbsA1|hmuO->PGPT0003625	2
IRON_ACQUISITION-HEMOPHORES	HEMOPHORES-SIROHEME	cobA_hemD->PGPT0003670	1
IRON_ACQUISITION-HEMOPHORES	HEMOPHORES-SIROHEME	cysG->PGPT0003690	1
IRON_ACQUISITION-HEMOPHORES	HEMOPHORES-SIROHEME	hemA->PGPT0003650	1
IRON_ACQUISITION-HEMOPHORES	HEMOPHORES-SIROHEME	hemB->PGPT0003655	1
IRON_ACQUISITION-HEMOPHORES	HEMOPHORES-SIROHEME	hemC->PGPT0003660	2
IRON_ACQUISITION-HEMOPHORES	HEMOPHORES-SIROHEME	hemD->PGPT0003665	1
IRON_ACQUISITION-HEMOPHORES	HEMOPHORES-SIROHEME	hemL->PGPT0003680	3
IRON_ACQUISITION-IRON_HOMOEOSTASIS	IRON_HOMEOSTASIS-Fmn|Dmk|Ppl|Ndh|Eet_SYSTEM	ndh->PGPT0004020	5
IRON_ACQUISITION-IRON_HOMOEOSTASIS	IRON_HOMEOSTASIS-Fmn|Dmk|Ppl|Ndh|Eet_SYSTEM	nosX|apbE|yojL|fmnB->PGPT0000430	3
IRON_ACQUISITION-IRON_HOMOEOSTASIS	IRON_HOMEOSTASIS-FoxABCD	coxC|ctaE->PGPT0004035	1
IRON_ACQUISITION-IRON_HOMOEOSTASIS	IRON_HOMEOSTASIS-FoxABCD	foxA|coxA|ctaD->PGPT0004025	2
IRON_ACQUISITION-IRON_HOMOEOSTASIS	IRON_HOMEOSTASIS-FoxABCD	foxB|coxB|ctaC->PGPT0004030	1
IRON_ACQUISITION-IRON_HOMOEOSTASIS	IRON_HOMEOSTASIS-OTHER_CYTOCHROME-RELATED_PROTEINS	cycA|cycM->PGPT0004005	1
IRON_ACQUISITION-IRON_HOMOEOSTASIS	IRON_HOMEOSTASIS-RELATED_PROTEINS	dps|dpsA->PGPT0004055	1
IRON_ACQUISITION-OTHER_TRANSPORT_SYSTEMS	IRON_ACQUISITION-BACTERIOFERRITIN-ASSOCIATED_FERREDOXIN	bfd|yheA->PGPT0003975	1
IRON_ACQUISITION-OTHER_TRANSPORT_SYSTEMS	IRON_ACQUISITION-IRON_UPTAKE_REGULATION	fur|furB|zur->PGPT0003880	3
IRON_ACQUISITION-OTHER_TRANSPORT_SYSTEMS	IRON_ACQUISITION-IRON_UPTAKE_REGULATION	pmrA->PGPT0003915	1
IRON_ACQUISITION-OTHER_TRANSPORT_SYSTEMS	IRON_ACQUISITION-IRON_UPTAKE_REGULATION	troR->PGPT0003890	1
IRON_ACQUISITION-OTHER_TRANSPORT_SYSTEMS	IRON_ACQUISITION-LIPOIC_ACID_CHELATORS	lipA->PGPT0003935	1
IRON_ACQUISITION-OTHER_TRANSPORT_SYSTEMS	IRON_ACQUISITION-RELATED_PROTEINS-BaeSR_SYSTEM	arnB|pmrH->PGPT0003995	1
IRON_ACQUISITION-OTHER_TRANSPORT_SYSTEMS	IRON_ACQUISITION-RELATED_PROTEINS-BaeSR_SYSTEM	baeR->PGPT0003990	1
IRON_ACQUISITION-OTHER_TRANSPORT_SYSTEMS	IRON_ACQUISITION-RELATED_PROTEINS-BaeSR_SYSTEM	baeS->PGPT0003985	4
IRON_ACQUISITION-OTHER_TRANSPORT_SYSTEMS	IRON_ACQUISITION-RELATED_PROTEINS_FERRITIN	bfr->PGPT0003965	1
IRON_ACQUISITION-OTHER_TRANSPORT_SYSTEMS	IRON_TRANSPORT-FeuABC|YusV-TRANSPORT_COMPLEX	feuA|yvrC|ABC_FEV_S|fatB->PGPT0003765	9
IRON_ACQUISITION-OTHER_TRANSPORT_SYSTEMS	IRON_TRANSPORT-FeuABC|YusV-TRANSPORT_COMPLEX	feuB|feuC|chuU|yfhA|hmuU|ABC_FEV_P|fatC|fatD->PGPT0003770	16
IRON_ACQUISITION-OTHER_TRANSPORT_SYSTEMS	IRON_TRANSPORT-FeuABC|YusV-TRANSPORT_COMPLEX	yusV|ABC_FEV_A|feuD->PGPT0003760	13
IRON_ACQUISITION-OTHER_TRANSPORT_SYSTEMS	IRON_TRANSPORT-IRON_III_TRANSPORT_SYSTEM	afuA|fbpA->PGPT0003725	2
IRON_ACQUISITION-OTHER_TRANSPORT_SYSTEMS	IRON_TRANSPORT-IRON_III_TRANSPORT_SYSTEM	afuB|fbpB->PGPT0003730	1
IRON_ACQUISITION-OTHER_TRANSPORT_SYSTEMS	IRON_TRANSPORT-IRON_III_TRANSPORT_SYSTEM	afuC|fbpC->PGPT0003735	1
IRON_ACQUISITION-OTHER_TRANSPORT_SYSTEMS	IRON_TRANSPORT-IRON_II_TRANSPORT_SYSTEM	efeB->PGPT0003720	5
IRON_ACQUISITION-OTHER_TRANSPORT_SYSTEMS	IRON_TRANSPORT-IRON_II_TRANSPORT_SYSTEM	efeO->PGPT0003715	2
IRON_ACQUISITION-OTHER_TRANSPORT_SYSTEMS	IRON_TRANSPORT-IRON_II_TRANSPORT_SYSTEM	efeU|FTR|FTH1->PGPT0003710	2
IRON_ACQUISITION-SIDEROPHORES	SIDEROPHORES-ACHROMOBACTIN_METABOLISM	acsD->PGPT0003116	1
IRON_ACQUISITION-SIDEROPHORES	SIDEROPHORES-ACHROMOBACTIN_METABOLISM	alcaligin_achromobactin_synthetase_like->PGPT0003119	1
IRON_ACQUISITION-SIDEROPHORES	SIDEROPHORES-ACHROMOBACTIN_TRANSPORT	putative_cbrC->PGPT0003115	1
IRON_ACQUISITION-SIDEROPHORES	SIDEROPHORES-BACILLIBACTIN_METABOLISM	dhbF->PGPT0003165	4
IRON_ACQUISITION-SIDEROPHORES	SIDEROPHORES-BACILLIBACTIN_METABOLISM	mta|ywnD->PGPT0003175	1
IRON_ACQUISITION-SIDEROPHORES	SIDEROPHORES-BACILLIBACTIN_METABOLISM	ymfI|fabG|efpI->PGPT0003180	46
IRON_ACQUISITION-SIDEROPHORES	SIDEROPHORES-BISUCABERIN_BIOSYNTHESIS	bsbB->PGPT0031170	2
IRON_ACQUISITION-SIDEROPHORES	SIDEROPHORES-COPROGEN_BIOSYNTHESIS	hemN|hemZ->PGPT0003200	2
IRON_ACQUISITION-SIDEROPHORES	SIDEROPHORES-CYCLOOCTATIN_METABOLISM	cotB3->PGPT0003075	1
IRON_ACQUISITION-SIDEROPHORES	SIDEROPHORES-CYCLOOCTATIN_METABOLISM	cotB4->PGPT0003080	1
IRON_ACQUISITION-SIDEROPHORES	SIDEROPHORES-DESFERRIOXAMINE-BIOSYNTHESIS	ddc|dfoJ|desA->PGPT0013725	2
IRON_ACQUISITION-SIDEROPHORES	SIDEROPHORES-DESFERRIOXAMINE-BIOSYNTHESIS	desC->PGPT0031205	1
IRON_ACQUISITION-SIDEROPHORES	SIDEROPHORES-DESFERRIOXAMINE-BIOSYNTHESIS	desD->PGPT0031210	1
IRON_ACQUISITION-SIDEROPHORES	SIDEROPHORES-ENTEROBACTIN|ENTEROCHELIN_METABOLISM	acrR|smeT->PGPT0003255	5
IRON_ACQUISITION-SIDEROPHORES	SIDEROPHORES-ENTEROBACTIN|ENTEROCHELIN_METABOLISM	entF|aebF->PGPT0003230	2
IRON_ACQUISITION-SIDEROPHORES	SIDEROPHORES-ENTEROBACTIN|ENTEROCHELIN_METABOLISM	fes|cbsF|cbsH->PGPT0003235	1
IRON_ACQUISITION-SIDEROPHORES	SIDEROPHORES-ENTEROBACTIN|ENTEROCHELIN_TRANSPORT	entS|ybdA|cbsS->PGPT0003290	3
IRON_ACQUISITION-SIDEROPHORES	SIDEROPHORES-ENTEROBACTIN|ENTEROCHELIN|BACILLIBACTIN|VANCHROBACTIN|ACINETOBACTIN|CHRYSOBACTIN_METABOLISM	entA|vibA|viuA|vabA|angA|dhbA|cbsA|aebA->PGPT0003210	1
IRON_ACQUISITION-SIDEROPHORES	SIDEROPHORES-ENTEROBACTIN|ENTEROCHELIN|BACILLIBACTIN|VANCHROBACTIN|ACINETOBACTIN|CHRYSOBACTIN_METABOLISM	entB|vibB|viuB|vabB|angB|dhbB|basF|cbsB|aebB->PGPT0003215	2
IRON_ACQUISITION-SIDEROPHORES	SIDEROPHORES-ENTEROBACTIN|ENTEROCHELIN|BACILLIBACTIN|VANCHROBACTIN|ACINETOBACTIN|CHRYSOBACTIN_METABOLISM	entC|vibC|viuB|angC|vabC|dhbC|basJ|cbsE|aebC->PGPT0003220	1
IRON_ACQUISITION-SIDEROPHORES	SIDEROPHORES-ENTEROBACTIN|ENTEROCHELIN|PSEUDOMONINE|BACILLIBACTIN|ACINETOBACTIN|ANGUIBACTIN_METABOLISM	entE|psmE|dhbE|basE|angE|aebE->PGPT0003270	2
IRON_ACQUISITION-SIDEROPHORES	SIDEROPHORES-EQUIBACTIN_TRANSPORT	eqbK->PGPT0031300	2
IRON_ACQUISITION-SIDEROPHORES	SIDEROPHORES-ERYTHROCHELIN_TRANSPORT	etcF|ercF->PGPT0031350	3
IRON_ACQUISITION-SIDEROPHORES	SIDEROPHORES-ERYTHROCHELIN_TRANSPORT	etcG|ercG->PGPT0031355	1
IRON_ACQUISITION-SIDEROPHORES	SIDEROPHORES-FERRICHROME|FERRIOXAMINE_TRANSPORT	fhuB->PGPT0003320	1
IRON_ACQUISITION-SIDEROPHORES	SIDEROPHORES-MALLEOBACTIN_METABOLISM	mbaH->PGPT0031670	1
IRON_ACQUISITION-SIDEROPHORES	SIDEROPHORES-MALLEOBACTIN_TRANSPORT	mbaO->PGPT0031720	1
IRON_ACQUISITION-SIDEROPHORES	SIDEROPHORES-MIRUBACTIN_METABOLISM	mrbE->PGPT0031765	1
IRON_ACQUISITION-SIDEROPHORES	SIDEROPHORES-MIRUBACTIN_METABOLISM	mrbN->PGPT0031775	4
IRON_ACQUISITION-SIDEROPHORES	SIDEROPHORES-MIRUBACTIN_METABOLISM	mrbO->PGPT0031785	2
IRON_ACQUISITION-SIDEROPHORES	SIDEROPHORES-MIRUBACTIN_TRANSPORT	mrbK->PGPT0031810	1
IRON_ACQUISITION-SIDEROPHORES	SIDEROPHORES-MYCOBACTIN_BIOSYNTHESIS	mbtH|nocI->PGPT0003370	2
IRON_ACQUISITION-SIDEROPHORES	SIDEROPHORES-PYOCHELIN_BIOSYNTHESIS	pchC->PGPT0003085	4
IRON_ACQUISITION-SIDEROPHORES	SIDEROPHORES-PYOCHELIN_BIOSYNTHESIS	pchF->PGPT0003100	1
IRON_ACQUISITION-SIDEROPHORES	SIDEROPHORES-PYOCHELIN|PSEUDOMONINE_BIOSYNTHESIS	pchB|pmsB->PGPT0003065	1
IRON_ACQUISITION-SIDEROPHORES	SIDEROPHORES-PYOVERDIN_BIOSYNTHESIS	pvdA->PGPT0003390	2
IRON_ACQUISITION-SIDEROPHORES	SIDEROPHORES-PYOVERDIN_BIOSYNTHESIS	pvdQ->PGPT0003395	1
IRON_ACQUISITION-SIDEROPHORES	SIDEROPHORES-SALMOCHELIN_BIOSYNTHESIS	iroD->PGPT0003405	1
IRON_ACQUISITION-SIDEROPHORES	SIDEROPHORES-STAPHYLOFERRIN_A_BIOSYNTHESIS	sfaB|sfnaB->PGPT0003420	1
IRON_ACQUISITION-SIDEROPHORES	SIDEROPHORES-STAPHYLOFERRIN_A_TRANSPORT	sfaA|sfnaA->PGPT0003435	2
IRON_ACQUISITION-SIDEROPHORES	SIDEROPHORES-STAPHYLOFERRIN_B_BIOSYNTHESIS	sbnA->PGPT0003440	2
IRON_ACQUISITION-SIDEROPHORES	SIDEROPHORES-STAPHYLOFERRIN_B_BIOSYNTHESIS	sbnH->PGPT0003470	1
IRON_ACQUISITION-SIDEROPHORES	SIDEROPHORES-YERSINIABACTIN_METABOLISM	irp2->PGPT0003510	1
IRON_ACQUISITION-SIDEROPHORES	SIDEROPHORE_EXPORT_SYSTEMS	iroC->PGPT0003605	2
IRON_ACQUISITION-SIDEROPHORES	SIDEROPHORE_EXPORT_SYSTEMS	ymfE->PGPT0003580	2
3. NITROGEN_ACQUISITION
N-AQUISITION-ALLANTOIN_USAGE	N-AQUISITION-ALLANTOIN_METABOLISM	alc->PGPT0000880	1
N-AQUISITION-ALLANTOIN_USAGE	N-AQUISITION-ALLANTOIN_METABOLISM	allB->PGPT0000870	1
N-AQUISITION-ALLANTOIN_USAGE	N-AQUISITION-ALLANTOIN_METABOLISM	allC->PGPT0000875	1
N-AQUISITION-ALLANTOIN_USAGE	N-AQUISITION-ALLANTOIN_METABOLISM	hpxA->PGPT0000895	1
N-AQUISITION-AMMONIUM_ASSIMILATION_USAGE	N-AQUISITION-AMMONIUM_METABOLISM	nitA|nitB|nitR|nit1->PGPT0000835	5
N-AQUISITION-AMMONIUM_ASSIMILATION_USAGE	N-AQUISITION-AMMONIUM_STARVATiON_RESPONSE	exoR->PGPT0000855	3
N-AQUISITION-AMMONIUM_ASSIMILATION_USAGE	N-AQUISITION-AMMONIUM_TRANSPORT	amtB|ybaG|amt->PGPT0000840	2
N-AQUISITION-AMMONIUM_ASSIMILATION_USAGE	N-AQUISITION-GLUTAMATE_TRANSPORT	TC_AAT|yifK->PGPT0000815	2
N-AQUISITION-AMMONIUM_ASSIMILATION_USAGE	N-AQUISITION-GLUTAMATE_TRANSPORT	gltS->PGPT0000810	1
N-AQUISITION-AMMONIUM_ASSIMILATION_USAGE	N-AQUISITION-GLUTAMATE_TRANSPORT	gluA->PGPT0000785	2
N-AQUISITION-AMMONIUM_ASSIMILATION_USAGE	N-AQUISITION-GLUTAMATE_TRANSPORT	gluB->PGPT0000770	2
N-AQUISITION-AMMONIUM_ASSIMILATION_USAGE	N-AQUISITION-GLUTAMATE_TRANSPORT	gluC->PGPT0000775	2
N-AQUISITION-AMMONIUM_ASSIMILATION_USAGE	N-AQUISITION-GLUTAMATE_TRANSPORT	gluD->PGPT0000780	2
N-AQUISITION-AMMONIUM_ASSIMILATION_USAGE	N-AQUISITION-GLUTAMATE|GLUTAMINE_METABOLISM	gdhA->PGPT0000690	1
N-AQUISITION-AMMONIUM_ASSIMILATION_USAGE	N-AQUISITION-GLUTAMATE|GLUTAMINE_METABOLISM	gdhA->PGPT0000695	1
N-AQUISITION-AMMONIUM_ASSIMILATION_USAGE	N-AQUISITION-GLUTAMATE|GLUTAMINE_METABOLISM	glnA->PGPT0000645	8
N-AQUISITION-AMMONIUM_ASSIMILATION_USAGE	N-AQUISITION-GLUTAMATE|GLUTAMINE_METABOLISM	glnB|glnY->PGPT0000650	2
N-AQUISITION-AMMONIUM_ASSIMILATION_USAGE	N-AQUISITION-GLUTAMATE|GLUTAMINE_METABOLISM	glnD->PGPT0000660	1
N-AQUISITION-AMMONIUM_ASSIMILATION_USAGE	N-AQUISITION-GLUTAMATE|GLUTAMINE_METABOLISM	glnE->PGPT0000655	1
N-AQUISITION-AMMONIUM_ASSIMILATION_USAGE	N-AQUISITION-GLUTAMATE|GLUTAMINE_METABOLISM	gltB->PGPT0000635	4
N-AQUISITION-AMMONIUM_ASSIMILATION_USAGE	N-AQUISITION-GLUTAMATE|GLUTAMINE_METABOLISM	gltD->PGPT0000640	2
N-AQUISITION-ATMOSHPHERIC_NITROGEN_FIXATION	CBB3-TYPE_CYTOCHROME_C_OXIDASE	fixP|ccoP->PGPT0000153	1
N-AQUISITION-ATMOSHPHERIC_NITROGEN_FIXATION	N-FIX-HYDROGENASE_BIOSYNTHESIS	hupL|hyaB|hybC->PGPT0000210	1
N-AQUISITION-ATMOSHPHERIC_NITROGEN_FIXATION	N-FIX-HYDROGENASE_BIOSYNTHESIS	hyfB->PGPT0000160	1
N-AQUISITION-ATMOSHPHERIC_NITROGEN_FIXATION	N-FIX-HYDROGENASE_BIOSYNTHESIS	hyfC->PGPT0000165	1
N-AQUISITION-ATMOSHPHERIC_NITROGEN_FIXATION	N-FIX-HYDROGENASE_BIOSYNTHESIS	hyfF->PGPT0000180	1
N-AQUISITION-ATMOSHPHERIC_NITROGEN_FIXATION	N-FIX-HYDROGENASE_BIOSYNTHESIS	hyfG->PGPT0000185	1
N-AQUISITION-ATMOSHPHERIC_NITROGEN_FIXATION	N-FIX-HYDROGENASE_BIOSYNTHESIS	hyfI->PGPT0000195	1
N-AQUISITION-ATMOSHPHERIC_NITROGEN_FIXATION	N-FIX-HYDROGENASE_BIOSYNTHESIS	hypC|hupF->PGPT0000250	1
N-AQUISITION-ATMOSHPHERIC_NITROGEN_FIXATION	N-FIX-HYDROGENASE_BIOSYNTHESIS	hypD->PGPT0000255	1
N-AQUISITION-ATMOSHPHERIC_NITROGEN_FIXATION	N-FIX-HYDROGENASE_BIOSYNTHESIS	hypE->PGPT0000260	1
N-AQUISITION-ATMOSHPHERIC_NITROGEN_FIXATION	N-FIX-HYDROGENASE_BIOSYNTHESIS	hypF->PGPT0000265	1
N-AQUISITION-ATMOSHPHERIC_NITROGEN_FIXATION	N-FIX-NITROGENASE_BIOSYNTHESIS	anfR->PGPT0000102	1
N-AQUISITION-ATMOSHPHERIC_NITROGEN_FIXATION	N-FIX-NITROGENASE_BIOSYNTHESIS	nifS|iscS->PGPT0000065	2
N-AQUISITION-ATMOSHPHERIC_NITROGEN_FIXATION	N-FIX-NITROGENASE_BIOSYNTHESIS	nifU|iscU->PGPT0000075	2
N-AQUISITION-CYNATE_USAGE	N-AQUISITION-CYNATE_DEGRADATION	cynS->PGPT0000615	1
N-AQUISITION-DENITRIFICATION|NITRATE_USAGE	DENITRIFICATION-NITRATE_REDUCTION	narI|narV->PGPT0000505	1
N-AQUISITION-DENITRIFICATION|NITRATE_USAGE	DENITRIFICATION-NITRATE_REDUCTION	narJ|narW->PGPT0000510	1
N-AQUISITION-DENITRIFICATION|NITRATE_USAGE	DENITRIFICATION-NITRATE_REDUCTION	narK|nrtP|nrt|narU->PGPT0000300	1
N-AQUISITION-DENITRIFICATION|NITRATE_USAGE	DENITRIFICATION-NITRATE_REDUCTION	nfrA2|ycnD->PGPT0000295	1
N-AQUISITION-DENITRIFICATION|NITRATE_USAGE	DENITRIFICATION-NITRATE_REDUCTION	nirB->PGPT0000450	1
N-AQUISITION-DENITRIFICATION|NITRATE_USAGE	DENITRIFICATION-NITRATE_REDUCTION	nosX|apbE|yojL|fmnB->PGPT0000430	3
N-AQUISITION-DENITRIFICATION|NITRATE_USAGE	DENITRIFICATION-NITRATE|NITRITE_SENSING	narL->PGPT0000550	6
N-AQUISITION-DENITRIFICATION|NITRATE_USAGE	DENITRIFICATION-NITRATE|NITRITE_SENSING	nreC->PGPT0000530	10
N-AQUISITION-ETHANOLAMINE_USAGE	N-AQUISITION-ETHANOLAMINE_DEGRADATION	aapA->PGPT0000602	1
N-AQUISITION-ETHANOLAMINE_USAGE	N-AQUISITION-ETHANOLAMINE_DEGRADATION	eutB->PGPT0000605	1
N-AQUISITION-FORMAIDE_USAGE	N-AQUISITION-FORMAIDE_USAGE_GENES	fmdA|amiE|amiF->PGPT0000620	2
N-AQUISITION-REGULATION	FUMARATE_BASED_NITROGENASE_REGULATION	frdA->PGPT0001115	1
N-AQUISITION-REGULATION	GLN-NITROGEN_REGULATORY_SYSTEM	glnB|glnY->PGPT0000650	2
N-AQUISITION-REGULATION	GLN-NITROGEN_REGULATORY_SYSTEM	glnD->PGPT0000660	1
N-AQUISITION-REGULATION	N-ACQUISITION-MOLYBDENUM-COREGULATION	modE->PGPT0000520	1
N-AQUISITION-REGULATION	N-AQUISITION-NITRATE|NITRITE_SENSING	narL->PGPT0000550	6
N-AQUISITION-REGULATION	NITROGEN-EXOPOLYSACCHARIDE-MOTILITY_CO-REGULATION	exoR->PGPT0000855	3
N-AQUISITION-REGULATION	NITROGEN_REGULATING_FUNCTIONS	acoR->PGPT0001030	2
N-AQUISITION-REGULATION	NITROGEN_REGULATING_FUNCTIONS	draG->PGPT0001065	8
N-AQUISITION-REGULATION	NITROGEN_REGULATING_FUNCTIONS	fixA|etfB->PGPT0001035	1
N-AQUISITION-REGULATION	NITROGEN_REGULATING_FUNCTIONS	fixB|etfA->PGPT0001040	2
N-AQUISITION-RELATED_FUNCTIONS	N-AQUISITION-NitT|TauT_FAMILY_TRANSPORTER	ABC_SN_A|ytlC->PGPT0001140	11
N-AQUISITION-RELATED_FUNCTIONS	N-AQUISITION-NitT|TauT_FAMILY_TRANSPORTER	ABC_SN_P->PGPT0001145	12
N-AQUISITION-TRIGONELLINE_USAGE	N-AQUISITION-TRIGONELLINE_METABOLISM	tgnB->PGPT0000910	4
N-AQUISITION-TRIGONELLINE_USAGE	N-AQUISITION-TRIGONELLINE_METABOLISM	tgnR->PGPT0000900	13
N-AQUISITION-UREA_USAGE	N-AQUISITION-UREA_METABOLISM	atzF->PGPT0001010	1
N-AQUISITION-UREA_USAGE	N-AQUISITION-UREA_METABOLISM	uca|dur|urd->PGPT0001005	1
N-AQUISITION-UREA_USAGE	N-AQUISITION-UREA_METABOLISM	ureA->PGPT0000955	1
N-AQUISITION-UREA_USAGE	N-AQUISITION-UREA_METABOLISM	ureB->PGPT0000960	1
N-AQUISITION-UREA_USAGE	N-AQUISITION-UREA_METABOLISM	ureC->PGPT0000965	2
N-AQUISITION-UREA_USAGE	N-AQUISITION-UREA_METABOLISM	ureD->PGPT0000970	1
N-AQUISITION-UREA_USAGE	N-AQUISITION-UREA_METABOLISM	ureF->PGPT0000980	1
N-AQUISITION-UREA_USAGE	N-AQUISITION-UREA_METABOLISM	ureG->PGPT0000985	1
N-AQUISITION-UREA_USAGE	N-AQUISITION-UREA_METABOLISM	ycgI->PGPT0001000	3
N-AQUISITION-UREA_USAGE	N-AQUISITION-UREA_TRANSPORT	urtA->PGPT0000925	1
4. POTASSIUM AND PHOSPHATE_SOLUBILIZATION
K-SOLUBILIZATION-ORGANIC_ACID_METABOLISM	K-SOLUBILISATION-SUCCINIC_ACID_ACID_BIOSYNTHESIS	metB|met|cysA->PGPT0001980	2
P-SOLUBILISATION-ORGANIC_ACID_METABOLISM	P-SOLUBILISATION-ACETIC_ACID_BIOSYNTHESIS	aceE->PGPT0001385	2
P-SOLUBILISATION-ORGANIC_ACID_METABOLISM	P-SOLUBILISATION-ACETIC_ACID_BIOSYNTHESIS	aceF|pdhC->PGPT0001390	5
P-SOLUBILISATION-ORGANIC_ACID_METABOLISM	P-SOLUBILISATION-ACETIC_ACID_BIOSYNTHESIS	ackA->PGPT0001360	1
P-SOLUBILISATION-ORGANIC_ACID_METABOLISM	P-SOLUBILISATION-ACETIC_ACID_BIOSYNTHESIS	acyP|yccX->PGPT0001372	1
P-SOLUBILISATION-ORGANIC_ACID_METABOLISM	P-SOLUBILISATION-ACETIC_ACID_BIOSYNTHESIS	korA|oorA|oforA->PGPT0001175	1
P-SOLUBILISATION-ORGANIC_ACID_METABOLISM	P-SOLUBILISATION-ACETIC_ACID_BIOSYNTHESIS	korB|oorB|oforB->PGPT0001180	1
P-SOLUBILISATION-ORGANIC_ACID_METABOLISM	P-SOLUBILISATION-ACETIC_ACID_BIOSYNTHESIS	lpd|pdhD->PGPT0001380	3
P-SOLUBILISATION-ORGANIC_ACID_METABOLISM	P-SOLUBILISATION-ACETIC_ACID_BIOSYNTHESIS	maeA|sfcA|ywkA->PGPT0001350	2
P-SOLUBILISATION-ORGANIC_ACID_METABOLISM	P-SOLUBILISATION-ACETIC_ACID_BIOSYNTHESIS	poxB->PGPT0001371	2
P-SOLUBILISATION-ORGANIC_ACID_METABOLISM	P-SOLUBILISATION-ACETIC_ACID_BIOSYNTHESIS	pta->PGPT0001370	1
P-SOLUBILISATION-ORGANIC_ACID_METABOLISM	P-SOLUBILISATION-ACETIC_ACID_TRANSPORT	actP->PGPT0001400	5
P-SOLUBILISATION-ORGANIC_ACID_METABOLISM	P-SOLUBILISATION-ACONITIC_ACID_BIOSYNTHESIS	acnA->PGPT0001465	1
P-SOLUBILISATION-ORGANIC_ACID_METABOLISM	P-SOLUBILISATION-BUTYRIC_ACID_BIOSYNTHESIS	ccrA->PGPT0001820	1
P-SOLUBILISATION-ORGANIC_ACID_METABOLISM	P-SOLUBILISATION-BUTYRIC_ACID_BIOSYNTHESIS	menI|ydiI|ydiL|ydiI|ybdB->PGPT0001845	1
P-SOLUBILISATION-ORGANIC_ACID_METABOLISM	P-SOLUBILISATION-BUTYRIC_ACID_BIOSYNTHESIS	tesB->PGPT0001835	4
P-SOLUBILISATION-ORGANIC_ACID_METABOLISM	P-SOLUBILISATION-BUTYRIC_ACID_BIOSYNTHESIS	ybgC->PGPT0001850	2
P-SOLUBILISATION-ORGANIC_ACID_METABOLISM	P-SOLUBILISATION-BUTYRIC_ACID_BIOSYNTHESIS	ybhC|pemB|pemA->PGPT0001855	2
P-SOLUBILISATION-ORGANIC_ACID_METABOLISM	P-SOLUBILISATION-CITRIC_ACID_BIOSYNTHESIS	CS|gltA->PGPT0001455	5
P-SOLUBILISATION-ORGANIC_ACID_METABOLISM	P-SOLUBILISATION-CITRIC_ACID_BIOSYNTHESIS	acnA->PGPT0001465	1
P-SOLUBILISATION-ORGANIC_ACID_METABOLISM	P-SOLUBILISATION-CITRIC_ACID_TRANSPORT	TC_CITMHS|CitMHS_family|citN->PGPT0001500	1
P-SOLUBILISATION-ORGANIC_ACID_METABOLISM	P-SOLUBILISATION-FORMIC_ACID_BIOSYNTHESIS	fdhA->PGPT0002115	1
P-SOLUBILISATION-ORGANIC_ACID_METABOLISM	P-SOLUBILISATION-FORMIC_ACID_BIOSYNTHESIS	fdhB->PGPT0002180	1
P-SOLUBILISATION-ORGANIC_ACID_METABOLISM	P-SOLUBILISATION-FORMIC_ACID_BIOSYNTHESIS	fmdA|amiE|amiF->PGPT0000620	2
P-SOLUBILISATION-ORGANIC_ACID_METABOLISM	P-SOLUBILISATION-FORMIC_ACID_BIOSYNTHESIS	frc|yfdW->PGPT0002130	7
P-SOLUBILISATION-ORGANIC_ACID_METABOLISM	P-SOLUBILISATION-FORMIC_ACID_BIOSYNTHESIS	pflD|ybiW|tdcE->PGPT0001950	1
P-SOLUBILISATION-ORGANIC_ACID_METABOLISM	P-SOLUBILISATION-FUMARIC_ACID_BIOSYNTHESIS	fahA->PGPT0001610	1
P-SOLUBILISATION-ORGANIC_ACID_METABOLISM	P-SOLUBILISATION-FUMARIC_ACID_BIOSYNTHESIS	hpaF->PGPT0001630	1
P-SOLUBILISATION-ORGANIC_ACID_METABOLISM	P-SOLUBILISATION-FUMARIC_ACID_BIOSYNTHESIS	sdhA|frdA->PGPT0001605	3
P-SOLUBILISATION-ORGANIC_ACID_METABOLISM	P-SOLUBILISATION-FUMARIC_ACID_BIOSYNTHESIS	sdhB|frdB->PGPT0001600	3
P-SOLUBILISATION-ORGANIC_ACID_METABOLISM	P-SOLUBILISATION-FUMARIC_ACID_BIOSYNTHESIS	sdhC|frdC->PGPT0001595	2
P-SOLUBILISATION-ORGANIC_ACID_METABOLISM	P-SOLUBILISATION-FUMARIC_ACID_BIOSYNTHESIS	sdhD|frdD->PGPT0001590	1
P-SOLUBILISATION-ORGANIC_ACID_METABOLISM	P-SOLUBILISATION-FUMARIC_ACID_TRANSPORT	dctA->PGPT0001450	3
P-SOLUBILISATION-ORGANIC_ACID_METABOLISM	P-SOLUBILISATION-GALACTONIC_ACID_TRANSPORT	dgoT->PGPT0002190	2
P-SOLUBILISATION-ORGANIC_ACID_METABOLISM	P-SOLUBILISATION-GALACTONIC_ACID_TRANSPORT	lgoT->PGPT0002195	1
P-SOLUBILISATION-ORGANIC_ACID_METABOLISM	P-SOLUBILISATION-GLUCONIC_ACID-PQQ_PATHWAY	argD|pqqI->PGPT0014253	2
P-SOLUBILISATION-ORGANIC_ACID_METABOLISM	P-SOLUBILISATION-GLUCONIC_ACID-PQQ_PATHWAY	pqqL|yddC->PGPT0001280	3
P-SOLUBILISATION-ORGANIC_ACID_METABOLISM	P-SOLUBILISATION-GLUCONIC_ACID_TRANSPORT	TC_GNTP->PGPT0001340	3
P-SOLUBILISATION-ORGANIC_ACID_METABOLISM	P-SOLUBILISATION-GLYCOLIC_ACID_BIOSYNTHESIS	gph->PGPT0001730	6
P-SOLUBILISATION-ORGANIC_ACID_METABOLISM	P-SOLUBILISATION-KETO-GLUCONATE_BIOSYNTHESIS	dkgA->PGPT0001320	3
P-SOLUBILISATION-ORGANIC_ACID_METABOLISM	P-SOLUBILISATION-LACTIC_ACID_BIOSYNTHESIS	gloB|gloC->PGPT0001770	10
P-SOLUBILISATION-ORGANIC_ACID_METABOLISM	P-SOLUBILISATION-LACTIC_ACID_BIOSYNTHESIS	lldD->PGPT0001765	1
P-SOLUBILISATION-ORGANIC_ACID_METABOLISM	P-SOLUBILISATION-LACTIC_ACID_BIOSYNTHESIS	lra6->PGPT0001745	4
P-SOLUBILISATION-ORGANIC_ACID_METABOLISM	P-SOLUBILISATION-LACTIC_ACID_TRANSPORT	JEN_Homologous->PGPT0001795	2
P-SOLUBILISATION-ORGANIC_ACID_METABOLISM	P-SOLUBILISATION-LACTIC_ACID_TRANSPORT	lctP->PGPT0001800	1
P-SOLUBILISATION-ORGANIC_ACID_METABOLISM	P-SOLUBILISATION-MALIC_ACID_BIOSYNTHESIS	fumA|fumB->PGPT0001635	1
P-SOLUBILISATION-ORGANIC_ACID_METABOLISM	P-SOLUBILISATION-MALIC_ACID_BIOSYNTHESIS	fumC->PGPT0001650	1
P-SOLUBILISATION-ORGANIC_ACID_METABOLISM	P-SOLUBILISATION-MALIC_ACID_BIOSYNTHESIS	maeA|sfcA|ywkA->PGPT0001350	2
P-SOLUBILISATION-ORGANIC_ACID_METABOLISM	P-SOLUBILISATION-MALIC_ACID_BIOSYNTHESIS	mdh->PGPT0001435	1
P-SOLUBILISATION-ORGANIC_ACID_METABOLISM	P-SOLUBILISATION-MALIC_ACID_TRANSPORT	dctA->PGPT0001450	3
P-SOLUBILISATION-ORGANIC_ACID_METABOLISM	P-SOLUBILISATION-MALONIC_ACID_BIOSYNTHESIS	accC->PGPT0001705	1
P-SOLUBILISATION-ORGANIC_ACID_METABOLISM	P-SOLUBILISATION-MALONIC_ACID_BIOSYNTHESIS	pccA->PGPT0001711	2
P-SOLUBILISATION-ORGANIC_ACID_METABOLISM	P-SOLUBILISATION-MALONIC_ACID_BIOSYNTHESIS	pccB->PGPT0001712	2
P-SOLUBILISATION-ORGANIC_ACID_METABOLISM	P-SOLUBILISATION-MALONIC_ACID_TRANSPORT	mdcF->PGPT0001720	1
P-SOLUBILISATION-ORGANIC_ACID_METABOLISM	P-SOLUBILISATION-OXALACETIC_ACID_BIOSYNTHESIS	aceB|glcB->PGPT0001445	1
P-SOLUBILISATION-ORGANIC_ACID_METABOLISM	P-SOLUBILISATION-OXALACETIC_ACID_BIOSYNTHESIS	mdh->PGPT0001435	1
P-SOLUBILISATION-ORGANIC_ACID_METABOLISM	P-SOLUBILISATION-OXALACETIC_ACID_BIOSYNTHESIS	pyc->PGPT0001420	1
P-SOLUBILISATION-ORGANIC_ACID_METABOLISM	P-SOLUBILISATION-OXALACETIC_ACID_TRANSPORT	dctA->PGPT0001450	3
P-SOLUBILISATION-ORGANIC_ACID_METABOLISM	P-SOLUBILISATION-PROPIONIC_ACID_BIOSYNTHESIS	acdAB->PGPT0002255	3
P-SOLUBILISATION-ORGANIC_ACID_METABOLISM	P-SOLUBILISATION-PROPIONIC_ACID_BIOSYNTHESIS	ackA->PGPT0001360	1
P-SOLUBILISATION-ORGANIC_ACID_METABOLISM	P-SOLUBILISATION-PROPIONIC_ACID_BIOSYNTHESIS	aco|acx->PGPT0002290	1
P-SOLUBILISATION-ORGANIC_ACID_METABOLISM	P-SOLUBILISATION-PROPIONIC_ACID_BIOSYNTHESIS	acs->PGPT0002265	3
P-SOLUBILISATION-ORGANIC_ACID_METABOLISM	P-SOLUBILISATION-PROPIONIC_ACID_BIOSYNTHESIS	bcd->PGPT0002285	14
P-SOLUBILISATION-ORGANIC_ACID_METABOLISM	P-SOLUBILISATION-PROPIONIC_ACID_BIOSYNTHESIS	dml->PGPT0002100	1
P-SOLUBILISATION-ORGANIC_ACID_METABOLISM	P-SOLUBILISATION-PROPIONIC_ACID_BIOSYNTHESIS	mmdA->PGPT0002300	2
P-SOLUBILISATION-ORGANIC_ACID_METABOLISM	P-SOLUBILISATION-PROPIONIC_ACID_BIOSYNTHESIS	mmsA|iolA->PGPT0002295	2
P-SOLUBILISATION-ORGANIC_ACID_METABOLISM	P-SOLUBILISATION-PROPIONIC_ACID_BIOSYNTHESIS	pta->PGPT0001370	1
P-SOLUBILISATION-ORGANIC_ACID_METABOLISM	P-SOLUBILISATION-PYRUVIC_ACID_BIOSYNTHESIS	alaA->PGPT0001880	2
P-SOLUBILISATION-ORGANIC_ACID_METABOLISM	P-SOLUBILISATION-PYRUVIC_ACID_BIOSYNTHESIS	cuyA->PGPT0002000	3
P-SOLUBILISATION-ORGANIC_ACID_METABOLISM	P-SOLUBILISATION-PYRUVIC_ACID_BIOSYNTHESIS	dapA|mosA->PGPT0002080	7
P-SOLUBILISATION-ORGANIC_ACID_METABOLISM	P-SOLUBILISATION-PYRUVIC_ACID_BIOSYNTHESIS	dld->PGPT0001890	1
P-SOLUBILISATION-ORGANIC_ACID_METABOLISM	P-SOLUBILISATION-PYRUVIC_ACID_BIOSYNTHESIS	dml->PGPT0002100	1
P-SOLUBILISATION-ORGANIC_ACID_METABOLISM	P-SOLUBILISATION-PYRUVIC_ACID_BIOSYNTHESIS	eda->PGPT0002060	6
P-SOLUBILISATION-ORGANIC_ACID_METABOLISM	P-SOLUBILISATION-PYRUVIC_ACID_BIOSYNTHESIS	hpaF->PGPT0001630	1
P-SOLUBILISATION-ORGANIC_ACID_METABOLISM	P-SOLUBILISATION-PYRUVIC_ACID_BIOSYNTHESIS	ilvA|tdcB->PGPT0001960	4
P-SOLUBILISATION-ORGANIC_ACID_METABOLISM	P-SOLUBILISATION-PYRUVIC_ACID_BIOSYNTHESIS	ligK|galC->PGPT0002085	3
P-SOLUBILISATION-ORGANIC_ACID_METABOLISM	P-SOLUBILISATION-PYRUVIC_ACID_BIOSYNTHESIS	lldD->PGPT0001765	1
P-SOLUBILISATION-ORGANIC_ACID_METABOLISM	P-SOLUBILISATION-PYRUVIC_ACID_BIOSYNTHESIS	maeA|sfcA|ywkA->PGPT0001350	2
P-SOLUBILISATION-ORGANIC_ACID_METABOLISM	P-SOLUBILISATION-PYRUVIC_ACID_BIOSYNTHESIS	metB|met|cysA->PGPT0001980	2
P-SOLUBILISATION-ORGANIC_ACID_METABOLISM	P-SOLUBILISATION-PYRUVIC_ACID_BIOSYNTHESIS	metC->PGPT0001995	1
P-SOLUBILISATION-ORGANIC_ACID_METABOLISM	P-SOLUBILISATION-PYRUVIC_ACID_BIOSYNTHESIS	mhpE->PGPT0002050	2
P-SOLUBILISATION-ORGANIC_ACID_METABOLISM	P-SOLUBILISATION-PYRUVIC_ACID_BIOSYNTHESIS	pflD|ybiW|tdcE->PGPT0001950	1
P-SOLUBILISATION-ORGANIC_ACID_METABOLISM	P-SOLUBILISATION-PYRUVIC_ACID_BIOSYNTHESIS	porA->PGPT0001195	1
P-SOLUBILISATION-ORGANIC_ACID_METABOLISM	P-SOLUBILISATION-PYRUVIC_ACID_BIOSYNTHESIS	porB->PGPT0001200	1
P-SOLUBILISATION-ORGANIC_ACID_METABOLISM	P-SOLUBILISATION-PYRUVIC_ACID_BIOSYNTHESIS	porC|porG->PGPT0001205	1
P-SOLUBILISATION-ORGANIC_ACID_METABOLISM	P-SOLUBILISATION-PYRUVIC_ACID_BIOSYNTHESIS	ppdK->PGPT0002040	4
P-SOLUBILISATION-ORGANIC_ACID_METABOLISM	P-SOLUBILISATION-PYRUVIC_ACID_BIOSYNTHESIS	ptsI->PGPT0002025	1
P-SOLUBILISATION-ORGANIC_ACID_METABOLISM	P-SOLUBILISATION-PYRUVIC_ACID_BIOSYNTHESIS	ptsP->PGPT0002030	2
P-SOLUBILISATION-ORGANIC_ACID_METABOLISM	P-SOLUBILISATION-PYRUVIC_ACID_BIOSYNTHESIS	pyk->PGPT0002020	2
P-SOLUBILISATION-ORGANIC_ACID_METABOLISM	P-SOLUBILISATION-PYRUVIC_ACID_BIOSYNTHESIS	sdaA|sdaB|tdcG->PGPT0001975	1
P-SOLUBILISATION-ORGANIC_ACID_METABOLISM	P-SOLUBILISATION-PYRUVIC_ACID_BIOSYNTHESIS	sseA->PGPT0002045	4
P-SOLUBILISATION-ORGANIC_ACID_METABOLISM	P-SOLUBILISATION-SUCCINIC_ACID_ACID_BIOSYNTHESIS	frdA->PGPT0001115	1
P-SOLUBILISATION-ORGANIC_ACID_METABOLISM	P-SOLUBILISATION-SUCCINIC_ACID_ACID_BIOSYNTHESIS	gabD->PGPT0001580	5
P-SOLUBILISATION-ORGANIC_ACID_METABOLISM	P-SOLUBILISATION-SUCCINIC_ACID_ACID_BIOSYNTHESIS	hpaI|hpcH->PGPT0001575	1
P-SOLUBILISATION-ORGANIC_ACID_METABOLISM	P-SOLUBILISATION-SUCCINIC_ACID_ACID_BIOSYNTHESIS	korA|oorA|oforA->PGPT0001175	1
P-SOLUBILISATION-ORGANIC_ACID_METABOLISM	P-SOLUBILISATION-SUCCINIC_ACID_ACID_BIOSYNTHESIS	korB|oorB|oforB->PGPT0001180	1
P-SOLUBILISATION-ORGANIC_ACID_METABOLISM	P-SOLUBILISATION-SUCCINIC_ACID_ACID_BIOSYNTHESIS	metB|met|cysA->PGPT0001980	2
P-SOLUBILISATION-ORGANIC_ACID_METABOLISM	P-SOLUBILISATION-SUCCINIC_ACID_ACID_BIOSYNTHESIS	pcaF->PGPT0001570	1
P-SOLUBILISATION-ORGANIC_ACID_METABOLISM	P-SOLUBILISATION-SUCCINIC_ACID_ACID_BIOSYNTHESIS	prpB->PGPT0001555	1
P-SOLUBILISATION-ORGANIC_ACID_METABOLISM	P-SOLUBILISATION-SUCCINIC_ACID_ACID_BIOSYNTHESIS	sad|yneI->PGPT0001585	1
P-SOLUBILISATION-ORGANIC_ACID_METABOLISM	P-SOLUBILISATION-SUCCINIC_ACID_ACID_BIOSYNTHESIS	sucD->PGPT0001540	2
P-SOLUBILISATION-ORGANIC_ACID_METABOLISM	P-SOLUBILISATION-SUCCINIC_ACID_ACID_TRANSPORT	dctA->PGPT0001450	3
P-SOLUBILISATION-ORGANIC_ACID_METABOLISM	P-SOLUBILISATION-TARTARIC_ACID_TRANSPORT	dctA->PGPT0001450	3
P-SOLUBILISATION-ORGANIC_ACID_METABOLISM	P-SOLUBILISATION-VALERIC_ACID_BIOSYNTHESIS	alaA->PGPT0001880	2
P-SOLUBILISATION-ORGANIC_ACID_METABOLISM	P-SOLUBILISATION-VALERIC_ACID_BIOSYNTHESIS	fadJ->PGPT0001870	2
P-SOLUBILISATION-ORGANIC_ACID_METABOLISM	P-SOLUBILISATION-VALERIC_ACID_BIOSYNTHESIS	ilvD->PGPT0001875	1
P-SOLUBILISATION-ORGANIC_ACID_METABOLISM	P-SOLUBILISATION-VALERIC_ACID_BIOSYNTHESIS	paaF|echA->PGPT0001860	14
P-SOLUBILISATION-OTHER_ACID_METABOLISM	P-SOLUBILISATION-CARBONIC_ACID_BIOSYNTHESIS	GAMMACA_like->PGPT0002425	1
P-SOLUBILISATION-OTHER_ACID_METABOLISM	P-SOLUBILISATION-CARBONIC_ACID_BIOSYNTHESIS	cynT|can->PGPT0002415	5
P-SOLUBILISATION-OTHER_ACID_METABOLISM	P-SOLUBILISATION-NITRIC_ACID_BIOSYNTHESIS	narI|narV->PGPT0000505	1
P-SOLUBILISATION-OTHER_ACID_METABOLISM	P-SOLUBILISATION-PHOSPHONATE_DEGRADATION	phnF->PGPT0002515	5
P-SOLUBILISATION-OTHER_ACID_METABOLISM	P-SOLUBILISATION-PHOSPHONATE_DEGRADATION	phnO->PGPT0002475	2
P-SOLUBILISATION-OTHER_ACID_METABOLISM	P-SOLUBILISATION-PHOSPHONATE_DEGRADATION	phnP->PGPT0002480	1
P-SOLUBILISATION-OTHER_ACID_METABOLISM	P-SOLUBILISATION-PHOSPHONATE_DEGRADATION	phnW->PGPT0002485	1
P-SOLUBILISATION-OTHER_ACID_METABOLISM	P-SOLUBILISATION-PHOSPHONATE_DEGRADATION	phnY->PGPT0002500	1
P-SOLUBILISATION-OTHER_ACID_METABOLISM	P-SOLUBILISATION-SULFURIC_ACID_BIOSYNTHESIS	cysD->PGPT0002405	2
P-SOLUBILISATION-OTHER_ACID_METABOLISM	P-SOLUBILISATION-SULFURIC_ACID_BIOSYNTHESIS	cysN->PGPT0002400	2
P-SOLUBILISATION-PHOSPHATASE_ACTIVITY	P-SOLUBILISATION-ALKALINE_PHOSPHATASE	phoD->PGPT0002575	7
P-SOLUBILISATION-PHOSPHATASE_ACTIVITY	P-SOLUBILISATION-EXOPOLYPHOSPHATASE	ppx|ppx_gppA->PGPT0002595	3
P-SOLUBILISATION-PHOSPHATASE_ACTIVITY	P-SOLUBILISATION-INORGANIC_PHOSPHATASE	ppa->PGPT0002600	1
P-SOLUBILISATION-PHOSPHATASE_ACTIVITY	P-SOLUBILISATION-PHYTASE_PRODUCTION	phy|phyA|phyB|phyC->PGPT0002580	2
P-SOLUBILISATION-PHOSPHATE_METABOLISM	P-SOLUBILISATION-PHOSPAHTE_HOMEOSTASIS|REGULATION	phoB->PGPT0002660	1
P-SOLUBILISATION-PHOSPHATE_METABOLISM	P-SOLUBILISATION-PHOSPAHTE_HOMEOSTASIS|REGULATION	phoH->PGPT0002700	1
P-SOLUBILISATION-PHOSPHATE_METABOLISM	P-SOLUBILISATION-PHOSPAHTE_HOMEOSTASIS|REGULATION	phoP|phoB1->PGPT0002665	9
P-SOLUBILISATION-PHOSPHATE_METABOLISM	P-SOLUBILISATION-PHOSPAHTE_HOMEOSTASIS|REGULATION	phoR->PGPT0002705	1
P-SOLUBILISATION-PHOSPHATE_METABOLISM	P-SOLUBILISATION-PHOSPAHTE_HOMEOSTASIS|REGULATION	ppk->PGPT0002685	1
P-SOLUBILISATION-PHOSPHATE_METABOLISM	P-SOLUBILISATION-PHOSPAHTE_HOMEOSTASIS|REGULATION	ppk2->PGPT0002690	2
P-SOLUBILISATION-PHOSPHATE_METABOLISM	P-SOLUBILISATION-PHOSPAHTE_HOMEOSTASIS|REGULATION	ppk2->PGPT0002695	1
P-SOLUBILISATION-PHOSPHATE_METABOLISM	P-SOLUBILISATION-PHOSPAHTE_HOMEOSTASIS|REGULATION	regX3->PGPT0002675	8
P-SOLUBILISATION-PHOSPHATE_METABOLISM	P-SOLUBILISATION-PHOSPAHTE_HOMEOSTASIS|REGULATION	senX3->PGPT0002670	1
P-SOLUBILISATION-PHOSPHATE_METABOLISM	P-SOLUBILISATION-PHOSPHATE_TRANSPORT	TC_PIT->PGPT0002655	3
P-SOLUBILISATION-PHOSPHATE_METABOLISM	P-SOLUBILISATION-PHOSPHATE_TRANSPORT	phoU|phoY->PGPT0002630	2
P-SOLUBILISATION-PHOSPHATE_METABOLISM	P-SOLUBILISATION-PHOSPHATE_TRANSPORT	pitA|pit->PGPT0002645	1
P-SOLUBILISATION-PHOSPHATE_METABOLISM	P-SOLUBILISATION-PHOSPHATE_TRANSPORT	pstA->PGPT0002610	1
P-SOLUBILISATION-PHOSPHATE_METABOLISM	P-SOLUBILISATION-PHOSPHATE_TRANSPORT	pstB|phoT->PGPT0002615	1
P-SOLUBILISATION-PHOSPHATE_METABOLISM	P-SOLUBILISATION-PHOSPHATE_TRANSPORT	pstC|phoW->PGPT0002620	1
P-SOLUBILISATION-PHOSPHATE_METABOLISM	P-SOLUBILISATION-PHOSPHATE_TRANSPORT	pstS|phoS->PGPT0002625	2
K-SOLUBILISATION-OTHER_ACID_METABOLISMS	K-SOLUBILISATION-CARBONIC_ACID_BIOSYNTHESIS	GAMMACA_like->PGPT0002425	1
K-SOLUBILISATION-OTHER_ACID_METABOLISMS	K-SOLUBILISATION-CARBONIC_ACID_BIOSYNTHESIS	cynT|can->PGPT0002415	5
K-SOLUBILISATION-OTHER_ACID_METABOLISMS	K-SOLUBILISATION-NITRIC_ACID_BIOSYNTHESIS	narI|narV->PGPT0000505	1
K-SOLUBILISATION-OTHER_ACID_METABOLISMS	K-SOLUBILISATION-SULFURIC_ACID_BIOSYNTHESIS	cysD->PGPT0002405	2
K-SOLUBILISATION-OTHER_ACID_METABOLISMS	K-SOLUBILISATION-SULFURIC_ACID_BIOSYNTHESIS	cysN->PGPT0002400	2
K-SOLUBILIZATION-ORGANIC_ACID_METABOLISM	K-SOLUBILISATION-ACETIC_ACID_BIOSYNTHESIS	aceE->PGPT0001385	2
K-SOLUBILIZATION-ORGANIC_ACID_METABOLISM	K-SOLUBILISATION-ACETIC_ACID_BIOSYNTHESIS	aceF|pdhC->PGPT0001390	5
K-SOLUBILIZATION-ORGANIC_ACID_METABOLISM	K-SOLUBILISATION-ACETIC_ACID_BIOSYNTHESIS	ackA->PGPT0001360	1
K-SOLUBILIZATION-ORGANIC_ACID_METABOLISM	K-SOLUBILISATION-ACETIC_ACID_BIOSYNTHESIS	acyP|yccX->PGPT0001372	1
K-SOLUBILIZATION-ORGANIC_ACID_METABOLISM	K-SOLUBILISATION-ACETIC_ACID_BIOSYNTHESIS	korA|oorA|oforA->PGPT0001175	1
K-SOLUBILIZATION-ORGANIC_ACID_METABOLISM	K-SOLUBILISATION-ACETIC_ACID_BIOSYNTHESIS	korB|oorB|oforB->PGPT0001180	1
K-SOLUBILIZATION-ORGANIC_ACID_METABOLISM	K-SOLUBILISATION-ACETIC_ACID_BIOSYNTHESIS	lpd|pdhD->PGPT0001380	3
K-SOLUBILIZATION-ORGANIC_ACID_METABOLISM	K-SOLUBILISATION-ACETIC_ACID_BIOSYNTHESIS	maeA|sfcA|ywkA->PGPT0001350	2
K-SOLUBILIZATION-ORGANIC_ACID_METABOLISM	K-SOLUBILISATION-ACETIC_ACID_BIOSYNTHESIS	poxB->PGPT0001371	2
K-SOLUBILIZATION-ORGANIC_ACID_METABOLISM	K-SOLUBILISATION-ACETIC_ACID_BIOSYNTHESIS	pta->PGPT0001370	1
K-SOLUBILIZATION-ORGANIC_ACID_METABOLISM	K-SOLUBILISATION-ACETIC_ACID_TRANSPORT	actP->PGPT0001400	5
K-SOLUBILIZATION-ORGANIC_ACID_METABOLISM	K-SOLUBILISATION-ACONITIC_ACID_BIOSYNTHESIS	acnA->PGPT0001465	1
K-SOLUBILIZATION-ORGANIC_ACID_METABOLISM	K-SOLUBILISATION-BUTYRIC_ACID_BIOSYNTHESIS	ccrA->PGPT0001820	1
K-SOLUBILIZATION-ORGANIC_ACID_METABOLISM	K-SOLUBILISATION-BUTYRIC_ACID_BIOSYNTHESIS	menI|ydiI|ydiL|ydiI|ybdB->PGPT0001845	1
K-SOLUBILIZATION-ORGANIC_ACID_METABOLISM	K-SOLUBILISATION-BUTYRIC_ACID_BIOSYNTHESIS	tesB->PGPT0001835	4
K-SOLUBILIZATION-ORGANIC_ACID_METABOLISM	K-SOLUBILISATION-BUTYRIC_ACID_BIOSYNTHESIS	ybgC->PGPT0001850	2
K-SOLUBILIZATION-ORGANIC_ACID_METABOLISM	K-SOLUBILISATION-BUTYRIC_ACID_BIOSYNTHESIS	ybhC|pemB|pemA->PGPT0001855	2
K-SOLUBILIZATION-ORGANIC_ACID_METABOLISM	K-SOLUBILISATION-CITRIC_ACID_BIOSYNTHESIS	CS|gltA->PGPT0001455	5
K-SOLUBILIZATION-ORGANIC_ACID_METABOLISM	K-SOLUBILISATION-CITRIC_ACID_BIOSYNTHESIS	acnA->PGPT0001465	1
K-SOLUBILIZATION-ORGANIC_ACID_METABOLISM	K-SOLUBILISATION-CITRIC_ACID_TRANSPORT	TC_CITMHS|CitMHS_family|citN->PGPT0001500	1
K-SOLUBILIZATION-ORGANIC_ACID_METABOLISM	K-SOLUBILISATION-FORMIC_ACID_BIOSYNTHESIS	fdhA->PGPT0002115	1
K-SOLUBILIZATION-ORGANIC_ACID_METABOLISM	K-SOLUBILISATION-FORMIC_ACID_BIOSYNTHESIS	fdhB->PGPT0002180	1
K-SOLUBILIZATION-ORGANIC_ACID_METABOLISM	K-SOLUBILISATION-FORMIC_ACID_BIOSYNTHESIS	fmdA|amiE|amiF->PGPT0000620	2
K-SOLUBILIZATION-ORGANIC_ACID_METABOLISM	K-SOLUBILISATION-FORMIC_ACID_BIOSYNTHESIS	pflD|ybiW|tdcE->PGPT0001950	1
K-SOLUBILIZATION-ORGANIC_ACID_METABOLISM	K-SOLUBILISATION-FUMARIC_ACID_BIOSYNTHESIS	fahA->PGPT0001610	1
K-SOLUBILIZATION-ORGANIC_ACID_METABOLISM	K-SOLUBILISATION-FUMARIC_ACID_BIOSYNTHESIS	hpaF->PGPT0001630	1
K-SOLUBILIZATION-ORGANIC_ACID_METABOLISM	K-SOLUBILISATION-FUMARIC_ACID_BIOSYNTHESIS	sdhA|frdA->PGPT0001605	3
K-SOLUBILIZATION-ORGANIC_ACID_METABOLISM	K-SOLUBILISATION-FUMARIC_ACID_BIOSYNTHESIS	sdhB|frdB->PGPT0001600	3
K-SOLUBILIZATION-ORGANIC_ACID_METABOLISM	K-SOLUBILISATION-FUMARIC_ACID_BIOSYNTHESIS	sdhC|frdC->PGPT0001595	2
K-SOLUBILIZATION-ORGANIC_ACID_METABOLISM	K-SOLUBILISATION-FUMARIC_ACID_BIOSYNTHESIS	sdhD|frdD->PGPT0001590	1
K-SOLUBILIZATION-ORGANIC_ACID_METABOLISM	K-SOLUBILISATION-FUMARIC_ACID_TRANSPORT	dctA->PGPT0001450	3
K-SOLUBILIZATION-ORGANIC_ACID_METABOLISM	K-SOLUBILISATION-GALACTONIC_ACID_TRANSPORT	dgoT->PGPT0002190	2
K-SOLUBILIZATION-ORGANIC_ACID_METABOLISM	K-SOLUBILISATION-GALACTONIC_ACID_TRANSPORT	lgoT->PGPT0002195	1
K-SOLUBILIZATION-ORGANIC_ACID_METABOLISM	K-SOLUBILISATION-GLUCONIC_ACID-PQQ_PATHWAY	argD|pqqI->PGPT0014253	2
K-SOLUBILIZATION-ORGANIC_ACID_METABOLISM	K-SOLUBILISATION-GLUCONIC_ACID-PQQ_PATHWAY	pqqL|yddC->PGPT0001280	3
K-SOLUBILIZATION-ORGANIC_ACID_METABOLISM	K-SOLUBILISATION-GLUCONIC_ACID_TRANSPORT	TC_GNTP->PGPT0001340	3
K-SOLUBILIZATION-ORGANIC_ACID_METABOLISM	K-SOLUBILISATION-KETO-GLUCONATE_BIOSYNTHESIS	dkgA->PGPT0001320	3
K-SOLUBILIZATION-ORGANIC_ACID_METABOLISM	K-SOLUBILISATION-LACTIC_ACID_BIOSYNTHESIS	gloB|gloC->PGPT0001770	10
K-SOLUBILIZATION-ORGANIC_ACID_METABOLISM	K-SOLUBILISATION-LACTIC_ACID_BIOSYNTHESIS	lldD->PGPT0001765	1
K-SOLUBILIZATION-ORGANIC_ACID_METABOLISM	K-SOLUBILISATION-LACTIC_ACID_BIOSYNTHESIS	lra6->PGPT0001745	4
K-SOLUBILIZATION-ORGANIC_ACID_METABOLISM	K-SOLUBILISATION-LACTIC_ACID_TRANSPORT	JEN_Homologous->PGPT0001795	2
K-SOLUBILIZATION-ORGANIC_ACID_METABOLISM	K-SOLUBILISATION-LACTIC_ACID_TRANSPORT	lctP->PGPT0001800	1
K-SOLUBILIZATION-ORGANIC_ACID_METABOLISM	K-SOLUBILISATION-MALIC_ACID_BIOSYNTHESIS	fumA|fumB->PGPT0001635	1
K-SOLUBILIZATION-ORGANIC_ACID_METABOLISM	K-SOLUBILISATION-MALIC_ACID_BIOSYNTHESIS	fumC->PGPT0001650	1
K-SOLUBILIZATION-ORGANIC_ACID_METABOLISM	K-SOLUBILISATION-MALIC_ACID_BIOSYNTHESIS	maeA|sfcA|ywkA->PGPT0001350	2
K-SOLUBILIZATION-ORGANIC_ACID_METABOLISM	K-SOLUBILISATION-MALIC_ACID_BIOSYNTHESIS	mdh->PGPT0001435	1
K-SOLUBILIZATION-ORGANIC_ACID_METABOLISM	K-SOLUBILISATION-MALIC_ACID_TRANSPORT	dctA->PGPT0001450	3
K-SOLUBILIZATION-ORGANIC_ACID_METABOLISM	K-SOLUBILISATION-MALONIC_ACID_BIOSYNTHESIS	accC->PGPT0001705	1
K-SOLUBILIZATION-ORGANIC_ACID_METABOLISM	K-SOLUBILISATION-MALONIC_ACID_BIOSYNTHESIS	pccA->PGPT0001711	2
K-SOLUBILIZATION-ORGANIC_ACID_METABOLISM	K-SOLUBILISATION-MALONIC_ACID_BIOSYNTHESIS	pccB->PGPT0001712	2
K-SOLUBILIZATION-ORGANIC_ACID_METABOLISM	K-SOLUBILISATION-MALONIC_ACID_TRANSPORT	mdcF->PGPT0001720	1
K-SOLUBILIZATION-ORGANIC_ACID_METABOLISM	K-SOLUBILISATION-OXALACETIC_ACID_BIOSYNTHESIS	aceB|glcB->PGPT0001445	1
K-SOLUBILIZATION-ORGANIC_ACID_METABOLISM	K-SOLUBILISATION-OXALACETIC_ACID_BIOSYNTHESIS	mdh->PGPT0001435	1
K-SOLUBILIZATION-ORGANIC_ACID_METABOLISM	K-SOLUBILISATION-OXALACETIC_ACID_BIOSYNTHESIS	pyc->PGPT0001420	1
K-SOLUBILIZATION-ORGANIC_ACID_METABOLISM	K-SOLUBILISATION-OXALACETIC_ACID_TRANSPORT	dctA->PGPT0001450	3
K-SOLUBILIZATION-ORGANIC_ACID_METABOLISM	K-SOLUBILISATION-PROPIONIC_ACID_BIOSYNTHESIS	acdAB->PGPT0002255	3
K-SOLUBILIZATION-ORGANIC_ACID_METABOLISM	K-SOLUBILISATION-PROPIONIC_ACID_BIOSYNTHESIS	ackA->PGPT0001360	1
K-SOLUBILIZATION-ORGANIC_ACID_METABOLISM	K-SOLUBILISATION-PROPIONIC_ACID_BIOSYNTHESIS	aco|acx->PGPT0002290	1
K-SOLUBILIZATION-ORGANIC_ACID_METABOLISM	K-SOLUBILISATION-PROPIONIC_ACID_BIOSYNTHESIS	acs->PGPT0002265	3
K-SOLUBILIZATION-ORGANIC_ACID_METABOLISM	K-SOLUBILISATION-PROPIONIC_ACID_BIOSYNTHESIS	bcd->PGPT0002285	14
K-SOLUBILIZATION-ORGANIC_ACID_METABOLISM	K-SOLUBILISATION-PROPIONIC_ACID_BIOSYNTHESIS	dml->PGPT0002100	1
K-SOLUBILIZATION-ORGANIC_ACID_METABOLISM	K-SOLUBILISATION-PROPIONIC_ACID_BIOSYNTHESIS	mmdA->PGPT0002300	2
K-SOLUBILIZATION-ORGANIC_ACID_METABOLISM	K-SOLUBILISATION-PROPIONIC_ACID_BIOSYNTHESIS	mmsA|iolA->PGPT0002295	2
K-SOLUBILIZATION-ORGANIC_ACID_METABOLISM	K-SOLUBILISATION-PROPIONIC_ACID_BIOSYNTHESIS	pta->PGPT0001370	1
K-SOLUBILIZATION-ORGANIC_ACID_METABOLISM	K-SOLUBILISATION-PYRUVIC_ACID_BIOSYNTHESIS	alaA->PGPT0001880	2
K-SOLUBILIZATION-ORGANIC_ACID_METABOLISM	K-SOLUBILISATION-PYRUVIC_ACID_BIOSYNTHESIS	cuyA->PGPT0002000	3
K-SOLUBILIZATION-ORGANIC_ACID_METABOLISM	K-SOLUBILISATION-PYRUVIC_ACID_BIOSYNTHESIS	dapA|mosA->PGPT0002080	7
K-SOLUBILIZATION-ORGANIC_ACID_METABOLISM	K-SOLUBILISATION-PYRUVIC_ACID_BIOSYNTHESIS	dld->PGPT0001890	1
K-SOLUBILIZATION-ORGANIC_ACID_METABOLISM	K-SOLUBILISATION-PYRUVIC_ACID_BIOSYNTHESIS	dml->PGPT0002100	1
K-SOLUBILIZATION-ORGANIC_ACID_METABOLISM	K-SOLUBILISATION-PYRUVIC_ACID_BIOSYNTHESIS	eda->PGPT0002060	6
K-SOLUBILIZATION-ORGANIC_ACID_METABOLISM	K-SOLUBILISATION-PYRUVIC_ACID_BIOSYNTHESIS	hpaF->PGPT0001630	1
K-SOLUBILIZATION-ORGANIC_ACID_METABOLISM	K-SOLUBILISATION-PYRUVIC_ACID_BIOSYNTHESIS	ilvA|tdcB->PGPT0001960	4
K-SOLUBILIZATION-ORGANIC_ACID_METABOLISM	K-SOLUBILISATION-PYRUVIC_ACID_BIOSYNTHESIS	ligK|galC->PGPT0002085	3
K-SOLUBILIZATION-ORGANIC_ACID_METABOLISM	K-SOLUBILISATION-PYRUVIC_ACID_BIOSYNTHESIS	lldD->PGPT0001765	1
K-SOLUBILIZATION-ORGANIC_ACID_METABOLISM	K-SOLUBILISATION-PYRUVIC_ACID_BIOSYNTHESIS	maeA|sfcA|ywkA->PGPT0001350	2
K-SOLUBILIZATION-ORGANIC_ACID_METABOLISM	K-SOLUBILISATION-PYRUVIC_ACID_BIOSYNTHESIS	metB|met|cysA->PGPT0001980	2
K-SOLUBILIZATION-ORGANIC_ACID_METABOLISM	K-SOLUBILISATION-PYRUVIC_ACID_BIOSYNTHESIS	metC->PGPT0001995	1
K-SOLUBILIZATION-ORGANIC_ACID_METABOLISM	K-SOLUBILISATION-PYRUVIC_ACID_BIOSYNTHESIS	mhpE->PGPT0002050	2
K-SOLUBILIZATION-ORGANIC_ACID_METABOLISM	K-SOLUBILISATION-PYRUVIC_ACID_BIOSYNTHESIS	pflD|ybiW|tdcE->PGPT0001950	1
K-SOLUBILIZATION-ORGANIC_ACID_METABOLISM	K-SOLUBILISATION-PYRUVIC_ACID_BIOSYNTHESIS	porA->PGPT0001195	1
K-SOLUBILIZATION-ORGANIC_ACID_METABOLISM	K-SOLUBILISATION-PYRUVIC_ACID_BIOSYNTHESIS	porB->PGPT0001200	1
K-SOLUBILIZATION-ORGANIC_ACID_METABOLISM	K-SOLUBILISATION-PYRUVIC_ACID_BIOSYNTHESIS	porC|porG->PGPT0001205	1
K-SOLUBILIZATION-ORGANIC_ACID_METABOLISM	K-SOLUBILISATION-PYRUVIC_ACID_BIOSYNTHESIS	ppdK->PGPT0002040	4
K-SOLUBILIZATION-ORGANIC_ACID_METABOLISM	K-SOLUBILISATION-PYRUVIC_ACID_BIOSYNTHESIS	ptsI->PGPT0002025	1
K-SOLUBILIZATION-ORGANIC_ACID_METABOLISM	K-SOLUBILISATION-PYRUVIC_ACID_BIOSYNTHESIS	ptsP->PGPT0002030	2
K-SOLUBILIZATION-ORGANIC_ACID_METABOLISM	K-SOLUBILISATION-PYRUVIC_ACID_BIOSYNTHESIS	pyk->PGPT0002020	2
K-SOLUBILIZATION-ORGANIC_ACID_METABOLISM	K-SOLUBILISATION-PYRUVIC_ACID_BIOSYNTHESIS	sdaA|sdaB|tdcG->PGPT0001975	1
K-SOLUBILIZATION-ORGANIC_ACID_METABOLISM	K-SOLUBILISATION-PYRUVIC_ACID_BIOSYNTHESIS	sseA->PGPT0002045	4
K-SOLUBILIZATION-ORGANIC_ACID_METABOLISM	K-SOLUBILISATION-SUCCINIC_ACID_ACID_BIOSYNTHESIS	frdA->PGPT0001115	1
K-SOLUBILIZATION-ORGANIC_ACID_METABOLISM	K-SOLUBILISATION-SUCCINIC_ACID_ACID_BIOSYNTHESIS	gabD->PGPT0001580	5
K-SOLUBILIZATION-ORGANIC_ACID_METABOLISM	K-SOLUBILISATION-SUCCINIC_ACID_ACID_BIOSYNTHESIS	hpaI|hpcH->PGPT0001575	1
K-SOLUBILIZATION-ORGANIC_ACID_METABOLISM	K-SOLUBILISATION-SUCCINIC_ACID_ACID_BIOSYNTHESIS	korA|oorA|oforA->PGPT0001175	1
K-SOLUBILIZATION-ORGANIC_ACID_METABOLISM	K-SOLUBILISATION-SUCCINIC_ACID_ACID_BIOSYNTHESIS	korB|oorB|oforB->PGPT0001180	1
K-SOLUBILIZATION-ORGANIC_ACID_METABOLISM	K-SOLUBILISATION-SUCCINIC_ACID_ACID_BIOSYNTHESIS	pcaF->PGPT0001570	1
K-SOLUBILIZATION-ORGANIC_ACID_METABOLISM	K-SOLUBILISATION-SUCCINIC_ACID_ACID_BIOSYNTHESIS	prpB->PGPT0001555	1
K-SOLUBILIZATION-ORGANIC_ACID_METABOLISM	K-SOLUBILISATION-SUCCINIC_ACID_ACID_BIOSYNTHESIS	sad|yneI->PGPT0001585	1
K-SOLUBILIZATION-ORGANIC_ACID_METABOLISM	K-SOLUBILISATION-SUCCINIC_ACID_ACID_BIOSYNTHESIS	sucD->PGPT0001540	2
K-SOLUBILIZATION-ORGANIC_ACID_METABOLISM	K-SOLUBILISATION-SUCCINIC_ACID_ACID_TRANSPORT	dctA->PGPT0001450	3
K-SOLUBILIZATION-ORGANIC_ACID_METABOLISM	K-SOLUBILISATION-TARTARIC_ACID_TRANSPORT	dctA->PGPT0001450	3
K-SOLUBILIZATION-ORGANIC_ACID_METABOLISM	K-SOLUBILISATION-VALERIC_ACID_BIOSYNTHESIS	alaA->PGPT0001880	2
K-SOLUBILIZATION-ORGANIC_ACID_METABOLISM	K-SOLUBILISATION-VALERIC_ACID_BIOSYNTHESIS	fadJ->PGPT0001870	2
K-SOLUBILIZATION-ORGANIC_ACID_METABOLISM	K-SOLUBILISATION-VALERIC_ACID_BIOSYNTHESIS	ilvD->PGPT0001875	1
K-SOLUBILIZATION-ORGANIC_ACID_METABOLISM	K-SOLUBILISATION-VALERIC_ACID_BIOSYNTHESIS	paaF|echA->PGPT0001860	14
K-SOLUBILIZATION-POTASSIUM_TRANSPORT	K-SOLUBILIZATION-KDP-UPTAKE_SYSTEM	kdpA->PGPT0002740	2
K-SOLUBILIZATION-POTASSIUM_TRANSPORT	K-SOLUBILIZATION-KDP-UPTAKE_SYSTEM	kdpB->PGPT0002745	3
K-SOLUBILIZATION-POTASSIUM_TRANSPORT	K-SOLUBILIZATION-KDP-UPTAKE_SYSTEM	kdpC->PGPT0002750	2
K-SOLUBILIZATION-POTASSIUM_TRANSPORT	K-SOLUBILIZATION-KDP-UPTAKE_SYSTEM	kdpD->PGPT0002755	6
K-SOLUBILIZATION-POTASSIUM_TRANSPORT	K-SOLUBILIZATION-KDP-UPTAKE_SYSTEM	kdpE->PGPT0002760	4
K-SOLUBILIZATION-POTASSIUM_TRANSPORT	K-SOLUBILIZATION-TRK-UPTAKE_SYSTEM	kch|trkA|mthK|pch->PGPT0002715	4
K-SOLUBILIZATION-POTASSIUM_TRANSPORT	K-SOLUBILIZATION-TRK-UPTAKE_SYSTEM	trkA|ktrA->PGPT0002710	2
K-SOLUBILIZATION-POTASSIUM_TRANSPORT	K-SOLUBILIZATION-TRK-UPTAKE_SYSTEM	trkD|kup->PGPT0002720	1
5. SULFUR_ASSIMILATION|MINERALIZATION
S-ASSSIMILATION-SULFUR_METABOLISM	S-METABOLISM-ALKANESULFONATE_DEGRADATION	ssuD->PGPT0003040	12
S-ASSSIMILATION-SULFUR_METABOLISM	S-METABOLISM-ALKANESULFONATE_DEGRADATION	ssuE->PGPT0003045	3
S-ASSSIMILATION-SULFUR_METABOLISM	S-METABOLISM-ALKANESULFONATE_TRANSPORT	ssuA->PGPT0003025	4
S-ASSSIMILATION-SULFUR_METABOLISM	S-METABOLISM-ALKANESULFONATE_TRANSPORT	ssuB->PGPT0003030	3
S-ASSSIMILATION-SULFUR_METABOLISM	S-METABOLISM-ALKANESULFONATE_TRANSPORT	ssuC->PGPT0003035	3
S-ASSSIMILATION-SULFUR_METABOLISM	S-METABOLISM-DMS_DEGRADATION	dmdB->PGPT0002895	1
S-ASSSIMILATION-SULFUR_METABOLISM	S-METABOLISM-DMS_DEGRADATION	dmdC->PGPT0002900	1
S-ASSSIMILATION-SULFUR_METABOLISM	S-METABOLISM-SULFATE_REDUCTION	cysC->PGPT0002780	2
S-ASSSIMILATION-SULFUR_METABOLISM	S-METABOLISM-SULFATE_REDUCTION	cysD->PGPT0002405	2
S-ASSSIMILATION-SULFUR_METABOLISM	S-METABOLISM-SULFATE_REDUCTION	cysH->PGPT0002785	1
S-ASSSIMILATION-SULFUR_METABOLISM	S-METABOLISM-SULFATE_REDUCTION	cysJ->PGPT0002795	4
S-ASSSIMILATION-SULFUR_METABOLISM	S-METABOLISM-SULFATE_REDUCTION	cysK->PGPT0002810	1
S-ASSSIMILATION-SULFUR_METABOLISM	S-METABOLISM-SULFATE_REDUCTION	cysK2->PGPT0002815	1
S-ASSSIMILATION-SULFUR_METABOLISM	S-METABOLISM-SULFATE_REDUCTION	cysN->PGPT0002400	2
S-ASSSIMILATION-SULFUR_METABOLISM	S-METABOLISM-SULFATE_REDUCTION	sir->PGPT0002825	1
S-ASSSIMILATION-SULFUR_METABOLISM	S-METABOLISM-SULFATE_TRANSPORT	TC_SULP->PGPT0003020	5
S-ASSSIMILATION-SULFUR_METABOLISM	S-METABOLISM-SULFATE_TRANSPORT	cysZ->PGPT0003010	1
S-ASSSIMILATION-SULFUR_METABOLISM	S-METABOLISM-SULFIDE_DEGRADATION	metB|met|cysA->PGPT0001980	2
S-ASSSIMILATION-SULFUR_METABOLISM	S-METABOLISM-SULFONE_DEGRADATION	sfnG->PGPT0002830	10
S-ASSSIMILATION-SULFUR_METABOLISM	S-METABOLISM-SULFONE_DEGRADATION	tmoC|tbuB|touC->PGPT0002845	1
S-ASSSIMILATION-SULFUR_METABOLISM	S-METABOLISM-SULFUR_HOMEOSTASIS	nifS|iscS->PGPT0000065	2
S-ASSSIMILATION-SULFUR_METABOLISM	S-METABOLISM-SULFUR_HOMEOSTASIS	sseA->PGPT0002045	4
S-ASSSIMILATION-SULFUR_METABOLISM	S-METABOLISM-SULFUR_REGULATION	cysS->PGPT0002985	2
S-ASSSIMILATION-SULFUR_METABOLISM	S-METABOLISM-TAURINE_DEGRADATION	ggt->PGPT0002935	3
S-ASSSIMILATION-SULFUR_METABOLISM	S-METABOLISM-TAURINE_TRANSPORT	tauB->PGPT0002950	1
II. BIO-REMEDIATION
1. FLUORIDE_DETOXIFICATION
FLUORIDE_RESISTANCE	FLUORIDE_RESISTANCE-FLUORIDE_TRANSPORT	TC_CIC|eriC->PGPT0004990	1
FLUORIDE_RESISTANCE	FLUORIDE_RESISTANCE-FLUORIDE_TRANSPORT	crcB->PGPT0004985	2
2. HEAVY_METAL_DETOXIFICATION
HEAVY_METAL_ANTIMONY_RESISTANCE	ANTIMONY_RESISTANCE-ANTIMONY_TRANSPORT	glpF|pduF->PGPT0004760	2
HEAVY_METAL_ANTIMONY_RESISTANCE	ANTIMONY_RESISTANCE-PUTATIVE_PST-PHO-PIT_TRANSPORT_SYSTEM	pitA|pit->PGPT0002645	1
HEAVY_METAL_ANTIMONY_RESISTANCE	ANTIMONY_RESISTANCE-PUTATIVE_PST-PHO-PIT_TRANSPORT_SYSTEM	pstA->PGPT0002610	1
HEAVY_METAL_ANTIMONY_RESISTANCE	ANTIMONY_RESISTANCE-PUTATIVE_PST-PHO-PIT_TRANSPORT_SYSTEM	pstB|phoT->PGPT0002615	1
HEAVY_METAL_ANTIMONY_RESISTANCE	ANTIMONY_RESISTANCE-PUTATIVE_PST-PHO-PIT_TRANSPORT_SYSTEM	pstC|phoW->PGPT0002620	1
HEAVY_METAL_ANTIMONY_RESISTANCE	ANTIMONY_RESISTANCE-PUTATIVE_PST-PHO-PIT_TRANSPORT_SYSTEM	pstS|phoS->PGPT0002625	2
HEAVY_METAL_ANTIMONY_RESISTANCE	ANTIMONY_RESISTANCE_SYSTEM	arsA->PGPT0004700	1
HEAVY_METAL_ANTIMONY_RESISTANCE	ANTIMONY_RESISTANCE_SYSTEM	arsB|arsenical_pump_membrane_protein->PGPT0004710	4
HEAVY_METAL_ANTIMONY_RESISTANCE	ANTIMONY_RESISTANCE_SYSTEM	arsC->PGPT0004715	1
HEAVY_METAL_ANTIMONY_RESISTANCE	ANTIMONY_RESISTANCE_SYSTEM	arsR->PGPT0004735	13
HEAVY_METAL_ARSENIC_RESISTANCE	ARSENIC_RESISTANCE-ARSENIC_TRANSPORT	glpF|pduF->PGPT0004760	2
HEAVY_METAL_ARSENIC_RESISTANCE	ARSENIC_RESISTANCE-ARSENITE_OXIDASE_SYSTEM_AOX	aoxS->PGPT0004750	3
HEAVY_METAL_ARSENIC_RESISTANCE	ARSENIC_RESISTANCE-PST-PHO-PIT_TRANSPORT_SYSTEM	phoU|phoY->PGPT0002630	2
HEAVY_METAL_ARSENIC_RESISTANCE	ARSENIC_RESISTANCE-PST-PHO-PIT_TRANSPORT_SYSTEM	pitA|pit->PGPT0002645	1
HEAVY_METAL_ARSENIC_RESISTANCE	ARSENIC_RESISTANCE-PST-PHO-PIT_TRANSPORT_SYSTEM	pstA->PGPT0002610	1
HEAVY_METAL_ARSENIC_RESISTANCE	ARSENIC_RESISTANCE-PST-PHO-PIT_TRANSPORT_SYSTEM	pstB|phoT->PGPT0002615	1
HEAVY_METAL_ARSENIC_RESISTANCE	ARSENIC_RESISTANCE-PST-PHO-PIT_TRANSPORT_SYSTEM	pstC|phoW->PGPT0002620	1
HEAVY_METAL_ARSENIC_RESISTANCE	ARSENIC_RESISTANCE-PST-PHO-PIT_TRANSPORT_SYSTEM	pstS|phoS->PGPT0002625	2
HEAVY_METAL_ARSENIC_RESISTANCE	ARSENIC_RESISTANCE_SYSTEM	arsA->PGPT0004700	1
HEAVY_METAL_ARSENIC_RESISTANCE	ARSENIC_RESISTANCE_SYSTEM	arsB|arsenical_pump_membrane_protein->PGPT0004710	4
HEAVY_METAL_ARSENIC_RESISTANCE	ARSENIC_RESISTANCE_SYSTEM	arsC->PGPT0004715	1
HEAVY_METAL_ARSENIC_RESISTANCE	ARSENIC_RESISTANCE_SYSTEM	arsR->PGPT0004735	13
HEAVY_METAL_BISMUTH_RESISTANCE	BISMUTH_RESISTANCE-BISMUTH_HOMEOSTASIS	arsR->PGPT0004735	13
HEAVY_METAL_BISMUTH_RESISTANCE	BISMUTH_RESISTANCE-BISMUTH_HOMEOSTASIS	cadC|smtB->PGPT0004290	1
HEAVY_METAL_CADMIUM_RESISTANCE	CADMIUM_RESISTANCE-CADMIUM_HOMEOSTASIS	cadC|smtB->PGPT0004290	1
HEAVY_METAL_CADMIUM_RESISTANCE	CADMIUM_RESISTANCE-CADMIUM_HOMEOSTASIS	cmtR->PGPT0004390	1
HEAVY_METAL_CADMIUM_RESISTANCE	CADMIUM_RESISTANCE-CADMIUM_TRANSPORT	czcD|zitB|yrdO->PGPT0004255	2
HEAVY_METAL_CHROMATE_RESISTANCE	CHROMATE_RESISTANCE-CHR_TRANSPORT_SYSTEM	chrC|sodB|sodA->PGPT0004190	1
HEAVY_METAL_CHROMATE_RESISTANCE	CHROMATE_RESISTANCE-CHR_TRANSPORT_SYSTEM	chrR->PGPT0004195	2
HEAVY_METAL_CHROMATE_RESISTANCE	CHROMATE_RESISTANCE-CHR_TRANSPORT_SYSTEM	chrS->PGPT0004196	2
HEAVY_METAL_COBALT_RESISTANCE	COBALT_RESISTANCE-CBI_TRANSPORT_SYSTEM	cbiL->PGPT0004690	1
HEAVY_METAL_COBALT_RESISTANCE	COBALT_RESISTANCE-CBI_TRANSPORT_SYSTEM	cbiM->PGPT0004460	1
HEAVY_METAL_COBALT_RESISTANCE	COBALT_RESISTANCE-CBI_TRANSPORT_SYSTEM	cbiO->PGPT0004455	1
HEAVY_METAL_COBALT_RESISTANCE	COBALT_RESISTANCE-CBI_TRANSPORT_SYSTEM	cbiQ->PGPT0004470	1
HEAVY_METAL_COBALT_RESISTANCE	COBALT_RESISTANCE-COBALT_HOMEOSTASIS	cbiB|cobD->PGPT0004660	1
HEAVY_METAL_COBALT_RESISTANCE	COBALT_RESISTANCE-COBALT_HOMEOSTASIS	cbiC->PGPT0004610	1
HEAVY_METAL_COBALT_RESISTANCE	COBALT_RESISTANCE-COBALT_HOMEOSTASIS	cbiF->PGPT0004625	1
HEAVY_METAL_COBALT_RESISTANCE	COBALT_RESISTANCE-COBALT_HOMEOSTASIS	cbiJ->PGPT0004640	1
HEAVY_METAL_COBALT_RESISTANCE	COBALT_RESISTANCE-COBALT_HOMEOSTASIS	cobA|btuR->PGPT0004645	1
HEAVY_METAL_COBALT_RESISTANCE	COBALT_RESISTANCE-COBALT_HOMEOSTASIS	cobC|phpB->PGPT0004650	1
HEAVY_METAL_COBALT_RESISTANCE	COBALT_RESISTANCE-COBALT_HOMEOSTASIS	cobP|cobU->PGPT0004585	1
HEAVY_METAL_COBALT_RESISTANCE	COBALT_RESISTANCE-COBALT_HOMEOSTASIS	cobQ|cbiP->PGPT0004580	1
HEAVY_METAL_COBALT_RESISTANCE	COBALT_RESISTANCE-COBALT_HOMEOSTASIS	cobU|cobT->PGPT0004595	2
HEAVY_METAL_COBALT_RESISTANCE	COBALT_RESISTANCE-COBALT_HOMEOSTASIS	nmtR->PGPT0004400	1
HEAVY_METAL_COBALT_RESISTANCE	COBALT_RESISTANCE-COBALT_HOMEOSTASIS	rhnA_cobC->PGPT0004575	2
HEAVY_METAL_COBALT_RESISTANCE	COBALT_RESISTANCE-COBALT_TRANSPORT	czcD|zitB|yrdO->PGPT0004255	2
HEAVY_METAL_COPPER_RESISTANCE	COPPER_RESISTANCE-COPPER_TRANSPORT	copA|ctpA->PGPT0004090	2
HEAVY_METAL_COPPER_RESISTANCE	COPPER_RESISTANCE-COPPER_TRANSPORT	cutC->PGPT0004085	1
HEAVY_METAL_COPPER_RESISTANCE	COPPER_RESISTANCE-COPPER_TRANSPORT	ycnJ->PGPT0004095	5
HEAVY_METAL_COPPER_RESISTANCE	COPPER_RESISTANCE-RELATED_FUNCTIONS	csoR|ricR->PGPT0004175	4
HEAVY_METAL_COPPER_RESISTANCE	COPPER_RESISTANCE_MEDIATION	ATOX1|ATX1|copZ|golB->PGPT0004125	2
HEAVY_METAL_COPPER_RESISTANCE	COPPER_RESISTANCE_MEDIATION	comR|ycfQ->PGPT0004136	5
HEAVY_METAL_COPPER_RESISTANCE	COPPER_RESISTANCE_MEDIATION	cueO->PGPT0004130	1
HEAVY_METAL_COPPER_RESISTANCE	COPPER_RESISTANCE_MEDIATION	cueR->PGPT0004135	5
HEAVY_METAL_COPPER_RESISTANCE	COPPER_RESISTANCE_MEDIATION	cusR|copR|silR->PGPT0004105	9
HEAVY_METAL_COPPER_RESISTANCE	COPPER_RESISTANCE_MEDIATION	cusS|copS|silS->PGPT0004100	13
HEAVY_METAL_COPPER_RESISTANCE	COPPER_RESISTANCE_MEDIATION	dps|dpsA->PGPT0004055	1
HEAVY_METAL_COPPER_RESISTANCE	COPPER_RESISTANCE_MEDIATION	pcoC|copC->PGPT0004115	1
HEAVY_METAL_GOLD_RESISTANCE	GOLD_RESISTANCE-DELFTIBACTIN_METABOLISM	delF->PGPT0004147	1
HEAVY_METAL_GOLD_RESISTANCE	GOLD_RESISTANCE-DELFTIBACTIN_METABOLISM	delftibactin_hydrolase_domain_protein->PGPT0004151	1
HEAVY_METAL_IRON_RESISTANCE	IRON_RESISTANCE-ACHROMOBACTIN_METABOLISM	acsD->PGPT0003116	1
HEAVY_METAL_IRON_RESISTANCE	IRON_RESISTANCE-ACHROMOBACTIN_METABOLISM	alcaligin_achromobactin_synthetase_like->PGPT0003119	1
HEAVY_METAL_IRON_RESISTANCE	IRON_RESISTANCE-ACHROMOBACTIN_TRANSPORT	putative_cbrC->PGPT0003115	1
HEAVY_METAL_IRON_RESISTANCE	IRON_RESISTANCE-BACILLIBACTIN_METABOLISM	dhbF->PGPT0003165	4
HEAVY_METAL_IRON_RESISTANCE	IRON_RESISTANCE-BACILLIBACTIN_METABOLISM	mta|ywnD->PGPT0003175	1
HEAVY_METAL_IRON_RESISTANCE	IRON_RESISTANCE-BACILLIBACTIN_METABOLISM	ymfI|fabG|efpI->PGPT0003180	46
HEAVY_METAL_IRON_RESISTANCE	IRON_RESISTANCE-BACTERIOFERRITIN-ASSOCIATED_FERREDOXIN	bfd|yheA->PGPT0003975	1
HEAVY_METAL_IRON_RESISTANCE	IRON_RESISTANCE-BISUCABERIN_BIOSYNTHESIS	bsbB->PGPT0031170	2
HEAVY_METAL_IRON_RESISTANCE	IRON_RESISTANCE-COPROGEN_BIOSYNTHESIS	hemN|hemZ->PGPT0003200	2
HEAVY_METAL_IRON_RESISTANCE	IRON_RESISTANCE-CYCLOOCTATIN_METABOLISM	cotB3->PGPT0003075	1
HEAVY_METAL_IRON_RESISTANCE	IRON_RESISTANCE-CYCLOOCTATIN_METABOLISM	cotB4->PGPT0003080	1
HEAVY_METAL_IRON_RESISTANCE	IRON_RESISTANCE-DESFERRIOXAMINE-BIOSYNTHESIS	ddc|dfoJ|desA->PGPT0013725	2
HEAVY_METAL_IRON_RESISTANCE	IRON_RESISTANCE-DESFERRIOXAMINE-BIOSYNTHESIS	desC->PGPT0031205	1
HEAVY_METAL_IRON_RESISTANCE	IRON_RESISTANCE-DESFERRIOXAMINE-BIOSYNTHESIS	desD->PGPT0031210	1
HEAVY_METAL_IRON_RESISTANCE	IRON_RESISTANCE-ENTEROBACTIN|ENTEROCHELIN_METABOLISM	acrR|smeT->PGPT0003255	5
HEAVY_METAL_IRON_RESISTANCE	IRON_RESISTANCE-ENTEROBACTIN|ENTEROCHELIN_METABOLISM	entF|aebF->PGPT0003230	2
HEAVY_METAL_IRON_RESISTANCE	IRON_RESISTANCE-ENTEROBACTIN|ENTEROCHELIN_METABOLISM	fes|cbsF|cbsH->PGPT0003235	1
HEAVY_METAL_IRON_RESISTANCE	IRON_RESISTANCE-ENTEROBACTIN|ENTEROCHELIN_TRANSPORT	entS|ybdA|cbsS->PGPT0003290	3
HEAVY_METAL_IRON_RESISTANCE	IRON_RESISTANCE-ENTEROBACTIN|ENTEROCHELIN|BACILLIBACTIN|VANCHROBACTIN|ACINETOBACTIN|CHRYSOBACTIN_METABOLISM	entA|vibA|viuA|vabA|angA|dhbA|cbsA|aebA->PGPT0003210	1
HEAVY_METAL_IRON_RESISTANCE	IRON_RESISTANCE-ENTEROBACTIN|ENTEROCHELIN|BACILLIBACTIN|VANCHROBACTIN|ACINETOBACTIN|CHRYSOBACTIN_METABOLISM	entB|vibB|viuB|vabB|angB|dhbB|basF|cbsB|aebB->PGPT0003215	2
HEAVY_METAL_IRON_RESISTANCE	IRON_RESISTANCE-ENTEROBACTIN|ENTEROCHELIN|BACILLIBACTIN|VANCHROBACTIN|ACINETOBACTIN|CHRYSOBACTIN_METABOLISM	entC|vibC|viuB|angC|vabC|dhbC|basJ|cbsE|aebC->PGPT0003220	1
HEAVY_METAL_IRON_RESISTANCE	IRON_RESISTANCE-ENTEROBACTIN|ENTEROCHELIN|PSEUDOMONINE|BACILLIBACTIN|ACINETOBACTIN|ANGUIBACTIN_METABOLISM	entE|psmE|dhbE|basE|angE|aebE->PGPT0003270	2
HEAVY_METAL_IRON_RESISTANCE	IRON_RESISTANCE-EQUIBACTIN_TRANSPORT	eqbK->PGPT0031300	2
HEAVY_METAL_IRON_RESISTANCE	IRON_RESISTANCE-ERYTHROCHELIN_TRANSPORT	etcF|ercF->PGPT0031350	3
HEAVY_METAL_IRON_RESISTANCE	IRON_RESISTANCE-ERYTHROCHELIN_TRANSPORT	etcG|ercG->PGPT0031355	1
HEAVY_METAL_IRON_RESISTANCE	IRON_RESISTANCE-EXPORT_SYSTEMS	iroC->PGPT0003605	2
HEAVY_METAL_IRON_RESISTANCE	IRON_RESISTANCE-EXPORT_SYSTEMS	ymfE->PGPT0003580	2
HEAVY_METAL_IRON_RESISTANCE	IRON_RESISTANCE-FERRICHROME|FERRIOXAMINE_TRANSPORT	fhuB->PGPT0003320	1
HEAVY_METAL_IRON_RESISTANCE	IRON_RESISTANCE-FeuABC|YusV-TRANSPORT_COMPLEX	feuA|yvrC|ABC_FEV_S|fatB->PGPT0003765	9
HEAVY_METAL_IRON_RESISTANCE	IRON_RESISTANCE-FeuABC|YusV-TRANSPORT_COMPLEX	feuB|feuC|chuU|yfhA|hmuU|ABC_FEV_P|fatC|fatD->PGPT0003770	16
HEAVY_METAL_IRON_RESISTANCE	IRON_RESISTANCE-FeuABC|YusV-TRANSPORT_COMPLEX	yusV|ABC_FEV_A|feuD->PGPT0003760	13
HEAVY_METAL_IRON_RESISTANCE	IRON_RESISTANCE-Fmn|Dmk|Ppl|Ndh|Eet_SYSTEM	ndh->PGPT0004020	5
HEAVY_METAL_IRON_RESISTANCE	IRON_RESISTANCE-Fmn|Dmk|Ppl|Ndh|Eet_SYSTEM	nosX|apbE|yojL|fmnB->PGPT0000430	3
HEAVY_METAL_IRON_RESISTANCE	IRON_RESISTANCE-FoxABCD	coxC|ctaE->PGPT0004035	1
HEAVY_METAL_IRON_RESISTANCE	IRON_RESISTANCE-FoxABCD	foxA|coxA|ctaD->PGPT0004025	2
HEAVY_METAL_IRON_RESISTANCE	IRON_RESISTANCE-FoxABCD	foxB|coxB|ctaC->PGPT0004030	1
HEAVY_METAL_IRON_RESISTANCE	IRON_RESISTANCE-HEMOPHORES-HEME|HEMIN_UTILISATION	mhuD|hmoB->PGPT0003635	1
HEAVY_METAL_IRON_RESISTANCE	IRON_RESISTANCE-HEMOPHORES-HEME|HEMIN_UTILISATION	pbsA1|hmuO->PGPT0003625	2
HEAVY_METAL_IRON_RESISTANCE	IRON_RESISTANCE-HEMOPHORES-SIROHEME	cobA_hemD->PGPT0003670	1
HEAVY_METAL_IRON_RESISTANCE	IRON_RESISTANCE-HEMOPHORES-SIROHEME	cysG->PGPT0003690	1
HEAVY_METAL_IRON_RESISTANCE	IRON_RESISTANCE-HEMOPHORES-SIROHEME	hemA->PGPT0003650	1
HEAVY_METAL_IRON_RESISTANCE	IRON_RESISTANCE-HEMOPHORES-SIROHEME	hemB->PGPT0003655	1
HEAVY_METAL_IRON_RESISTANCE	IRON_RESISTANCE-HEMOPHORES-SIROHEME	hemC->PGPT0003660	2
HEAVY_METAL_IRON_RESISTANCE	IRON_RESISTANCE-HEMOPHORES-SIROHEME	hemD->PGPT0003665	1
HEAVY_METAL_IRON_RESISTANCE	IRON_RESISTANCE-HEMOPHORES-SIROHEME	hemL->PGPT0003680	3
HEAVY_METAL_IRON_RESISTANCE	IRON_RESISTANCE-IRON_UPTAKE_REGULATION	fur|furB|zur->PGPT0003880	3
HEAVY_METAL_IRON_RESISTANCE	IRON_RESISTANCE-IRON_UPTAKE_REGULATION	pmrA->PGPT0003915	1
HEAVY_METAL_IRON_RESISTANCE	IRON_RESISTANCE-IRON_UPTAKE_REGULATION	troR->PGPT0003890	1
HEAVY_METAL_IRON_RESISTANCE	IRON_RESISTANCE-LIPOIC_ACID_CHELATORS	lipA->PGPT0003935	1
HEAVY_METAL_IRON_RESISTANCE	IRON_RESISTANCE-MALLEOBACTIN_METABOLISM	mbaH->PGPT0031670	1
HEAVY_METAL_IRON_RESISTANCE	IRON_RESISTANCE-MALLEOBACTIN_TRANSPORT	mbaO->PGPT0031720	1
HEAVY_METAL_IRON_RESISTANCE	IRON_RESISTANCE-MIRUBACTIN_METABOLISM	mrbE->PGPT0031765	1
HEAVY_METAL_IRON_RESISTANCE	IRON_RESISTANCE-MIRUBACTIN_METABOLISM	mrbN->PGPT0031775	4
HEAVY_METAL_IRON_RESISTANCE	IRON_RESISTANCE-MIRUBACTIN_METABOLISM	mrbO->PGPT0031785	2
HEAVY_METAL_IRON_RESISTANCE	IRON_RESISTANCE-MIRUBACTIN_TRANSPORT	mrbK->PGPT0031810	1
HEAVY_METAL_IRON_RESISTANCE	IRON_RESISTANCE-MYCOBACTIN_BIOSYNTHESIS	mbtH|nocI->PGPT0003370	2
HEAVY_METAL_IRON_RESISTANCE	IRON_RESISTANCE-OTHER_CYTOCHROME-RELATED_PROTEINS	cycA|cycM->PGPT0004005	1
HEAVY_METAL_IRON_RESISTANCE	IRON_RESISTANCE-PYOCHELIN_BIOSYNTHESIS	pchC->PGPT0003085	4
HEAVY_METAL_IRON_RESISTANCE	IRON_RESISTANCE-PYOCHELIN_BIOSYNTHESIS	pchF->PGPT0003100	1
HEAVY_METAL_IRON_RESISTANCE	IRON_RESISTANCE-PYOCHELIN|PSEUDOMONINE_BIOSYNTHESIS	pchB|pmsB->PGPT0003065	1
HEAVY_METAL_IRON_RESISTANCE	IRON_RESISTANCE-PYOVERDIN_BIOSYNTHESIS	pvdA->PGPT0003390	2
HEAVY_METAL_IRON_RESISTANCE	IRON_RESISTANCE-PYOVERDIN_BIOSYNTHESIS	pvdQ->PGPT0003395	1
HEAVY_METAL_IRON_RESISTANCE	IRON_RESISTANCE-RELATED_PROTEINS	dps|dpsA->PGPT0004055	1
HEAVY_METAL_IRON_RESISTANCE	IRON_RESISTANCE-RELATED_PROTEINS-BaeSR_SYSTEM	arnB|pmrH->PGPT0003995	1
HEAVY_METAL_IRON_RESISTANCE	IRON_RESISTANCE-RELATED_PROTEINS-BaeSR_SYSTEM	baeR->PGPT0003990	1
HEAVY_METAL_IRON_RESISTANCE	IRON_RESISTANCE-RELATED_PROTEINS-BaeSR_SYSTEM	baeS->PGPT0003985	4
HEAVY_METAL_IRON_RESISTANCE	IRON_RESISTANCE-RELATED_PROTEINS_FERRITIN	bfr->PGPT0003965	1
HEAVY_METAL_IRON_RESISTANCE	IRON_RESISTANCE-SALMOCHELIN_BIOSYNTHESIS	iroD->PGPT0003405	1
HEAVY_METAL_IRON_RESISTANCE	IRON_RESISTANCE-STAPHYLOFERRIN_A_BIOSYNTHESIS	sfaB|sfnaB->PGPT0003420	1
HEAVY_METAL_IRON_RESISTANCE	IRON_RESISTANCE-STAPHYLOFERRIN_A_TRANSPORT	sfaA|sfnaA->PGPT0003435	2
HEAVY_METAL_IRON_RESISTANCE	IRON_RESISTANCE-STAPHYLOFERRIN_B_BIOSYNTHESIS	sbnA->PGPT0003440	2
HEAVY_METAL_IRON_RESISTANCE	IRON_RESISTANCE-STAPHYLOFERRIN_B_BIOSYNTHESIS	sbnH->PGPT0003470	1
HEAVY_METAL_IRON_RESISTANCE	IRON_RESISTANCE-YERSINIABACTIN_METABOLISM	irp2->PGPT0003510	1
HEAVY_METAL_IRON_RESISTANCE	IRON_TRANSPORT-IRON_III_TRANSPORT_SYSTEM	afuA|fbpA->PGPT0003725	2
HEAVY_METAL_IRON_RESISTANCE	IRON_TRANSPORT-IRON_III_TRANSPORT_SYSTEM	afuB|fbpB->PGPT0003730	1
HEAVY_METAL_IRON_RESISTANCE	IRON_TRANSPORT-IRON_III_TRANSPORT_SYSTEM	afuC|fbpC->PGPT0003735	1
HEAVY_METAL_IRON_RESISTANCE	IRON_TRANSPORT-IRON_II_TRANSPORT_SYSTEM	efeB->PGPT0003720	5
HEAVY_METAL_IRON_RESISTANCE	IRON_TRANSPORT-IRON_II_TRANSPORT_SYSTEM	efeO->PGPT0003715	2
HEAVY_METAL_IRON_RESISTANCE	IRON_TRANSPORT-IRON_II_TRANSPORT_SYSTEM	efeU|FTR|FTH1->PGPT0003710	2
HEAVY_METAL_LEAD_RESISTANCE	LEAD_RESISTANCE-LEAD_HOMEOSTASIS	cadC|smtB->PGPT0004290	1
HEAVY_METAL_LEAD_RESISTANCE	LEAD_RESISTANCE-LEAD_HOMEOSTASIS	cmtR->PGPT0004390	1
HEAVY_METAL_LEAD_RESISTANCE	LEAD_RESISTANCE-PBR_TRANSPORT_SYSTEM	pbrB|pbrC->PGPT0004770	1
HEAVY_METAL_MANGANESE_RESISTANCE	MANGANESE_RESISTANCE-HOMEOSTASIS	troR->PGPT0003890	1
HEAVY_METAL_MANGANESE_RESISTANCE	MANGANESE_RESISTANCE-MANGANESE_TRANSPORT	ABC_ZM_P->PGPT0004270	1
HEAVY_METAL_MANGANESE_RESISTANCE	MANGANESE_RESISTANCE-MNT_TRANSPORT_SYSTEM	mntH->PGPT0004370	1
HEAVY_METAL_MERCURY_RESISTANCE	MERCURY_RESISTANCE-MERCURY_HOMEOSTASIS	exoR->PGPT0000855	3
HEAVY_METAL_MERCURY_RESISTANCE	MERCURY_RESISTANCE-MERCURY_HOMEOSTASIS	merB->PGPT0004780	1
HEAVY_METAL_NICKEL_RESISTANCE	NICKEL_RESISTANCE-CBI_TRANSPORT_SYSTEM	cbiM->PGPT0004460	1
HEAVY_METAL_NICKEL_RESISTANCE	NICKEL_RESISTANCE-CBI_TRANSPORT_SYSTEM	cbiO->PGPT0004455	1
HEAVY_METAL_NICKEL_RESISTANCE	NICKEL_RESISTANCE-CBI_TRANSPORT_SYSTEM	cbiQ->PGPT0004470	1
HEAVY_METAL_NICKEL_RESISTANCE	NICKEL_RESISTANCE-DDP_TRANSPORT_SYSTEM	ddpA|ABC_PE_S->PGPT0004430	25
HEAVY_METAL_NICKEL_RESISTANCE	NICKEL_RESISTANCE-DDP_TRANSPORT_SYSTEM	ddpB|appB->PGPT0004445	19
HEAVY_METAL_NICKEL_RESISTANCE	NICKEL_RESISTANCE-DDP_TRANSPORT_SYSTEM	ddpC|appC->PGPT0004450	20
HEAVY_METAL_NICKEL_RESISTANCE	NICKEL_RESISTANCE-DDP_TRANSPORT_SYSTEM	ddpD->PGPT0004435	10
HEAVY_METAL_NICKEL_RESISTANCE	NICKEL_RESISTANCE-DDP_TRANSPORT_SYSTEM	ddpF->PGPT0004440	18
HEAVY_METAL_NICKEL_RESISTANCE	NICKEL_RESISTANCE-NICKEL_HOMEOSTASIS	nmtR->PGPT0004400	1
HEAVY_METAL_NICKEL_RESISTANCE	NICKEL_RESISTANCE-NICKEL_TRANSPORT	hoxN|nixA->PGPT0004545	1
HEAVY_METAL_SELENIUM_RESISTANCE	SELENIUM_RESISTANCE-SELENIUM_HOMEOSTASIS	xdhD->PGPT0004835	1
HEAVY_METAL_SELENIUM_RESISTANCE	SELENIUM_RESISTANCE-SELENIUM_HOMEOSTASIS	ynfH->PGPT0004885	1
HEAVY_METAL_SELENIUM_RESISTANCE	SELENIUM_RESISTANCE-SELENIUM_TRANSPORT	dedA->PGPT0004890	3
HEAVY_METAL_TELLURIUM_RESISTANCE	HEAVY_METAL_TELLURIUM_RESISTANCE	TELLURIUM_RESISTANCE-TELLURIUM_TRANSPORTER->PGPT0001400	5
HEAVY_METAL_TELLURIUM_RESISTANCE	TELLURIUM_RESISTANCE-TER-SYSTEM	tehA->PGPT0004920	1
HEAVY_METAL_TELLURIUM_RESISTANCE	TELLURIUM_RESISTANCE-TER-SYSTEM	tehB->PGPT0004925	1
HEAVY_METAL_TELLURIUM_RESISTANCE	TELLURIUM_RESISTANCE-TER-SYSTEM	terA->PGPT0004895	3
HEAVY_METAL_TELLURIUM_RESISTANCE	TELLURIUM_RESISTANCE-TER-SYSTEM	terB->PGPT0004900	1
HEAVY_METAL_TELLURIUM_RESISTANCE	TELLURIUM_RESISTANCE-TER-SYSTEM	terC->PGPT0004905	2
HEAVY_METAL_TELLURIUM_RESISTANCE	TELLURIUM_RESISTANCE-TER-SYSTEM	terD|terE|terF->PGPT0004910	7
HEAVY_METAL_TELLURIUM_RESISTANCE	TELLURIUM_RESISTANCE-TER-SYSTEM	terZ->PGPT0004915	3
HEAVY_METAL_ZINK_RESISTANCE	ZINK_RESISTANCE-ZINK-NICKEL_TRANSPORT	ABC_ZM_P->PGPT0004270	1
HEAVY_METAL_ZINK_RESISTANCE	ZINK_RESISTANCE-ZINK-NICKEL_TRANSPORT	TC_ZIP|zupT|ZRT3|ZIP2->PGPT0004250	1
HEAVY_METAL_ZINK_RESISTANCE	ZINK_RESISTANCE-ZINK-NICKEL_TRANSPORT	czcD|zitB|yrdO->PGPT0004255	2
HEAVY_METAL_ZINK_RESISTANCE	ZINK_RESISTANCE-ZINK_HOMEOSTASIS	cadC|smtB->PGPT0004290	1
HEAVY_METAL_ZINK_RESISTANCE	ZINK_RESISTANCE-ZINK|IRON-TRANSPORT	fieF->PGPT0003831	2
HEAVY_METAL_ZINK_RESISTANCE	ZINK_RESISTANCE-ZNU_TRANSPORT_SYSTEM	znuA->PGPT0004220	1
HEAVY_METAL_ZINK_RESISTANCE	ZINK_RESISTANCE-ZNU_TRANSPORT_SYSTEM	znuB->PGPT0004225	1
HEAVY_METAL_ZINK_RESISTANCE	ZINK_RESISTANCE-ZNU_TRANSPORT_SYSTEM	znuC->PGPT0004230	1
OTHER_HEAVY_METAL_RESISTANCE_SYSTEMS	HEAVY_METAL_RESISTANCE-CUS_TRANSPORT_SYSTEM	cusR|copR|silR->PGPT0004105	9
OTHER_HEAVY_METAL_RESISTANCE_SYSTEMS	HEAVY_METAL_RESISTANCE-CUS_TRANSPORT_SYSTEM	cusS|copS|silS->PGPT0004100	13
OTHER_HEAVY_METAL_RESISTANCE_SYSTEMS	HEAVY_METAL_RESISTANCE-CUS_TRANSPORT_SYSTEM	cusS|copS|silS->PGPT0004980	1
3. XENOBIOTICS_BIODEGRADATION
XENOBIOTIC_ATRAZINE|DERIVATE_DEGRADATION	XENOBIOTIC_ANTHROAZINE|MELAMINE|AMMELIDE_DEGRADATION	atzB->PGPT0006150	2
XENOBIOTIC_ATRAZINE|DERIVATE_DEGRADATION	XENOBIOTIC_BIURET_DEGRADATION	biuH->PGPT0006170	7
XENOBIOTIC_ATRAZINE|DERIVATE_DEGRADATION	XENOBIOTIC_CYANURIC_ACID_DEGRADATION	atzE->PGPT0006165	1
XENOBIOTIC_ATRAZINE|DERIVATE_DEGRADATION	XENOBIOTIC_CYANURIC_ACID_DEGRADATION	atzF->PGPT0001010	1
XENOBIOTIC_BENZOATE|DERIVATE_DEGRADATION	XENOBIOTIC_AMINOBENZOATE_METABOLISM	badA->PGPT0005140	1
XENOBIOTIC_BENZOATE|DERIVATE_DEGRADATION	XENOBIOTIC_AMINOBENZOATE_METABOLISM	ligI->PGPT0005265	5
XENOBIOTIC_BENZOATE|DERIVATE_DEGRADATION	XENOBIOTIC_BENZALDEHYDE_DEGRADATION	xylC->PGPT0005405	2
XENOBIOTIC_BENZOATE|DERIVATE_DEGRADATION	XENOBIOTIC_BENZENE_DEGRADATION	badA->PGPT0005140	1
XENOBIOTIC_BENZOATE|DERIVATE_DEGRADATION	XENOBIOTIC_BENZOATE-DEGREDATION-BENZOATE_TRANSPORT	benK->PGPT0005390	1
XENOBIOTIC_BENZOATE|DERIVATE_DEGRADATION	XENOBIOTIC_BENZOATE-DEGREDATION-HOMEOSTASIS	aliA->PGPT0005220	3
XENOBIOTIC_BENZOATE|DERIVATE_DEGRADATION	XENOBIOTIC_BENZOATE-DEGREDATION-HOMEOSTASIS	chqB->PGPT0005215	2
XENOBIOTIC_BENZOATE|DERIVATE_DEGRADATION	XENOBIOTIC_BENZOATE-DEGREDATION-HOMEOSTASIS	cmtC|dhbA->PGPT0005270	1
XENOBIOTIC_BENZOATE|DERIVATE_DEGRADATION	XENOBIOTIC_BENZOATE-DEGREDATION-HOMEOSTASIS	dmpD|xylF->PGPT0005235	1
XENOBIOTIC_BENZOATE|DERIVATE_DEGRADATION	XENOBIOTIC_BENZOATE-DEGREDATION-HOMEOSTASIS	galB->PGPT0005285	1
XENOBIOTIC_BENZOATE|DERIVATE_DEGRADATION	XENOBIOTIC_BENZOATE-DEGREDATION-HOMEOSTASIS	galD->PGPT0005280	1
XENOBIOTIC_BENZOATE|DERIVATE_DEGRADATION	XENOBIOTIC_BENZOATE-DEGREDATION-HOMEOSTASIS	ligI->PGPT0005265	5
XENOBIOTIC_BENZOATE|DERIVATE_DEGRADATION	XENOBIOTIC_BENZOATE-DEGREDATION-HOMEOSTASIS	ligJ->PGPT0005260	3
XENOBIOTIC_BENZOATE|DERIVATE_DEGRADATION	XENOBIOTIC_BENZOATE-DEGREDATION-HOMEOSTASIS	pimC->PGPT0005230	3
XENOBIOTIC_BENZOATE|DERIVATE_DEGRADATION	XENOBIOTIC_BENZOATE_DEGRADATION_VIA_CATECHOL_DEGRADATION	catC->PGPT0005045	1
XENOBIOTIC_BENZOATE|DERIVATE_DEGRADATION	XENOBIOTIC_BENZOATE_DEGRADATION_VIA_CATECHOL_DEGRADATION	dmpB|xylE->PGPT0005055	1
XENOBIOTIC_BENZOATE|DERIVATE_DEGRADATION	XENOBIOTIC_BENZOATE_DEGRADATION_VIA_b-KETOADIPATE_PATHWAY	pcaB->PGPT0005000	1
XENOBIOTIC_BENZOATE|DERIVATE_DEGRADATION	XENOBIOTIC_BENZOATE_DEGRADATION_VIA_b-KETOADIPATE_PATHWAY	pcaC->PGPT0005005	7
XENOBIOTIC_BENZOATE|DERIVATE_DEGRADATION	XENOBIOTIC_BENZOATE_DEGRADATION_VIA_b-KETOADIPATE_PATHWAY	pcaD|catD->PGPT0004995	15
XENOBIOTIC_BENZOATE|DERIVATE_DEGRADATION	XENOBIOTIC_BENZOATE_DEGRADATION_VIA_b-KETOADIPATE_PATHWAY	pcaF->PGPT0001570	1
XENOBIOTIC_BENZOATE|DERIVATE_DEGRADATION	XENOBIOTIC_BENZOATE_DEGRADATION_VIA_b-KETOADIPATE_PATHWAY	pcaG->PGPT0005010	1
XENOBIOTIC_BENZOATE|DERIVATE_DEGRADATION	XENOBIOTIC_BENZOATE_DEGRADATION_VIA_b-KETOADIPATE_PATHWAY	pcaH->PGPT0005015	1
XENOBIOTIC_BENZOATE|DERIVATE_DEGRADATION	XENOBIOTIC_BENZOATE_DEGRADATION_VIA_b-KETOADIPATE_PATHWAY	pcaL->PGPT0005020	2
XENOBIOTIC_BENZOATE|DERIVATE_DEGRADATION	XENOBIOTIC_BENZOYLFORMATE_DEGRADATION	mdlC->PGPT0005425	2
XENOBIOTIC_BENZOATE|DERIVATE_DEGRADATION	XENOBIOTIC_BISPHENOL_DEGRADATION	hapE->PGPT0005785	1
XENOBIOTIC_BENZOATE|DERIVATE_DEGRADATION	XENOBIOTIC_CYCLOHEXANECARBOXYLIC_ACID_DEGRADATION	badH->PGPT0005315	4
XENOBIOTIC_BENZOATE|DERIVATE_DEGRADATION	XENOBIOTIC_HYDROXYBENZOATE_DEGRADATION	graF->PGPT0005110	1
XENOBIOTIC_BENZOATE|DERIVATE_DEGRADATION	XENOBIOTIC_HYDROXYBENZOATE_DEGRADATION	ligA->PGPT0005070	1
XENOBIOTIC_BENZOATE|DERIVATE_DEGRADATION	XENOBIOTIC_HYDROXYBENZOATE_DEGRADATION	pobA->PGPT0005065	5
XENOBIOTIC_BENZOATE|DERIVATE_DEGRADATION	XENOBIOTIC_NITRO-|AMINOBENZOATE_DEGRADATION	abmG->PGPT0005570	1
XENOBIOTIC_BENZOATE|DERIVATE_DEGRADATION	XENOBIOTIC_NITRO-|AMINOBENZOATE_DEGRADATION	namA->PGPT0005575	2
XENOBIOTIC_BENZOATE|DERIVATE_DEGRADATION	XENOBIOTIC_NITRO-|AMINOBENZOATE_DEGRADATION	nbaA->PGPT0005560	1
XENOBIOTIC_BENZOATE|DERIVATE_DEGRADATION	XENOBIOTIC_PHENOL_DEGRADATION	bsdC->PGPT0005435	1
XENOBIOTIC_BENZOATE|DERIVATE_DEGRADATION	XENOBIOTIC_PHENYLETHANOL_DEGRADATION	ped->PGPT0005745	1
XENOBIOTIC_BENZOATE|DERIVATE_DEGRADATION	XENOBIOTIC_VANILLIN|VANILLATE_DEGRADATION	ligM->PGPT0005520	4
XENOBIOTIC_BENZOATE|DERIVATE_DEGRADATION	XENOBIOTIC_VANILLIN|VANILLATE_DEGRADATION	ligW->PGPT0005515	2
XENOBIOTIC_BENZOATE|DERIVATE_DEGRADATION	XENOBIOTIC_VANILLIN|VANILLATE_DEGRADATION	ligX->PGPT0005500	1
XENOBIOTIC_BENZOATE|DERIVATE_DEGRADATION	XENOBIOTIC_VANILLIN|VANILLATE_DEGRADATION	vanA->PGPT0005490	1
XENOBIOTIC_BENZOATE|DERIVATE_DEGRADATION	XENOBIOTIC_VANILLIN|VANILLATE_DEGRADATION	vanB->PGPT0005495	1
XENOBIOTIC_BENZOATE|DERIVATE_DEGRADATION	XENOBIOTIC_VANILLIN|VANILLATE_DEGRADATION	vdh->PGPT0005525	1
XENOBIOTIC_CAPROLACTAM|DERIVATE_DEGRADATION	XENOBIOTIC_ADIPATE_DEGRADATION	fadJ->PGPT0001870	2
XENOBIOTIC_CAPROLACTAM|DERIVATE_DEGRADATION	XENOBIOTIC_ADIPATE_DEGRADATION	paaF|echA->PGPT0001860	14
XENOBIOTIC_CYANATE_DETOXIFICATION	XENOBIOTIC_CYANATE_DEGRADATION	cynS->PGPT0000615	1
XENOBIOTIC_CYANATE_DETOXIFICATION	XENOBIOTIC_CYANATE_UPTAKE	cynX|yeaN->PGPT0005211	2
XENOBIOTIC_DEGRADATION_OF_ORGANO-PHOSPHORUS_INSECTICIDES	XENOBIOTIC_ORGANOPHOSPHATE_DEGRADTION	glpA|glpD->PGPT0006775	3
XENOBIOTIC_DEGRADATION_OF_ORGANO-PHOSPHORUS_INSECTICIDES	XENOBIOTIC_ORGANOPHOSPHATE_DEGRADTION	mpd->PGPT0006762	1
XENOBIOTIC_DEGRADATION_OF_ORGANO-PHOSPHORUS_INSECTICIDES	XENOBIOTIC_ORGANOPHOSPHATE_DEGRADTION	opaA|pepQ->PGPT0006760	5
XENOBIOTIC_DEGRADATION_OF_ORGANO-PHOSPHORUS_INSECTICIDES	XENOBIOTIC_ORGANOPHOSPHATE_DEGRADTION	opaB->PGPT0006761	4
XENOBIOTIC_DEGRADATION_OF_ORGANO-PHOSPHORUS_INSECTICIDES	XENOBIOTIC_ORGANOPHOSPHATE_DEGRADTION	pehA->PGPT0006785	1
XENOBIOTIC_DEGRADATION_OF_ORGANO-PHOSPHORUS_INSECTICIDES	XENOBIOTIC_ORGANOPHOSPHATE_DEGRADTION	pepP->PGPT0006770	2
XENOBIOTIC_DEGRADATION_OF_ORGANO-PHOSPHORUS_INSECTICIDES	XENOBIOTIC_ORGANOPHOSPHATE_DEGRADTION	php|opd|adpB->PGPT0006755	2
XENOBIOTIC_DEGRADATION_OF_OTHER_NITRO-COMPOUNDS	XENOBIOTIC_AZO_DYE_DEGRADATION	acpD|azoR->PGPT0006790	2
XENOBIOTIC_DEGRADATION_OF_OTHER_NITRO-COMPOUNDS	XENOBIOTIC_CHLOROACETANILIDE_DEGRADTION	hcaD|cndC1->PGPT0019730	6
XENOBIOTIC_DEGRADATION_OF_OTHER_NITRO-COMPOUNDS	XENOBIOTIC_NITRO-AROMATE_DEGRADATION	nfrA2|ycnD->PGPT0000295	1
XENOBIOTIC_DEGRADATION_OF_OTHER_NITRO-COMPOUNDS	XENOBIOTIC_NITRO-AROMATE_DEGRADATION	nitA|nitB|nitR|nit1->PGPT0000835	5
XENOBIOTIC_DEGRADATION_OF_OTHER_NITRO-COMPOUNDS	XENOBIOTIC_NITRO-AROMATE_DEGRADATION	ssuE->PGPT0003045	3
XENOBIOTIC_DEGRADATION_OF_OTHER_NITRO-COMPOUNDS	XENOBIOTIC_NITROALKANE|NITRONATE_DEGRADATION	ncd2|npd|pnoA->PGPT0006800	4
XENOBIOTIC_DETOXIFICATION_BY_TRANSPORT	XENOBIOTICS_TRANSPORT	ybhF|yadG|ecsA->PGPT0006725	41
XENOBIOTIC_DETOXIFICATION_BY_TRANSPORT	XENOBIOTICS_TRANSPORT	ybhS|ecsB->PGPT0006730	6
XENOBIOTIC_DIOXIN|DERIVATE_DEGRADATION	XENOBIOTIC_CARBAZOLE|PCB_DEGRADATION	carAa->PGPT0006260	1
XENOBIOTIC_DIOXIN|DERIVATE_DEGRADATION	XENOBIOTIC_OXOPENT-EONATE|PCDD|PCDF|PCB_DEGRADATION	mhpD->PGPT0006005	2
XENOBIOTIC_DIOXIN|DERIVATE_DEGRADATION	XENOBIOTIC_OXOPENT-EONATE|PCDD|PCDF|PCB_DEGRADATION	mhpE->PGPT0002050	2
XENOBIOTIC_DIOXIN|DERIVATE_DEGRADATION	XENOBIOTIC_OXOPENT-EONATE|PCDD|PCDF|PCB_DEGRADATION	mhpF->PGPT0006010	2
XENOBIOTIC_DIOXIN|DERIVATE_DEGRADATION	XENOBIOTIC_PCDD|PCDF_DEGRADATION	nahG->PGPT0006315	2
XENOBIOTIC_FATTY_ACID|VITAMIN|TERPENE_DEGRADATION	XENOBIOTIC_FATTY_ACID|VITAMIN|TERPENE_DEGRADATION-CYTOCHROME_P450	cpxB->PGPT0006740	2
XENOBIOTIC_FATTY_ACID|VITAMIN|TERPENE_DEGRADATION	XENOBIOTIC_FATTY_ACID|VITAMIN|TERPENE_DEGRADATION-CYTOCHROME_P450	cpx|cyp109E1->PGPT0006735	1
XENOBIOTIC_FURFURAL|DERIVATE_DEGRADATION	XENOBIOTIC_FURFURAL_HOMEOSTASIS	hmfA->PGPT0006625	3
XENOBIOTIC_FURFURAL|DERIVATE_DEGRADATION	XENOBIOTIC_FURFURAL_HOMEOSTASIS	hmfB->PGPT0006630	3
XENOBIOTIC_FURFURAL|DERIVATE_DEGRADATION	XENOBIOTIC_FURFURAL_HOMEOSTASIS	hmfC->PGPT0006635	3
XENOBIOTIC_HYDROCARBONS|OIL_DEGRADATION	XENOBIOTIC_CHLOROBENZENE_DEGRADATION	EC_1_3_1_32->PGPT0005915	2
XENOBIOTIC_HYDROCARBONS|OIL_DEGRADATION	XENOBIOTIC_CHLORPHENOL_DERIVATE_DEGRADATION	pcpD->PGPT0006995	2
XENOBIOTIC_HYDROCARBONS|OIL_DEGRADATION	XENOBIOTIC_CHLORPHENOL_DERIVATE_DEGRADATION	tfdB->PGPT0006950	2
XENOBIOTIC_HYDROCARBONS|OIL_DEGRADATION	XENOBIOTIC_DICHLOROETHANE_DEGRADATION	aldH|dhaS->PGPT0006875	18
XENOBIOTIC_HYDROCARBONS|OIL_DEGRADATION	XENOBIOTIC_DICHLOROETHANE_DEGRADATION	dehH->PGPT0006880	4
XENOBIOTIC_HYDROCARBONS|OIL_DEGRADATION	XENOBIOTIC_DICHLOROETHANE_DEGRADATION	dehI->PGPT0006885	3
XENOBIOTIC_HYDROCARBONS|OIL_DEGRADATION	XENOBIOTIC_DICHLOROETHANE_DEGRADATION	dhaA->PGPT0006855	1
XENOBIOTIC_HYDROCARBONS|OIL_DEGRADATION	XENOBIOTIC_DICHLOROMETHANE_DEGRADATION	fdhA->PGPT0002115	1
XENOBIOTIC_HYDROCARBONS|OIL_DEGRADATION	XENOBIOTIC_DICHLOROPROPENE_DEGRADATION	adhP->PGPT0006365	4
XENOBIOTIC_HYDROCARBONS|OIL_DEGRADATION	XENOBIOTIC_DICHLOROPROPENE_DEGRADATION	aldH|dhaS->PGPT0006875	18
XENOBIOTIC_HYDROCARBONS|OIL_DEGRADATION	XENOBIOTIC_DICHLOROPROPENE_DEGRADATION	dhaA->PGPT0006855	1
XENOBIOTIC_HYDROCARBONS|OIL_DEGRADATION	XENOBIOTIC_DICHLOROPROPENE_DEGRADATION	frmA|ADH5|adhC->PGPT0006355	5
XENOBIOTIC_HYDROCARBONS|OIL_DEGRADATION	XENOBIOTIC_HEXA-|PENTA-CHLOROCYCLOHEXANE_DEGRADATION	dhaA->PGPT0006855	1
XENOBIOTIC_HYDROCARBONS|OIL_DEGRADATION	XENOBIOTIC_TRICHLOROHEXADIENE_DEGRADATION	dhaA->PGPT0006855	1
XENOBIOTIC_HYDROCARBONS|OIL_DEGRADATION	XENOBIOTIC_TRICHLOROHEXADIENE_DEGRADATION	linX->PGPT0007035	1
XENOBIOTIC_HYDROCARBONS|OIL_DEGRADATION	XENOBIOTIC_VINYLCHLORIDE_DEGRADATION	amoB->PGPT0006920	1
XENOBIOTIC_NAPHTALENE|DERIVATE_DEGRADATION	XENOBIOTIC_METHYLNAPHTALENE_DEGRADATION	adhP->PGPT0006365	4
XENOBIOTIC_NAPHTALENE|DERIVATE_DEGRADATION	XENOBIOTIC_METHYLNAPHTALENE_DEGRADATION	frmA|ADH5|adhC->PGPT0006355	5
XENOBIOTIC_NAPHTALENE|DERIVATE_DEGRADATION	XENOBIOTIC_NAPHTALENE_DEGRADATION	nahG->PGPT0006315	2
XENOBIOTIC_POLYCYCLIC_AROMATIC_HYDROCARBON_DEGRADATION	XENOBIOTIC_PHTHALATE_DEGRADATION	ligA->PGPT0005070	1
XENOBIOTIC_POLYCYCLIC_AROMATIC_HYDROCARBON_DEGRADATION	XENOBIOTIC_PHTHALATE_DEGRADATION	pcaG->PGPT0005010	1
XENOBIOTIC_POLYCYCLIC_AROMATIC_HYDROCARBON_DEGRADATION	XENOBIOTIC_PHTHALATE_DEGRADATION	pcaH->PGPT0005015	1
XENOBIOTIC_POLYCYCLIC_AROMATIC_HYDROCARBON_DEGRADATION	XENOBIOTIC_PHTHALATE_DEGRADATION	pht2->PGPT0006535	1
XENOBIOTIC_POLYCYCLIC_AROMATIC_HYDROCARBON_DEGRADATION	XENOBIOTIC_PHTHALATE_DEGRADATION	pht3->PGPT0006540	1
XENOBIOTIC_POLYCYCLIC_AROMATIC_HYDROCARBON_DEGRADATION	XENOBIOTIC_PHTHALATE_DEGRADATION	pht5->PGPT0006550	3
XENOBIOTIC_STEROID|DERIVATE_DEGRADATION	XENOBIOTIC_ADROSTENEDIONE_DEGRADATION	fadD3->PGPT0006715	5
XENOBIOTIC_STEROID|DERIVATE_DEGRADATION	XENOBIOTIC_ADROSTENEDIONE_DEGRADATION	hsaA->PGPT0006695	5
XENOBIOTIC_STEROID|DERIVATE_DEGRADATION	XENOBIOTIC_ADROSTENEDIONE_DEGRADATION	hsaB->PGPT0006700	6
XENOBIOTIC_STEROID|DERIVATE_DEGRADATION	XENOBIOTIC_ADROSTENEDIONE_DEGRADATION	hsaC->PGPT0006705	1
XENOBIOTIC_STEROID|DERIVATE_DEGRADATION	XENOBIOTIC_ADROSTENEDIONE_DEGRADATION	kshB->PGPT0006690	1
XENOBIOTIC_STEROID|DERIVATE_DEGRADATION	XENOBIOTIC_ADROSTENEDIONE_DEGRADATION	kstD->PGPT0006680	5
XENOBIOTIC_STEROID|DERIVATE_DEGRADATION	XENOBIOTIC_CHOLESTEROL_DEGRADATION_	choD->PGPT0006645	3
XENOBIOTIC_STEROID|DERIVATE_DEGRADATION	XENOBIOTIC_CHOLESTEROL_DEGRADATION_	cyp125A->PGPT0006655	2
XENOBIOTIC_STEROID|DERIVATE_DEGRADATION	XENOBIOTIC_CHOLESTEROL_DEGRADATION_	cyp142->PGPT0006660	1
XENOBIOTIC_STEROID|DERIVATE_DEGRADATION	XENOBIOTIC_EPIANDROSTERONE_DEGRADATION	EC_5_3_3_1->PGPT0006665	1
XENOBIOTIC_STEROID|DERIVATE_DEGRADATION	XENOBIOTIC_EPIANDROSTERONE_DEGRADATION	beta_hydroxysteroid_dehydrogenase->PGPT0006670	1
XENOBIOTIC_STEROID|DERIVATE_DEGRADATION	XENOBIOTIC_TESTOSTERONE_DEGRADATION	beta_hydroxysteroid_dehydrogenase->PGPT0006670	1
XENOBIOTIC_STYRENE|DERIVATE_DEGRADATION	XENOBIOTIC_ACRYLONITRITE|ACRYLAMIDE_DEGRADATION	EC_3_5_1_4|amiE->PGPT0006115	5
XENOBIOTIC_STYRENE|DERIVATE_DEGRADATION	XENOBIOTIC_ACRYLONITRITE|ACRYLAMIDE_DEGRADATION	gctA->PGPT0006105	1
XENOBIOTIC_STYRENE|DERIVATE_DEGRADATION	XENOBIOTIC_ACRYLONITRITE|ACRYLAMIDE_DEGRADATION	gctB->PGPT0006110	1
XENOBIOTIC_STYRENE|DERIVATE_DEGRADATION	XENOBIOTIC_PHENYLACETALDOXIME_DEGRADATION	EC_3_5_1_4|amiE->PGPT0006115	5
XENOBIOTIC_STYRENE|DERIVATE_DEGRADATION	XENOBIOTIC_PHENYLACETALDOXIME_DEGRADATION	nitA|nitB|nitR|nit1->PGPT0000835	5
XENOBIOTIC_STYRENE|DERIVATE_DEGRADATION	XENOBIOTIC_PHENYLACETATE_DEGRADATION	paaA->PGPT0006045	1
XENOBIOTIC_STYRENE|DERIVATE_DEGRADATION	XENOBIOTIC_PHENYLACETATE_DEGRADATION	paaB->PGPT0006050	1
XENOBIOTIC_STYRENE|DERIVATE_DEGRADATION	XENOBIOTIC_PHENYLACETATE_DEGRADATION	paaC->PGPT0006055	1
XENOBIOTIC_STYRENE|DERIVATE_DEGRADATION	XENOBIOTIC_PHENYLACETATE_DEGRADATION	paaD->PGPT0006060	1
XENOBIOTIC_STYRENE|DERIVATE_DEGRADATION	XENOBIOTIC_PHENYLACETATE_DEGRADATION	paaE->PGPT0006065	1
XENOBIOTIC_STYRENE|DERIVATE_DEGRADATION	XENOBIOTIC_PHENYLACETATE_DEGRADATION	paaF|echA->PGPT0001860	14
XENOBIOTIC_STYRENE|DERIVATE_DEGRADATION	XENOBIOTIC_PHENYLACETATE_DEGRADATION	paaG->PGPT0006070	5
XENOBIOTIC_STYRENE|DERIVATE_DEGRADATION	XENOBIOTIC_PHENYLACETATE_DEGRADATION	paaH|hbd|fadB|mmgB->PGPT0006075	5
XENOBIOTIC_STYRENE|DERIVATE_DEGRADATION	XENOBIOTIC_PHENYLACETATE_DEGRADATION	paaI->PGPT0006080	1
XENOBIOTIC_STYRENE|DERIVATE_DEGRADATION	XENOBIOTIC_PHENYLACETATE_DEGRADATION	paaX->PGPT0006090	4
XENOBIOTIC_STYRENE|DERIVATE_DEGRADATION	XENOBIOTIC_PHENYLACETATE_DEGRADATION	paaZ->PGPT0006100	2
XENOBIOTIC_STYRENE|DERIVATE_DEGRADATION	XENOBIOTIC_STYRENE_DEGRADATION	dmpB|xylE->PGPT0005055	1
XENOBIOTIC_STYRENE|DERIVATE_DEGRADATION	XENOBIOTIC_STYRENE_DEGRADATION	dmpD|xylF->PGPT0005235	1
XENOBIOTIC_STYRENE|DERIVATE_DEGRADATION	XENOBIOTIC_STYRENE_DEGRADATION	styA->PGPT0006015	1
XENOBIOTIC_STYRENE|DERIVATE_DEGRADATION	XENOBIOTIC_STYRENE_OXIDE_DEGRADATION	HGD|hmgA->PGPT0006025	1
XENOBIOTIC_STYRENE|DERIVATE_DEGRADATION	XENOBIOTIC_STYRENE_OXIDE_DEGRADATION	fahA->PGPT0001610	1
XENOBIOTIC_STYRENE|DERIVATE_DEGRADATION	XENOBIOTIC_STYRENE_OXIDE_DEGRADATION	feaB->PGPT0006035	4
XENOBIOTIC_TOLULENE|DERIVATE_DEGRADATION	XENOBIOTIC_2|4-DICHLORO-TOLULENE_DEGRADATION_PATHWAY_2	EC_1_3_1_32->PGPT0005915	2
XENOBIOTIC_TOLULENE|DERIVATE_DEGRADATION	XENOBIOTIC_NITROTOLULENE_DEGRADATION	dntB->PGPT0005935	1
XENOBIOTIC_TOLULENE|DERIVATE_DEGRADATION	XENOBIOTIC_NITROTOLULENE_DEGRADATION	hupL|hyaB|hybC->PGPT0000210	1
XENOBIOTIC_TOLULENE|DERIVATE_DEGRADATION	XENOBIOTIC_NITROTOLULENE_DEGRADATION	nemA->PGPT0005930	1
XENOBIOTIC_TOLULENE|DERIVATE_DEGRADATION	XENOBIOTIC_TOLUENE_DEGRADATION_PATHWAY_1	bbsA->PGPT0005790	2
XENOBIOTIC_TOLULENE|DERIVATE_DEGRADATION	XENOBIOTIC_TOLUENE_DEGRADATION_PATHWAY_1	bbsE->PGPT0005810	1
XENOBIOTIC_TOLULENE|DERIVATE_DEGRADATION	XENOBIOTIC_TOLUENE_DEGRADATION_PATHWAY_1	bbsH->PGPT0005825	3
XENOBIOTIC_TOLULENE|DERIVATE_DEGRADATION	XENOBIOTIC_TOLUENE_DEGRADATION_PATHWAY_4	tmoA|tbuA1|touA->PGPT0005835	1
XENOBIOTIC_TOLULENE|DERIVATE_DEGRADATION	XENOBIOTIC_TOLUENE_DEGRADATION_PATHWAY_4	tmoC|tbuB|touC->PGPT0002845	1
XENOBIOTIC_TOLULENE|DERIVATE_DEGRADATION	XENOBIOTIC_TOLUENE_DEGRADATION_PATHWAY_4	tmoD|tbuV|touD->PGPT0005845	1
XENOBIOTIC_TOLULENE|DERIVATE_DEGRADATION	XENOBIOTIC_TOLUENE_DEGRADATION_PATHWAY_4	tmoE|tbuA2|touE->PGPT0005850	1
XENOBIOTIC_TOLULENE|DERIVATE_DEGRADATION	XENOBIOTIC_TOLUENE_DEGRADATION_PATHWAY_5	EC_1_1_1_90->PGPT0005865	2
XENOBIOTIC_TOLULENE|DERIVATE_DEGRADATION	XENOBIOTIC_TOLUENE_DEGRADATION_PATHWAY_5	tmoA|tbuA1|touA->PGPT0005835	1
XENOBIOTIC_TOLULENE|DERIVATE_DEGRADATION	XENOBIOTIC_TOLUENE_DEGRADATION_PATHWAY_5	tmoC|tbuB|touC->PGPT0002845	1
XENOBIOTIC_TOLULENE|DERIVATE_DEGRADATION	XENOBIOTIC_TOLUENE_DEGRADATION_PATHWAY_5	tmoD|tbuV|touD->PGPT0005845	1
XENOBIOTIC_TOLULENE|DERIVATE_DEGRADATION	XENOBIOTIC_TOLUENE_DEGRADATION_PATHWAY_5	tmoE|tbuA2|touE->PGPT0005850	1
XENOBIOTIC_TOLULENE|DERIVATE_DEGRADATION	XENOBIOTIC_TOLUENE_DEGRADATION_PATHWAY_5	xylC->PGPT0005405	2
XENOBIOTIC_TOLULENE|DERIVATE_DEGRADATION	XENOBIOTIC_TOLUENE_DEGRADATION_PATHWAY_6	pchF->PGPT0005880	1
XENOBIOTIC_TOLULENE|DERIVATE_DEGRADATION	XENOBIOTIC_TOLUENE_DEGRADATION_PATHWAY_6	tmoA|tbuA1|touA->PGPT0005835	1
XENOBIOTIC_TOLULENE|DERIVATE_DEGRADATION	XENOBIOTIC_TOLUENE_DEGRADATION_PATHWAY_6	tmoC|tbuB|touC->PGPT0002845	1
XENOBIOTIC_TOLULENE|DERIVATE_DEGRADATION	XENOBIOTIC_TOLUENE_DEGRADATION_PATHWAY_6	tmoD|tbuV|touD->PGPT0005845	1
XENOBIOTIC_TOLULENE|DERIVATE_DEGRADATION	XENOBIOTIC_TOLUENE_DEGRADATION_PATHWAY_6	tmoE|tbuA2|touE->PGPT0005850	1
XENOBIOTIC_TOLULENE|DERIVATE_DEGRADATION	XENOBIOTIC_TOLULENE-4-SULFONATE_DEGRADATION_PATHWAY_1	pchF->PGPT0005880	1
XENOBIOTIC_XYLENE|DERIVATE_DEGRADATION	XENOBIOTIC_CYMENE|CUMATE_DEGRADATION	cmtC|dhbA->PGPT0005270	1
XENOBIOTIC_XYLENE|DERIVATE_DEGRADATION	XENOBIOTIC_METHYLCATECHOL_DEGRADATION	dmpB|xylE->PGPT0005055	1
XENOBIOTIC_XYLENE|DERIVATE_DEGRADATION	XENOBIOTIC_METHYLCATECHOL_DEGRADATION	dmpD|xylF->PGPT0005235	1
XENOBIOTIC_XYLENE|DERIVATE_DEGRADATION	XENOBIOTIC_METHYLCATECHOL_DEGRADATION	mhpD->PGPT0006005	2
XENOBIOTIC_XYLENE|DERIVATE_DEGRADATION	XENOBIOTIC_METHYLCATECHOL_DEGRADATION	mhpE->PGPT0002050	2
XENOBIOTIC_XYLENE|DERIVATE_DEGRADATION	XENOBIOTIC_METHYLCATECHOL_DEGRADATION	mhpF->PGPT0006010	2
XENOBIOTIC_XYLENE|DERIVATE_DEGRADATION	XENOBIOTIC_p|o|m-XYLENE_DEGRADATION	EC_1_1_1_90->PGPT0005865	2
XENOBIOTIC_XYLENE|DERIVATE_DEGRADATION	XENOBIOTIC_p|o|m-XYLENE_DEGRADATION	xylC->PGPT0005405	2
III. PHYTOHORMONE|PLANT_SIGNAL_PRODUCTION
1.PHYTOHORMONE-ABSCISIC_ACID_DEGRADATION
PHYTOHORMONE-AUXINE|INDOLE‚Äê3‚ÄêACETIC_ACID|IAA_METABOLISM	PHYTOHORMONE-IAA_PATHWAY	EC_3_5_1_4|amiE->PGPT0006115	5
PHYTOHORMONE-AUXINE|INDOLE‚Äê3‚ÄêACETIC_ACID|IAA_METABOLISM	PHYTOHORMONE-IAA_PATHWAY	aldB->PGPT0007176	4
PHYTOHORMONE-AUXINE|INDOLE‚Äê3‚ÄêACETIC_ACID|IAA_METABOLISM	PHYTOHORMONE-IAA_PATHWAY	iaaT|yedL|ysnE->PGPT0007180	2
PHYTOHORMONE-AUXINE|INDOLE‚Äê3‚ÄêACETIC_ACID|IAA_METABOLISM	PHYTOHORMONE-IAA_RELATED_INDOLE-3-ACETALDEHYDE_PATHWAY	aldH|dhaS->PGPT0006875	18
PHYTOHORMONE-AUXINE|INDOLE‚Äê3‚ÄêACETIC_ACID|IAA_METABOLISM	PHYTOHORMONE-IAA_RELATED_INDOLE-3-ACETALDEHYDE_PATHWAY	betB_homologous->PGPT0007165	4
PHYTOHORMONE-AUXINE|INDOLE‚Äê3‚ÄêACETIC_ACID|IAA_METABOLISM	PHYTOHORMONE-IAA_RELATED_INDOLE-3-ACETALDEHYDE_PATHWAY	bsdC->PGPT0005435	1
PHYTOHORMONE-AUXINE|INDOLE‚Äê3‚ÄêACETIC_ACID|IAA_METABOLISM	PHYTOHORMONE-IAA_RELATED_INDOLE-3-ACETALDEHYDE_PATHWAY	pyc->PGPT0001420	1
PHYTOHORMONE-AUXINE|INDOLE‚Äê3‚ÄêACETIC_ACID|IAA_METABOLISM	PHYTOHORMONE-IAA_RELATED_TRP-DEPENDENT_PATHWAY_2	EC_3_5_1_4|amiE->PGPT0006115	5
PHYTOHORMONE-AUXINE|INDOLE‚Äê3‚ÄêACETIC_ACID|IAA_METABOLISM	PHYTOHORMONE-IAA_RELATED_TRP-DEPENDENT_PATHWAY_3	nitA|nitB|nitR|nit1->PGPT0000835	5
PHYTOHORMONE-AUXINE|INDOLE‚Äê3‚ÄêACETIC_ACID|IAA_METABOLISM	PHYTOHORMONE-IAA_RELATED_TRYPTOPHAN_PATHWAY	lysN->PGPT0007135	1
PHYTOHORMONE-AUXINE|INDOLE‚Äê3‚ÄêACETIC_ACID|IAA_METABOLISM	PHYTOHORMONE-IAA_RELATED_TRYPTOPHAN_PATHWAY	patA1->PGPT0007155	2
PHYTOHORMONE-AUXINE|INDOLE‚Äê3‚ÄêACETIC_ACID|IAA_METABOLISM	PHYTOHORMONE-IAA_RELATED_TRYPTOPHAN_PATHWAY	puuE->PGPT0007140	3
PHYTOHORMONE-AUXINE|INDOLE‚Äê3‚ÄêACETIC_ACID|IAA_METABOLISM	PHYTOHORMONE-IAA_RELATED_TRYPTOPHAN_PATHWAY	trpA->PGPT0007070	2
PHYTOHORMONE-AUXINE|INDOLE‚Äê3‚ÄêACETIC_ACID|IAA_METABOLISM	PHYTOHORMONE-IAA_RELATED_TRYPTOPHAN_PATHWAY	trpB->PGPT0007075	1
PHYTOHORMONE-AUXINE|INDOLE‚Äê3‚ÄêACETIC_ACID|IAA_METABOLISM	PHYTOHORMONE-IAA_RELATED_TRYPTOPHAN_PATHWAY	trpC->PGPT0007080	1
PHYTOHORMONE-AUXINE|INDOLE‚Äê3‚ÄêACETIC_ACID|IAA_METABOLISM	PHYTOHORMONE-IAA_RELATED_TRYPTOPHAN_PATHWAY	trpD->PGPT0007090	1
PHYTOHORMONE-AUXINE|INDOLE‚Äê3‚ÄêACETIC_ACID|IAA_METABOLISM	PHYTOHORMONE-IAA_RELATED_TRYPTOPHAN_PATHWAY	trpE|phnA->PGPT0007095	5
PHYTOHORMONE-AUXINE|INDOLE‚Äê3‚ÄêACETIC_ACID|IAA_METABOLISM	PHYTOHORMONE-IAA_RELATED_TRYPTOPHAN_PATHWAY	trpG|phnB->PGPT0007105	2
PHYTOHORMONE-AUXINE|INDOLE‚Äê3‚ÄêACETIC_ACID|IAA_METABOLISM	PHYTOHORMONE-IAA_RELATED_TRYPTOPHAN_PATHWAY	trpS->PGPT0007120	2
2. PHYTOHORMONE-CYTOKININS|DERIVATE_PRODUCTION
PHYTOHORMONE-CYTOKININ_METABOLISM	PHYTOHORMONE-CYTOKININ_BIOSYNTHESIS	dapF->PGPT0007230	1
PHYTOHORMONE-CYTOKININ_METABOLISM	PHYTOHORMONE-CYTOKININ_BIOSYNTHESIS	hflX->PGPT0007245	1
PHYTOHORMONE-CYTOKININ_METABOLISM	PHYTOHORMONE-CYTOKININ_BIOSYNTHESIS	log|yvdD->PGPT0007225	1
PHYTOHORMONE-CYTOKININ_METABOLISM	PHYTOHORMONE-CYTOKININ_BIOSYNTHESIS	miaA|ipt->PGPT0007210	1
PHYTOHORMONE-CYTOKININ_METABOLISM	PHYTOHORMONE-CYTOKININ_BIOSYNTHESIS	miaB->PGPT0007215	2
PHYTOHORMONE-CYTOKININ_METABOLISM	PHYTOHORMONE-CYTOKININ_BIOSYNTHESIS	recA->PGPT0007235	1
PHYTOHORMONE-CYTOKININ_METABOLISM	PHYTOHORMONE-CYTOKININ_BIOSYNTHESIS	recX->PGPT0007240	1
PHYTOHORMONE-XANTHINE_METABOLISM	PHYTOHORMONE-XANTHINE_BIOSYNTHESIS	gpt->PGPT0007300	1
PHYTOHORMONE-XANTHINE_METABOLISM	PHYTOHORMONE-XANTHINE_BIOSYNTHESIS	hprT|hpt->PGPT0007295	1
PHYTOHORMONE-XANTHINE_METABOLISM	PHYTOHORMONE-XANTHINE_BIOSYNTHESIS	xdhA->PGPT0007250	1
PHYTOHORMONE-XANTHINE_METABOLISM	PHYTOHORMONE-XANTHINE_BIOSYNTHESIS	xdhB|pucD->PGPT0007265	1
PHYTOHORMONE-XANTHINE_METABOLISM	PHYTOHORMONE-XANTHINE_BIOSYNTHESIS	xdhC|paod|ygeB|pucA->PGPT0007280	6
PHYTOHORMONE-XANTHINE_METABOLISM	PHYTOHORMONE-XANTHINE_BIOSYNTHESIS	yagR->PGPT0007260	2
PHYTOHORMONE-XANTHINE_METABOLISM	PHYTOHORMONE-XANTHINE_BIOSYNTHESIS	yagS->PGPT0007275	2
PHYTOHORMONE-XANTHINE_METABOLISM	PHYTOHORMONE-XANTHINE_BIOSYNTHESIS	yagT->PGPT0007290	3
PHYTOHORMONE-XANTHINE_METABOLISM	PHYTOHORMONE-XANTHINE_BIOSYNTHESIS	ygeS|xdhA->PGPT0007255	1
PHYTOHORMONE-XANTHINE_METABOLISM	PHYTOHORMONE-XANTHINE_BIOSYNTHESIS	ygeT|xdhB->PGPT0007270	1
PHYTOHORMONE-XANTHINE_METABOLISM	PHYTOHORMONE-XANTHINE_TRANSPORT	pbuG|azgA|ghxP|ghxQ|adeQ->PGPT0007325	3
PHYTOHORMONE-XANTHINE_METABOLISM	PHYTOHORMONE-XANTHINE_TRANSPORT	pubX->PGPT0007330	2
3. PHYTOHORMONE-GAMMA-AMINOBUTYRIC_ACID|GABA_PRODUCTION
PHYTOHORMONE-GABA_METABOLISM	PHYTOHORMONE-GABA_BIOSYNTHESIS	aldH|dhaS->PGPT0006875	18
PHYTOHORMONE-GABA_METABOLISM	PHYTOHORMONE-GABA_BIOSYNTHESIS	aofH->PGPT0007641	2
PHYTOHORMONE-GABA_METABOLISM	PHYTOHORMONE-GABA_BIOSYNTHESIS	gadA|gadB->PGPT0007630	2
PHYTOHORMONE-GABA_METABOLISM	PHYTOHORMONE-GABA_BIOSYNTHESIS	patA1->PGPT0007155	2
PHYTOHORMONE-GABA_METABOLISM	PHYTOHORMONE-GABA_BIOSYNTHESIS	puuB|ordL->PGPT0007637	4
PHYTOHORMONE-GABA_METABOLISM	PHYTOHORMONE-GABA_BIOSYNTHESIS	puuC|ordL->PGPT0007638	1
PHYTOHORMONE-GABA_METABOLISM	PHYTOHORMONE-GABA_BIOSYNTHESIS	spuC->PGPT0007865	2
PHYTOHORMONE-GABA_METABOLISM	PHYTOHORMONE-GABA_CONVERSION	gabT->PGPT0007660	1
PHYTOHORMONE-GABA_METABOLISM	PHYTOHORMONE-GABA_CONVERSION	puuE->PGPT0007140	3
PHYTOHORMONE-GABA_METABOLISM	PHYTOHORMONE-GABA_DEGRADATION	gabD->PGPT0001580	5
PHYTOHORMONE-GABA_METABOLISM	PHYTOHORMONE-GABA_DEGRADATION	sad|yneI->PGPT0001585	1
PHYTOHORMONE-GABA_METABOLISM	PHYTOHORMONE-GABA_TRANSPORT	gabP->PGPT0007665	1
4. PHYTOHORMONE-GIBBERELLINS_PRODUCTION
PHYTOHORMONE-GIBBERELLINS_METABOLISM	PHYTOHORMONE-GIBBERELLINS_BIOSYNTHESIS	Uncharacterized_P450_system_3Fe_4S_ferredoxin->PGPT0007360	13
IV. PLANT_SIGNAL-BRANCHING_INHIBITION_STIMULATION_PRODUCTION
PLANT_DEBRANCHING-SPERMIDINE|PUTRESCINE_METABOLISM	PLANT_DEBRANCHING-N1-|N8-ACETYLSPERMIDINE_FORMATION	paiA->PGPT0007785	3
PLANT_DEBRANCHING-SPERMIDINE|PUTRESCINE_METABOLISM	PLANT_DEBRANCHING-N1-|N8-ACETYLSPERMIDINE_FORMATION	speG->PGPT0007790	6
PLANT_DEBRANCHING-SPERMIDINE|PUTRESCINE_METABOLISM	PLANT_DEBRANCHING-PUTRESCINE_BIOSYNTHESIS	speB->PGPT0007775	1
PLANT_DEBRANCHING-SPERMIDINE|PUTRESCINE_METABOLISM	PLANT_DEBRANCHING-PUTRESCINE_DEGRADATION	aldH|dhaS->PGPT0006875	18
PLANT_DEBRANCHING-SPERMIDINE|PUTRESCINE_METABOLISM	PLANT_DEBRANCHING-PUTRESCINE_DEGRADATION	aofH->PGPT0007641	2
PLANT_DEBRANCHING-SPERMIDINE|PUTRESCINE_METABOLISM	PLANT_DEBRANCHING-PUTRESCINE_DEGRADATION	patA1->PGPT0007155	2
PLANT_DEBRANCHING-SPERMIDINE|PUTRESCINE_METABOLISM	PLANT_DEBRANCHING-PUTRESCINE_DEGRADATION	puuB|ordL->PGPT0007637	4
PLANT_DEBRANCHING-SPERMIDINE|PUTRESCINE_METABOLISM	PLANT_DEBRANCHING-PUTRESCINE_DEGRADATION	puuC|ordL->PGPT0007638	1
PLANT_DEBRANCHING-SPERMIDINE|PUTRESCINE_METABOLISM	PLANT_DEBRANCHING-PUTRESCINE_DEGRADATION	puuR->PGPT0019781	5
PLANT_DEBRANCHING-SPERMIDINE|PUTRESCINE_METABOLISM	PLANT_DEBRANCHING-PUTRESCINE_DEGRADATION	spuC->PGPT0007865	2
PLANT_DEBRANCHING-SPERMIDINE|PUTRESCINE_METABOLISM	PLANT_DEBRANCHING-PUTRESCINE_TRANSPORT	puuP->PGPT0007795	3
PLANT_DEBRANCHING-SPERMIDINE|PUTRESCINE_METABOLISM	PLANT_DEBRANCHING-SPERMIDINE_BIOSYNTHESIS	speE|SRM|SPEC_3|SPSD->PGPT0007750	1
PLANT_DEBRANCHING-SPERMIDINE|PUTRESCINE_METABOLISM	PLANT_DEBRANCHING-SPERMIDINE|PUTRESCINE_TRANSPORT	ABC_SP_A|ydcT->PGPT0007860	3
PLANT_DEBRANCHING-SPERMIDINE|PUTRESCINE_METABOLISM	PLANT_DEBRANCHING-SPERMIDINE|PUTRESCINE_TRANSPORT	ABC_SP_P1|ydcU->PGPT0007850	3
PLANT_DEBRANCHING-SPERMIDINE|PUTRESCINE_METABOLISM	PLANT_DEBRANCHING-SPERMIDINE|PUTRESCINE_TRANSPORT	ABC_SP_P|ydcV->PGPT0007845	3
PLANT_DEBRANCHING-SPERMIDINE|PUTRESCINE_METABOLISM	PLANT_DEBRANCHING-SPERMIDINE|PUTRESCINE_TRANSPORT	ABC_SP_S|ydcS->PGPT0007855	3
PLANT_DEBRANCHING-SPERMIDINE|PUTRESCINE_METABOLISM	PLANT_DEBRANCHING-SPERMIDINE|PUTRESCINE_TRANSPORT	potA->PGPT0007840	1
PLANT_DEBRANCHING-SPERMIDINE|PUTRESCINE_METABOLISM	PLANT_DEBRANCHING-SPERMIDINE|PUTRESCINE_TRANSPORT	potB->PGPT0007835	1
PLANT_DEBRANCHING-SPERMIDINE|PUTRESCINE_METABOLISM	PLANT_DEBRANCHING-SPERMIDINE|PUTRESCINE_TRANSPORT	potC->PGPT0007830	1
PLANT_BRANCHING-AUXIN|IAA_METABOLISM	PLANT_BRANCHING-IAA_METABOLISM	EC_3_5_1_4|amiE->PGPT0006115	5
PLANT_BRANCHING-AUXIN|IAA_METABOLISM	PLANT_BRANCHING-IAA_METABOLISM	aldB->PGPT0007176	4
PLANT_BRANCHING-AUXIN|IAA_METABOLISM	PLANT_BRANCHING-IAA_METABOLISM	iaaT|yedL|ysnE->PGPT0007180	2
PLANT_BRANCHING-AUXIN|IAA_METABOLISM	PLANT_BRANCHING-IAA_RELATED_INDOLE-3-ACETALDEHYDE_METABOLISM	aldH|dhaS->PGPT0006875	18
PLANT_BRANCHING-AUXIN|IAA_METABOLISM	PLANT_BRANCHING-IAA_RELATED_INDOLE-3-ACETALDEHYDE_METABOLISM	betB_homologous->PGPT0007165	4
PLANT_BRANCHING-AUXIN|IAA_METABOLISM	PLANT_BRANCHING-IAA_RELATED_INDOLE-3-ACETALDEHYDE_METABOLISM	bsdC->PGPT0005435	1
PLANT_BRANCHING-AUXIN|IAA_METABOLISM	PLANT_BRANCHING-IAA_RELATED_INDOLE-3-ACETALDEHYDE_METABOLISM	pyc->PGPT0001420	1
PLANT_BRANCHING-AUXIN|IAA_METABOLISM	PLANT_BRANCHING-IAA_RELATED_TRP-DEPENDENT_PATHWAY_2	EC_3_5_1_4|amiE->PGPT0006115	5
PLANT_BRANCHING-AUXIN|IAA_METABOLISM	PLANT_BRANCHING-IAA_RELATED_TRP-DEPENDENT_PATHWAY_3	nitA|nitB|nitR|nit1->PGPT0000835	5
PLANT_BRANCHING-AUXIN|IAA_METABOLISM	PLANT_BRANCHING-IAA_RELATED_TRYPTOPHAN_METABOLISM	lysN->PGPT0007135	1
PLANT_BRANCHING-AUXIN|IAA_METABOLISM	PLANT_BRANCHING-IAA_RELATED_TRYPTOPHAN_METABOLISM	patA1->PGPT0007155	2
PLANT_BRANCHING-AUXIN|IAA_METABOLISM	PLANT_BRANCHING-IAA_RELATED_TRYPTOPHAN_METABOLISM	puuE->PGPT0007140	3
PLANT_BRANCHING-AUXIN|IAA_METABOLISM	PLANT_BRANCHING-IAA_RELATED_TRYPTOPHAN_METABOLISM	trpA->PGPT0007070	2
PLANT_BRANCHING-AUXIN|IAA_METABOLISM	PLANT_BRANCHING-IAA_RELATED_TRYPTOPHAN_METABOLISM	trpB->PGPT0007075	1
PLANT_BRANCHING-AUXIN|IAA_METABOLISM	PLANT_BRANCHING-IAA_RELATED_TRYPTOPHAN_METABOLISM	trpC->PGPT0007080	1
PLANT_BRANCHING-AUXIN|IAA_METABOLISM	PLANT_BRANCHING-IAA_RELATED_TRYPTOPHAN_METABOLISM	trpD->PGPT0007090	1
PLANT_BRANCHING-AUXIN|IAA_METABOLISM	PLANT_BRANCHING-IAA_RELATED_TRYPTOPHAN_METABOLISM	trpE|phnA->PGPT0007095	5
PLANT_BRANCHING-AUXIN|IAA_METABOLISM	PLANT_BRANCHING-IAA_RELATED_TRYPTOPHAN_METABOLISM	trpG|phnB->PGPT0007105	2
PLANT_BRANCHING-AUXIN|IAA_METABOLISM	PLANT_BRANCHING-IAA_RELATED_TRYPTOPHAN_METABOLISM	trpS->PGPT0007120	2
PLANT_SIGNAL-CARNITINE_PRODUCTION	PLANT_SIGNAL-CARNITINE_METABOLISM	PLANT_SIGNAL-CARNITINE_BIOSYNTHESIS	BBOX1_like->PGPT0013696	1
PLANT_SIGNAL-LINOLENIC_ACID_METABOLISM	PLANT_SIGNAL-LINOLENIC_ACID_BIOSYNTHESIS	desB|desD|desA->PGPT0009575	1
PLANT_SIGNAL-CAROTINOID_METABOLISM	PLANT_SIGNAL-CAROTENOID_BIOSYNTHESIS	crtB->PGPT0007375	3
PLANT_SIGNAL-CAROTINOID_METABOLISM	PLANT_SIGNAL-CAROTENOID_BIOSYNTHESIS	crtH|crtISO->PGPT0007400	1
PLANT_SIGNAL-CAROTINOID_METABOLISM	PLANT_SIGNAL-CAROTENOID_BIOSYNTHESIS	crtO->PGPT0007430	2
PLANT_SIGNAL-CAROTINOID_METABOLISM	PLANT_SIGNAL-CAROTENOID_BIOSYNTHESIS	crtP->PGPT0007440	1
PLANT_SIGNAL-CAROTINOID_METABOLISM	PLANT_SIGNAL-CAROTENOID_BIOSYNTHESIS	crtX->PGPT0007475	1
PLANT_SIGNAL-CAROTINOID_METABOLISM	PLANT_SIGNAL-CAROTENOID_BIOSYNTHESIS	cruC->PGPT0007495	1
PLANT_SIGNAL-TERPENOID_DERIVATE_METABOLISM	PLANT_SIGNAL-TERPENOID-DIMETHYLALLYL_DIPHOSPHATE|DMAPP_PATHWAY	ispH|lytB->PGPT0007615	1
PLANT_SIGNAL-TERPENOID_DERIVATE_METABOLISM	PLANT_SIGNAL-TERPENOID-ISOPENTENYL_DIPHOSPHATE|IPP_PATHWAY	gcpE|ispG->PGPT0007580	2
PLANT_SIGNAL-TERPENOID_DERIVATE_METABOLISM	PLANT_SIGNAL-TERPENOID-ISOPENTENYL_DIPHOSPHATE|IPP_PATHWAY	ispD->PGPT0007590	1
PLANT_SIGNAL-TERPENOID_DERIVATE_METABOLISM	PLANT_SIGNAL-TERPENOID-ISOPENTENYL_DIPHOSPHATE|IPP_PATHWAY	ispF->PGPT0007595	2
PLANT_SIGNAL-TERPENOID_DERIVATE_METABOLISM	PLANT_SIGNAL-TERPENOID-ISOPENTENYL_DIPHOSPHATE|IPP_PATHWAY	ispH|lytB->PGPT0007615	1
PLANT_SIGNAL-TERPENOID_DERIVATE_METABOLISM	PLANT_SIGNAL-TERPENOID_BACKBONE_BIOSYNTHESIS	dxs->PGPT0008960	2
PLANT_SIGNAL-TERPENOID_DERIVATE_METABOLISM	PLANT_SIGNAL-TERPENOID_BACKBONE_BIOSYNTHESIS	idsA->PGPT0007550	5
PLANT_SIGNAL-TERPENOID_DERIVATE_METABOLISM	PLANT_SIGNAL-TERPENOID_BACKBONE_BIOSYNTHESIS	ispB->PGPT0007525	1
PLANT_SIGNAL-TERPENOID_DERIVATE_METABOLISM	PLANT_SIGNAL-TERPENOID_BACKBONE_BIOSYNTHESIS	uppS->PGPT0007535	1
PLANT_SIGNAL-PHOSPOLIPID_METABOLISM	PLANT_SIGNAL-CYCLOPROPANE-FATTY-ACYL-PHOSPHOLIPID_BIOSYNTHESIS	cfa->PGPT0007680	6
PLANT_SIGNAL-PHOSPOLIPID_METABOLISM	PLANT_SIGNAL-CYTIDINE_DIPHOSPHATE-DIACYLGLYCEROL-PHOSPOLIPID_BIOSYNTHESIS	cdsA|ynbB->PGPT0007685	1
PLANT_SIGNAL-PHOSPOLIPID_METABOLISM	PLANT_SIGNAL-PHOSPOLIPID-CARDIOLIPIN_BIOSYNTHESIS	clsA_B|ybhO|ywiE->PGPT0007725	1
PLANT_SIGNAL-PHOSPOLIPID_METABOLISM	PLANT_SIGNAL-PHOSPOLIPID-CARDIOLIPIN_BIOSYNTHESIS	pgsA->PGPT0007735	1
PLANT_SIGNAL-PHOSPOLIPID_METABOLISM	PLANT_SIGNAL-PHOSPOLIPID-PHOSPHATIDYLCHOLINE_BIOSYNTHESIS	pmtA->PGPT0007740	1
PLANT_SIGNAL-PHOSPOLIPID_METABOLISM	PLANT_SIGNAL-PHOSPOLIPID-PHOSPHATIDYLETHANOLAMINE_BIOSYNTHESIS	psd|PISD->PGPT0007700	1
PLANT_SIGNAL-PHOSPOLIPID_METABOLISM	PLANT_SIGNAL-PHOSPOLIPID-PHOSPHATIDYLSERINE_BIOSYNTHESIS	CHO1|pssA->PGPT0007695	1
PLANT_SIGNAL-UBIQUINONE|COENZYME_Q_METABOLISM	PLANT_SIGNAL-UBIQUINONE|COENZYME_Q_BIOSYNTHESIS	ubiA->PGPT0009515	1
PLANT_SIGNAL-UBIQUINONE|COENZYME_Q_METABOLISM	PLANT_SIGNAL-UBIQUINONE|COENZYME_Q_BIOSYNTHESIS	ubiD->PGPT0009530	1
PLANT_SIGNAL-UBIQUINONE|COENZYME_Q_METABOLISM	PLANT_SIGNAL-UBIQUINONE|COENZYME_Q_BIOSYNTHESIS	ubiE->PGPT0009535	1
PLANT_SIGNAL-UBIQUINONE|COENZYME_Q_METABOLISM	PLANT_SIGNAL-UBIQUINONE|COENZYME_Q_BIOSYNTHESIS	ubiG->PGPT0009545	1
PLANT_SIGNAL-UBIQUINONE|COENZYME_Q_METABOLISM	PLANT_SIGNAL-UBIQUINONE|COENZYME_Q_BIOSYNTHESIS	ubiX|bsdB->PGPT0009565	2
PLANT_SIGNAL-ACETOIN|2|3-BUTANEDIOL_VOLATILE_METABOLISM	PLANT_SIGNAL-ACETOIN|2|3-BUTANEDIOL_VOLATILE_BIOSYNTHESIS	aceF|pdhC->PGPT0001390	5
PLANT_SIGNAL-ACETOIN|2|3-BUTANEDIOL_VOLATILE_METABOLISM	PLANT_SIGNAL-ACETOIN|2|3-BUTANEDIOL_VOLATILE_BIOSYNTHESIS	acoB->PGPT0008235	1
PLANT_SIGNAL-ACETOIN|2|3-BUTANEDIOL_VOLATILE_METABOLISM	PLANT_SIGNAL-ACETOIN|2|3-BUTANEDIOL_VOLATILE_BIOSYNTHESIS	acoR->PGPT0001030	2
PLANT_SIGNAL-ACETOIN|2|3-BUTANEDIOL_VOLATILE_METABOLISM	PLANT_SIGNAL-ACETOIN|2|3-BUTANEDIOL_VOLATILE_BIOSYNTHESIS	acuC->PGPT0008225	2
PLANT_SIGNAL-ACETOIN|2|3-BUTANEDIOL_VOLATILE_METABOLISM	PLANT_SIGNAL-ACETOIN|2|3-BUTANEDIOL_VOLATILE_BIOSYNTHESIS	budB|ilvK|alsS|ilvB|ilvG|ilvI->PGPT0008185	10
PLANT_SIGNAL-ACETOIN|2|3-BUTANEDIOL_VOLATILE_METABOLISM	PLANT_SIGNAL-ACETOIN|2|3-BUTANEDIOL_VOLATILE_BIOSYNTHESIS	budC->PGPT0008190	11
PLANT_SIGNAL-ACETOIN|2|3-BUTANEDIOL_VOLATILE_METABOLISM	PLANT_SIGNAL-ACETOIN|2|3-BUTANEDIOL_VOLATILE_BIOSYNTHESIS	butA|ydjL|budC->PGPT0008195	6
PLANT_SIGNAL-ACETOIN|2|3-BUTANEDIOL_VOLATILE_METABOLISM	PLANT_SIGNAL-ACETOIN|2|3-BUTANEDIOL_VOLATILE_BIOSYNTHESIS	butB->PGPT0008200	6
PLANT_SIGNAL-ACETOIN|2|3-BUTANEDIOL_VOLATILE_METABOLISM	PLANT_SIGNAL-ACETOIN|2|3-BUTANEDIOL_VOLATILE_BIOSYNTHESIS	ilvH|ilvN->PGPT0008205	1
PLANT_SIGNAL-ACETOIN|2|3-BUTANEDIOL_VOLATILE_METABOLISM	PLANT_SIGNAL-ACETOIN|2|3-BUTANEDIOL_VOLATILE_BIOSYNTHESIS	lpd|pdhD->PGPT0001380	3
PLANT_SIGNAL-HYDROXYACETON_VOLATILE_METABOLISM	PLANT_SIGNAL-HYDROXYACETON_VOLATILE_BIOSYNTHESIS	acd->PGPT0008281	1
PLANT_SIGNAL-HYDROXYACETON_VOLATILE_METABOLISM	PLANT_SIGNAL-HYDROXYACETON_VOLATILE_BIOSYNTHESIS	yghZ->PGPT0008285	2
PLANT_SIGNAL-SULFURIC_VOLATILE_METABOLISM	PLANT_SIGNAL-H2S-VOLATILE_PATHWAY	cbs->PGPT0020005	1
PLANT_SIGNAL-SULFURIC_VOLATILE_METABOLISM	PLANT_SIGNAL-H2S-VOLATILE_PATHWAY	cysC->PGPT0002780	2
PLANT_SIGNAL-SULFURIC_VOLATILE_METABOLISM	PLANT_SIGNAL-H2S-VOLATILE_PATHWAY	cysD->PGPT0002405	2
PLANT_SIGNAL-SULFURIC_VOLATILE_METABOLISM	PLANT_SIGNAL-H2S-VOLATILE_PATHWAY	cysH->PGPT0002785	1
PLANT_SIGNAL-SULFURIC_VOLATILE_METABOLISM	PLANT_SIGNAL-H2S-VOLATILE_PATHWAY	cysJ->PGPT0002795	4
PLANT_SIGNAL-SULFURIC_VOLATILE_METABOLISM	PLANT_SIGNAL-H2S-VOLATILE_PATHWAY	cysK->PGPT0002810	1
PLANT_SIGNAL-SULFURIC_VOLATILE_METABOLISM	PLANT_SIGNAL-H2S-VOLATILE_PATHWAY	cysK2->PGPT0002815	1
PLANT_SIGNAL-SULFURIC_VOLATILE_METABOLISM	PLANT_SIGNAL-H2S-VOLATILE_PATHWAY	cysN->PGPT0002400	2
PLANT_SIGNAL-SULFURIC_VOLATILE_METABOLISM	PLANT_SIGNAL-H2S-VOLATILE_PATHWAY	cysS->PGPT0002985	2
PLANT_SIGNAL-SULFURIC_VOLATILE_METABOLISM	PLANT_SIGNAL-H2S-VOLATILE_PATHWAY	cysZ->PGPT0003010	1
PLANT_SIGNAL-SULFURIC_VOLATILE_METABOLISM	PLANT_SIGNAL-H2S-VOLATILE_PATHWAY	metB|met|cysA->PGPT0001980	2
PLANT_SIGNAL-SULFURIC_VOLATILE_METABOLISM	PLANT_SIGNAL-H2S-VOLATILE_PATHWAY	sir->PGPT0002825	1
PLANT_SIGNAL-VOLATILE_RELATED_METABOLISM	PLANT_SIGNAL-VOLATILE_RELATED_ALCOHOL|KETONE_PATHWAY	adh2_1->PGPT0008290	1
PLANT_SIGNAL-VOLATILE_RELATED_METABOLISM	PLANT_SIGNAL-VOLATILE_RELATED_ALCOHOL|KETONE_PATHWAY	atoB->PGPT0008320	1
PLANT_SIGNAL-VOLATILE_RELATED_METABOLISM	PLANT_SIGNAL-VOLATILE_RELATED_ALCOHOL|KETONE_PATHWAY	bdh->PGPT0008310	4
PLANT_SIGNAL-VOLATILE_RELATED_METABOLISM	PLANT_SIGNAL-VOLATILE_RELATED_ALCOHOL|KETONE_PATHWAY	hmgL->PGPT0008315	1
PLANT_SIGNAL-VOLATILE_RELATED_METABOLISM	PLANT_SIGNAL-VOLATILE_RELATED_ALCOHOL|KETONE_PATHWAY	scoA->PGPT0008325	1
PLANT_SIGNAL-VOLATILE_RELATED_METABOLISM	PLANT_SIGNAL-VOLATILE_RELATED_ALCOHOL|KETONE_PATHWAY	scoB->PGPT0008330	1
PLANT_SIGNAL-VOLATILE_RELATED_METABOLISM	PLANT_SIGNAL-VOLATILE_RELATED_FATTY_ACID_PATHWAY	accC->PGPT0001705	1
PLANT_SIGNAL-VOLATILE_RELATED_METABOLISM	PLANT_SIGNAL-VOLATILE_RELATED_FATTY_ACID_PATHWAY	accD->PGPT0008345	2
PLANT_SIGNAL-VOLATILE_RELATED_METABOLISM	PLANT_SIGNAL-VOLATILE_RELATED_FATTY_ACID_PATHWAY	acd->PGPT0008385	29
PLANT_SIGNAL-VOLATILE_RELATED_METABOLISM	PLANT_SIGNAL-VOLATILE_RELATED_FATTY_ACID_PATHWAY	fabD|bmyD->PGPT0008350	1
PLANT_SIGNAL-VOLATILE_RELATED_METABOLISM	PLANT_SIGNAL-VOLATILE_RELATED_FATTY_ACID_PATHWAY	fabF->PGPT0008360	6
PLANT_SIGNAL-VOLATILE_RELATED_METABOLISM	PLANT_SIGNAL-VOLATILE_RELATED_FATTY_ACID_PATHWAY	fabH->PGPT0008355	6
PLANT_SIGNAL-VOLATILE_RELATED_METABOLISM	PLANT_SIGNAL-VOLATILE_RELATED_FATTY_ACID_PATHWAY	fabI->PGPT0008370	1
PLANT_SIGNAL-VOLATILE_RELATED_METABOLISM	PLANT_SIGNAL-VOLATILE_RELATED_FATTY_ACID_PATHWAY	fadD->PGPT0008380	22
PLANT_SIGNAL-VOLATILE_RELATED_METABOLISM	PLANT_SIGNAL-VOLATILE_RELATED_FATTY_ACID_PATHWAY	ymfI|fabG|efpI->PGPT0003180	46
PLANT_VITAMIN-MOLYBDENUM_COFACTOR_METABOLISM	PLANT_VITAMIN-MOLYBDENUM_COFACTOR_BIOSYNTHESIS	moaA->PGPT0008410	2
PLANT_VITAMIN-MOLYBDENUM_COFACTOR_METABOLISM	PLANT_VITAMIN-MOLYBDENUM_COFACTOR_BIOSYNTHESIS	moaC_->PGPT0008405	1
PLANT_VITAMIN-MOLYBDENUM_COFACTOR_METABOLISM	PLANT_VITAMIN-MOLYBDENUM_COFACTOR_BIOSYNTHESIS	moaX->PGPT0008415	1
PLANT_VITAMIN-MOLYBDENUM_COFACTOR_METABOLISM	PLANT_VITAMIN-MOLYBDENUM_COFACTOR_BIOSYNTHESIS	moeA->PGPT0008430	3
PLANT_VITAMIN-MOLYBDENUM_COFACTOR_METABOLISM	PLANT_VITAMIN-MOLYBDENUM_COFACTOR_TRANSPORT	modA->PGPT0008435	1
PLANT_VITAMIN-MOLYBDENUM_COFACTOR_METABOLISM	PLANT_VITAMIN-MOLYBDENUM_COFACTOR_TRANSPORT	modB->PGPT0008440	1
PLANT_VITAMIN-MOLYBDENUM_COFACTOR_METABOLISM	PLANT_VITAMIN-MOLYBDENUM_COFACTOR_TRANSPORT	modC->PGPT0008445	1
PLANT_VITAMIN-MOLYBDENUM_COFACTOR_METABOLISM	PLANT_VITAMIN-MOLYBDENUM_COFACTOR_TRANSPORT	modE->PGPT0000520	1
PLANT_VITAMIN_B12|COBALAMIN_METABOLISM	PLANT_VITAMIN_B12|COBALAMIN_BIOSYNTHESIS	cbiB|cobD->PGPT0004660	1
PLANT_VITAMIN_B12|COBALAMIN_METABOLISM	PLANT_VITAMIN_B12|COBALAMIN_BIOSYNTHESIS	cbiC->PGPT0004610	1
PLANT_VITAMIN_B12|COBALAMIN_METABOLISM	PLANT_VITAMIN_B12|COBALAMIN_BIOSYNTHESIS	cbiF->PGPT0004625	1
PLANT_VITAMIN_B12|COBALAMIN_METABOLISM	PLANT_VITAMIN_B12|COBALAMIN_BIOSYNTHESIS	cbiGH_cobJ->PGPT0009255	1
PLANT_VITAMIN_B12|COBALAMIN_METABOLISM	PLANT_VITAMIN_B12|COBALAMIN_BIOSYNTHESIS	cbiJ->PGPT0004640	1
PLANT_VITAMIN_B12|COBALAMIN_METABOLISM	PLANT_VITAMIN_B12|COBALAMIN_BIOSYNTHESIS	cbiL->PGPT0004690	1
PLANT_VITAMIN_B12|COBALAMIN_METABOLISM	PLANT_VITAMIN_B12|COBALAMIN_BIOSYNTHESIS	cbiX->PGPT0009235	3
PLANT_VITAMIN_B12|COBALAMIN_METABOLISM	PLANT_VITAMIN_B12|COBALAMIN_BIOSYNTHESIS	cobA|btuR->PGPT0004645	1
PLANT_VITAMIN_B12|COBALAMIN_METABOLISM	PLANT_VITAMIN_B12|COBALAMIN_BIOSYNTHESIS	cobC|phpB->PGPT0004650	1
PLANT_VITAMIN_B12|COBALAMIN_METABOLISM	PLANT_VITAMIN_B12|COBALAMIN_BIOSYNTHESIS	cobF->PGPT0009265	1
PLANT_VITAMIN_B12|COBALAMIN_METABOLISM	PLANT_VITAMIN_B12|COBALAMIN_BIOSYNTHESIS	cobL->PGPT0009270	2
PLANT_VITAMIN_B12|COBALAMIN_METABOLISM	PLANT_VITAMIN_B12|COBALAMIN_BIOSYNTHESIS	cobN->PGPT0009280	1
PLANT_VITAMIN_B12|COBALAMIN_METABOLISM	PLANT_VITAMIN_B12|COBALAMIN_BIOSYNTHESIS	cobP|cobU->PGPT0004585	1
PLANT_VITAMIN_B12|COBALAMIN_METABOLISM	PLANT_VITAMIN_B12|COBALAMIN_BIOSYNTHESIS	cobQ|cbiP->PGPT0004580	1
PLANT_VITAMIN_B12|COBALAMIN_METABOLISM	PLANT_VITAMIN_B12|COBALAMIN_BIOSYNTHESIS	cobU|cobT->PGPT0004595	2
PLANT_VITAMIN_B12|COBALAMIN_METABOLISM	PLANT_VITAMIN_B12|COBALAMIN_BIOSYNTHESIS	rhnA_cobC->PGPT0004575	2
PLANT_VITAMIN_B12|COBALAMIN_METABOLISM	PLANT_VITAMIN_B12|COBALAMIN_TRANSPORT	feuB|feuC|chuU|yfhA|hmuU|ABC_FEV_P|fatC|fatD->PGPT0003770	16
PLANT_VITAMIN_B1|THIAMIN_METABOLISM	PLANT_VITAMIN_B1|THIAMIN_BIOSYNTHESIS	adk|AK->PGPT0009040	1
PLANT_VITAMIN_B1|THIAMIN_METABOLISM	PLANT_VITAMIN_B1|THIAMIN_BIOSYNTHESIS	dxs->PGPT0008960	2
PLANT_VITAMIN_B1|THIAMIN_METABOLISM	PLANT_VITAMIN_B1|THIAMIN_BIOSYNTHESIS	nifS|iscS->PGPT0000065	2
PLANT_VITAMIN_B1|THIAMIN_METABOLISM	PLANT_VITAMIN_B1|THIAMIN_BIOSYNTHESIS	rsgA|engC->PGPT0009020	2
PLANT_VITAMIN_B1|THIAMIN_METABOLISM	PLANT_VITAMIN_B1|THIAMIN_BIOSYNTHESIS	thiC->PGPT0008905	1
PLANT_VITAMIN_B1|THIAMIN_METABOLISM	PLANT_VITAMIN_B1|THIAMIN_BIOSYNTHESIS	thiD->PGPT0008915	1
PLANT_VITAMIN_B1|THIAMIN_METABOLISM	PLANT_VITAMIN_B1|THIAMIN_BIOSYNTHESIS	thiE->PGPT0008995	1
PLANT_VITAMIN_B1|THIAMIN_METABOLISM	PLANT_VITAMIN_B1|THIAMIN_BIOSYNTHESIS	thiG->PGPT0008965	1
PLANT_VITAMIN_B1|THIAMIN_METABOLISM	PLANT_VITAMIN_B1|THIAMIN_BIOSYNTHESIS	thiJ->PGPT0008945	1
PLANT_VITAMIN_B1|THIAMIN_METABOLISM	PLANT_VITAMIN_B1|THIAMIN_BIOSYNTHESIS	thiL->PGPT0009010	1
PLANT_VITAMIN_B1|THIAMIN_METABOLISM	PLANT_VITAMIN_B1|THIAMIN_BIOSYNTHESIS	thiO->PGPT0008955	1
PLANT_VITAMIN_B1|THIAMIN_METABOLISM	PLANT_VITAMIN_B1|THIAMIN_TRANSPORT	cytX->PGPT0009075	7
PLANT_VITAMIN_B1|THIAMIN_METABOLISM	PLANT_VITAMIN_B1|THIAMIN_TRANSPORT	thiB|tbpA->PGPT0009095	1
PLANT_VITAMIN_B1|THIAMIN_METABOLISM	PLANT_VITAMIN_B1|THIAMIN_TRANSPORT	thiP->PGPT0009105	1
PLANT_VITAMIN_B1|THIAMIN_METABOLISM	PLANT_VITAMIN_B1|THIAMIN_TRANSPORT	thiQ->PGPT0009110	1
PLANT_VITAMIN_B2|RIBOFLAVIN_METABOLISM	PLANT_VITAMIN_B2|RIBOFLAVIN_BIOSYNTHESIS	nfrA2|ycnD->PGPT0000295	1
PLANT_VITAMIN_B2|RIBOFLAVIN_METABOLISM	PLANT_VITAMIN_B2|RIBOFLAVIN_BIOSYNTHESIS	ribA->PGPT0007985	1
PLANT_VITAMIN_B2|RIBOFLAVIN_METABOLISM	PLANT_VITAMIN_B2|RIBOFLAVIN_BIOSYNTHESIS	ribBA->PGPT0007990	3
PLANT_VITAMIN_B2|RIBOFLAVIN_METABOLISM	PLANT_VITAMIN_B2|RIBOFLAVIN_BIOSYNTHESIS	ribE|RIB5|ribC->PGPT0008610	1
PLANT_VITAMIN_B2|RIBOFLAVIN_METABOLISM	PLANT_VITAMIN_B2|RIBOFLAVIN_BIOSYNTHESIS	ribF->PGPT0008625	1
PLANT_VITAMIN_B2|RIBOFLAVIN_METABOLISM	PLANT_VITAMIN_B2|RIBOFLAVIN_BIOSYNTHESIS	ribH|RIB4->PGPT0008605	1
PLANT_VITAMIN_B2|RIBOFLAVIN_METABOLISM	PLANT_VITAMIN_B2|RIBOFLAVIN_BIOSYNTHESIS	ribL->PGPT0008670	1
PLANT_VITAMIN_B2|RIBOFLAVIN_METABOLISM	PLANT_VITAMIN_B2|RIBOFLAVIN_BIOSYNTHESIS	ssuE->PGPT0003045	3
PLANT_VITAMIN_B2|RIBOFLAVIN_METABOLISM	PLANT_VITAMIN_B2|RIBOFLAVIN_BIOSYNTHESIS	yigB->PGPT0008585	1
PLANT_VITAMIN_B5|PANTOTHENIC_ACID|CO_FACTOR_METABOLISM	PLANT_VITAMIN_B5|PANTOTHENIC_ACID|CO_FACTOR_BIOSYNTHESIS	PPCDC|coaC->PGPT0008810	2
PLANT_VITAMIN_B5|PANTOTHENIC_ACID|CO_FACTOR_METABOLISM	PLANT_VITAMIN_B5|PANTOTHENIC_ACID|CO_FACTOR_BIOSYNTHESIS	UPB1_like|pydC->PGPT0008885	6
PLANT_VITAMIN_B5|PANTOTHENIC_ACID|CO_FACTOR_METABOLISM	PLANT_VITAMIN_B5|PANTOTHENIC_ACID|CO_FACTOR_BIOSYNTHESIS	acpS->PGPT0008840	1
PLANT_VITAMIN_B5|PANTOTHENIC_ACID|CO_FACTOR_METABOLISM	PLANT_VITAMIN_B5|PANTOTHENIC_ACID|CO_FACTOR_BIOSYNTHESIS	budB|ilvK|alsS|ilvB|ilvG|ilvI->PGPT0008185	10
PLANT_VITAMIN_B5|PANTOTHENIC_ACID|CO_FACTOR_METABOLISM	PLANT_VITAMIN_B5|PANTOTHENIC_ACID|CO_FACTOR_BIOSYNTHESIS	coaA->PGPT0008770	1
PLANT_VITAMIN_B5|PANTOTHENIC_ACID|CO_FACTOR_METABOLISM	PLANT_VITAMIN_B5|PANTOTHENIC_ACID|CO_FACTOR_BIOSYNTHESIS	coaBC|dfp->PGPT0008815	1
PLANT_VITAMIN_B5|PANTOTHENIC_ACID|CO_FACTOR_METABOLISM	PLANT_VITAMIN_B5|PANTOTHENIC_ACID|CO_FACTOR_BIOSYNTHESIS	coaD|kdtB->PGPT0008825	1
PLANT_VITAMIN_B5|PANTOTHENIC_ACID|CO_FACTOR_METABOLISM	PLANT_VITAMIN_B5|PANTOTHENIC_ACID|CO_FACTOR_BIOSYNTHESIS	coaE->PGPT0008835	1
PLANT_VITAMIN_B5|PANTOTHENIC_ACID|CO_FACTOR_METABOLISM	PLANT_VITAMIN_B5|PANTOTHENIC_ACID|CO_FACTOR_BIOSYNTHESIS	dht|hydA->PGPT0008880	2
PLANT_VITAMIN_B5|PANTOTHENIC_ACID|CO_FACTOR_METABOLISM	PLANT_VITAMIN_B5|PANTOTHENIC_ACID|CO_FACTOR_BIOSYNTHESIS	ilvC->PGPT0008735	2
PLANT_VITAMIN_B5|PANTOTHENIC_ACID|CO_FACTOR_METABOLISM	PLANT_VITAMIN_B5|PANTOTHENIC_ACID|CO_FACTOR_BIOSYNTHESIS	ilvD->PGPT0001875	1
PLANT_VITAMIN_B5|PANTOTHENIC_ACID|CO_FACTOR_METABOLISM	PLANT_VITAMIN_B5|PANTOTHENIC_ACID|CO_FACTOR_BIOSYNTHESIS	ilvE->PGPT0008860	2
PLANT_VITAMIN_B5|PANTOTHENIC_ACID|CO_FACTOR_METABOLISM	PLANT_VITAMIN_B5|PANTOTHENIC_ACID|CO_FACTOR_BIOSYNTHESIS	ilvH|ilvN->PGPT0008205	1
PLANT_VITAMIN_B5|PANTOTHENIC_ACID|CO_FACTOR_METABOLISM	PLANT_VITAMIN_B5|PANTOTHENIC_ACID|CO_FACTOR_BIOSYNTHESIS	panB->PGPT0008740	1
PLANT_VITAMIN_B5|PANTOTHENIC_ACID|CO_FACTOR_METABOLISM	PLANT_VITAMIN_B5|PANTOTHENIC_ACID|CO_FACTOR_BIOSYNTHESIS	panC->PGPT0008750	1
PLANT_VITAMIN_B5|PANTOTHENIC_ACID|CO_FACTOR_METABOLISM	PLANT_VITAMIN_B5|PANTOTHENIC_ACID|CO_FACTOR_BIOSYNTHESIS	panE|apbA->PGPT0008745	4
PLANT_VITAMIN_B5|PANTOTHENIC_ACID|CO_FACTOR_METABOLISM	PLANT_VITAMIN_B5|PANTOTHENIC_ACID|CO_FACTOR_BIOSYNTHESIS	thnR->PGPT0008760	1
PLANT_VITAMIN_B6|PYRIDOXINE|PYRIDOXAL|PYRIDOXAMINE_METABOLISM	PLANT_VITAMIN_B6|PYRIDOXINE|PYRIDOXAL|PYRIDOXAMINE_BIOSYNTHESIS	pdxA->PGPT0009165	1
PLANT_VITAMIN_B6|PYRIDOXINE|PYRIDOXAL|PYRIDOXAMINE_METABOLISM	PLANT_VITAMIN_B6|PYRIDOXINE|PYRIDOXAL|PYRIDOXAMINE_BIOSYNTHESIS	pdxH->PGPT0009115	3
PLANT_VITAMIN_B6|PYRIDOXINE|PYRIDOXAL|PYRIDOXAMINE_METABOLISM	PLANT_VITAMIN_B6|PYRIDOXINE|PYRIDOXAL|PYRIDOXAMINE_BIOSYNTHESIS	pdxS|pdx1|yaaD->PGPT0009180	1
PLANT_VITAMIN_B6|PYRIDOXINE|PYRIDOXAL|PYRIDOXAMINE_METABOLISM	PLANT_VITAMIN_B6|PYRIDOXINE|PYRIDOXAL|PYRIDOXAMINE_BIOSYNTHESIS	pdxT|pdx2|yaaE->PGPT0009185	1
PLANT_VITAMIN_B6|PYRIDOXINE|PYRIDOXAL|PYRIDOXAMINE_METABOLISM	PLANT_VITAMIN_B6|PYRIDOXINE|PYRIDOXAL|PYRIDOXAMINE_BIOSYNTHESIS	ppaT->PGPT0009195	1
PLANT_VITAMIN_B6|PYRIDOXINE|PYRIDOXAL|PYRIDOXAMINE_METABOLISM	PLANT_VITAMIN_B6|PYRIDOXINE|PYRIDOXAL|PYRIDOXAMINE_BIOSYNTHESIS	serA->PGPT0009155	5
PLANT_VITAMIN_B6|PYRIDOXINE|PYRIDOXAL|PYRIDOXAMINE_METABOLISM	PLANT_VITAMIN_B6|PYRIDOXINE|PYRIDOXAL|PYRIDOXAMINE_BIOSYNTHESIS	serC|pdxF->PGPT0009160	1
PLANT_VITAMIN_B6|PYRIDOXINE|PYRIDOXAL|PYRIDOXAMINE_METABOLISM	PLANT_VITAMIN_B6|PYRIDOXINE|PYRIDOXAL|PYRIDOXAMINE_BIOSYNTHESIS	thrC->PGPT0009175	2
PLANT_VITAMIN_B6|PYRIDOXINE|PYRIDOXAL|PYRIDOXAMINE_METABOLISM	PLANT_VITAMIN_B6|PYRIDOXINE|PYRIDOXAL|PYRIDOXAMINE_BIOSYNTHESIS	ydbC->PGPT0009140	7
PLANT_VITAMIN_B9|FOLATE_METABOLISM	PLANT_VITAMIN_B9|FOLATE_BIOSYNTHESIS	GTP_cyclohydrolase_I->PGPT0007885	1
PLANT_VITAMIN_B9|FOLATE_METABOLISM	PLANT_VITAMIN_B9|FOLATE_BIOSYNTHESIS	fmt->PGPT0008125	2
PLANT_VITAMIN_B9|FOLATE_METABOLISM	PLANT_VITAMIN_B9|FOLATE_BIOSYNTHESIS	folB->PGPT0007905	1
PLANT_VITAMIN_B9|FOLATE_METABOLISM	PLANT_VITAMIN_B9|FOLATE_BIOSYNTHESIS	folC->PGPT0007975	1
PLANT_VITAMIN_B9|FOLATE_METABOLISM	PLANT_VITAMIN_B9|FOLATE_BIOSYNTHESIS	folD->PGPT0008075	4
PLANT_VITAMIN_B9|FOLATE_METABOLISM	PLANT_VITAMIN_B9|FOLATE_BIOSYNTHESIS	folE->PGPT0007875	1
PLANT_VITAMIN_B9|FOLATE_METABOLISM	PLANT_VITAMIN_B9|FOLATE_BIOSYNTHESIS	folK->PGPT0007910	1
PLANT_VITAMIN_B9|FOLATE_METABOLISM	PLANT_VITAMIN_B9|FOLATE_BIOSYNTHESIS	folP->PGPT0007915	3
PLANT_VITAMIN_B9|FOLATE_METABOLISM	PLANT_VITAMIN_B9|FOLATE_BIOSYNTHESIS	gcvT->PGPT0008130	2
PLANT_VITAMIN_B9|FOLATE_METABOLISM	PLANT_VITAMIN_B9|FOLATE_BIOSYNTHESIS	glyA->PGPT0008090	4
PLANT_VITAMIN_B9|FOLATE_METABOLISM	PLANT_VITAMIN_B9|FOLATE_BIOSYNTHESIS	metF->PGPT0008160	3
PLANT_VITAMIN_B9|FOLATE_METABOLISM	PLANT_VITAMIN_B9|FOLATE_BIOSYNTHESIS	metH->PGPT0008135	1
PLANT_VITAMIN_B9|FOLATE_METABOLISM	PLANT_VITAMIN_B9|FOLATE_BIOSYNTHESIS	nudB|ntpA->PGPT0007890	1
PLANT_VITAMIN_B9|FOLATE_METABOLISM	PLANT_VITAMIN_B9|FOLATE_BIOSYNTHESIS	pabA->PGPT0008000	1
PLANT_VITAMIN_B9|FOLATE_METABOLISM	PLANT_VITAMIN_B9|FOLATE_BIOSYNTHESIS	pabB->PGPT0008005	2
PLANT_VITAMIN_B9|FOLATE_METABOLISM	PLANT_VITAMIN_B9|FOLATE_BIOSYNTHESIS	phoD->PGPT0002575	7
PLANT_VITAMIN_B9|FOLATE_METABOLISM	PLANT_VITAMIN_B9|FOLATE_BIOSYNTHESIS	purH->PGPT0008110	3
PLANT_VITAMIN_B9|FOLATE_METABOLISM	PLANT_VITAMIN_B9|FOLATE_BIOSYNTHESIS	purN->PGPT0008095	1
PLANT_VITAMIN_B9|FOLATE_METABOLISM	PLANT_VITAMIN_B9|FOLATE_BIOSYNTHESIS	purU->PGPT0008155	5
PLANT_VITAMIN_B9|FOLATE_METABOLISM	PLANT_VITAMIN_B9|FOLATE_BIOSYNTHESIS	ribA->PGPT0007985	1
PLANT_VITAMIN_B9|FOLATE_METABOLISM	PLANT_VITAMIN_B9|FOLATE_BIOSYNTHESIS	ribBA->PGPT0007990	3
PLANT_VITAMIN_B9|FOLATE_METABOLISM	PLANT_VITAMIN_B9|FOLATE_BIOSYNTHESIS	thyX|thy1->PGPT0008150	1
PLANT_VITAMIN_B9|FOLATE_METABOLISM	PLANT_VITAMIN_B9|FOLATE_BIOSYNTHESIS	ygfA|fthC|yqgN|folN->PGPT0008170	1
PLANT_VITAMIN_B9|FOLATE_METABOLISM	PLANT_VITAMIN_B9|FOLATE_BIOSYNTHESIS	yitJ->PGPT0008140	1
PLANT_VITAMIN_C|ASCORBIC_ACID_METABOLISM	PLANT_VITAMIN_C|ASCORBIC_ACID_BIOSYNTHESIS	GULO_like->PGPT0009350	2
PLANT_VITAMIN_C|ASCORBIC_ACID_METABOLISM	PLANT_VITAMIN_C|ASCORBIC_ACID_BIOSYNTHESIS	dkgA->PGPT0001320	3
PLANT_VITAMIN_E_METABOLISM	PLANT_VITAMIN_E_BIOSYNTHESIS	hppD->PGPT0009480	3
PLANT_VITAMIN_E_METABOLISM	PLANT_VITAMIN_E_BIOSYNTHESIS	rebM|vte3|adpE|eryG->PGPT0009485	1
PLANT_VITAMIN_K_METABOLISM	PLANT_VITAMIN_K_BIOSYNTHESIS	entC|vibC|viuB|angC|vabC|dhbC|basJ|cbsE|aebC->PGPT0003220	1
PLANT_VITAMIN_K_METABOLISM	PLANT_VITAMIN_K_BIOSYNTHESIS	menH->PGPT0009370	1
PLANT_VITAMIN_K_METABOLISM	PLANT_VITAMIN_K_BIOSYNTHESIS	menI|ydiI|ydiL|ydiI|ybdB->PGPT0001845	1
PLANT_VITAMIN_K_METABOLISM	PLANT_VITAMIN_K_BIOSYNTHESIS	mqnA->PGPT0009415	2
PLANT_VITAMIN_K_METABOLISM	PLANT_VITAMIN_K_BIOSYNTHESIS	mqnB->PGPT0009435	1
PLANT_VITAMIN_K_METABOLISM	PLANT_VITAMIN_K_BIOSYNTHESIS	mqnC->PGPT0009445	1
PLANT_VITAMIN_K_METABOLISM	PLANT_VITAMIN_K_BIOSYNTHESIS	mqnD->PGPT0009450	1
PLANT_VITAMIN_K_METABOLISM	PLANT_VITAMIN_K_BIOSYNTHESIS	mqnE->PGPT0009420	1
PLANT_VITAMIN_K_METABOLISM	PLANT_VITAMIN_K_BIOSYNTHESIS	ndbB->PGPT0009405	1
PLANT_VITAMIN_K_METABOLISM	PLANT_VITAMIN_K_BIOSYNTHESIS	qorB->PGPT0009465	10
PLANT_VITAMIN_RELATED_HEME_METABOLISM	PLANT_VITAMIN-HEME|SIRO-BIOSYNTHESIS	ahbD->PGPT0008515	1
PLANT_VITAMIN_RELATED_HEME_METABOLISM	PLANT_VITAMIN-HEME|SIRO-BIOSYNTHESIS	cobA_hemD->PGPT0003670	1
PLANT_VITAMIN_RELATED_HEME_METABOLISM	PLANT_VITAMIN-HEME|SIRO-BIOSYNTHESIS	ctaA->PGPT0008525	1
PLANT_VITAMIN_RELATED_HEME_METABOLISM	PLANT_VITAMIN-HEME|SIRO-BIOSYNTHESIS	ctaB|cyoE->PGPT0008520	1
PLANT_VITAMIN_RELATED_HEME_METABOLISM	PLANT_VITAMIN-HEME|SIRO-BIOSYNTHESIS	cysG->PGPT0003690	1
PLANT_VITAMIN_RELATED_HEME_METABOLISM	PLANT_VITAMIN-HEME|SIRO-BIOSYNTHESIS	gltX->PGPT0008460	1
PLANT_VITAMIN_RELATED_HEME_METABOLISM	PLANT_VITAMIN-HEME|SIRO-BIOSYNTHESIS	hemA->PGPT0003650	1
PLANT_VITAMIN_RELATED_HEME_METABOLISM	PLANT_VITAMIN-HEME|SIRO-BIOSYNTHESIS	hemB->PGPT0003655	1
PLANT_VITAMIN_RELATED_HEME_METABOLISM	PLANT_VITAMIN-HEME|SIRO-BIOSYNTHESIS	hemC->PGPT0003660	2
PLANT_VITAMIN_RELATED_HEME_METABOLISM	PLANT_VITAMIN-HEME|SIRO-BIOSYNTHESIS	hemD->PGPT0003665	1
PLANT_VITAMIN_RELATED_HEME_METABOLISM	PLANT_VITAMIN-HEME|SIRO-BIOSYNTHESIS	hemE->PGPT0008465	1
PLANT_VITAMIN_RELATED_HEME_METABOLISM	PLANT_VITAMIN-HEME|SIRO-BIOSYNTHESIS	hemG->PGPT0008470	2
PLANT_VITAMIN_RELATED_HEME_METABOLISM	PLANT_VITAMIN-HEME|SIRO-BIOSYNTHESIS	hemH|ywfI->PGPT0008485	1
PLANT_VITAMIN_RELATED_HEME_METABOLISM	PLANT_VITAMIN-HEME|SIRO-BIOSYNTHESIS	hemL->PGPT0003680	3
PLANT_VITAMIN_RELATED_HEME_METABOLISM	PLANT_VITAMIN-HEME|SIRO-BIOSYNTHESIS	hemN|hemZ->PGPT0003200	2
PLANT_VITAMIN_RELATED_HEME_METABOLISM	PLANT_VITAMIN-HEME|SIRO-BIOSYNTHESIS	hemQ->PGPT0008490	1
PLANT_VITAMIN_RELATED_HEME_METABOLISM	PLANT_VITAMIN-HEME|SIRO-BIOSYNTHESIS	hemY->PGPT0008475	1
PLANT_VITAMIN_RESTORAGE-LIPOIC_ACID	PLANT_VITAMIN_RESTORAGE-LIPOIC_ACID_BIOSYNTHESIS	lipA->PGPT0003935	1
1.PLANT_SIGNAL-EMBRYOGENESIS
PLANT_EMBRYOGENESIS-SPERMIDINE|PUTRESCINE_METABOLISM	PLANT_EMBRYOGENESIS-N1-|N8-ACETYLSPERMIDINE_BIOSYNTHESIS	paiA->PGPT0007785	3
PLANT_EMBRYOGENESIS-SPERMIDINE|PUTRESCINE_METABOLISM	PLANT_EMBRYOGENESIS-N1-|N8-ACETYLSPERMIDINE_BIOSYNTHESIS	speG->PGPT0007790	6
PLANT_EMBRYOGENESIS-SPERMIDINE|PUTRESCINE_METABOLISM	PLANT_EMBRYOGENESIS-PUTRESCINE_BIOSYNTHESIS	speB->PGPT0007775	1
PLANT_EMBRYOGENESIS-SPERMIDINE|PUTRESCINE_METABOLISM	PLANT_EMBRYOGENESIS-PUTRESCINE_DEGRADATION	aldH|dhaS->PGPT0006875	18
PLANT_EMBRYOGENESIS-SPERMIDINE|PUTRESCINE_METABOLISM	PLANT_EMBRYOGENESIS-PUTRESCINE_DEGRADATION	aofH->PGPT0007641	2
PLANT_EMBRYOGENESIS-SPERMIDINE|PUTRESCINE_METABOLISM	PLANT_EMBRYOGENESIS-PUTRESCINE_DEGRADATION	patA1->PGPT0007155	2
PLANT_EMBRYOGENESIS-SPERMIDINE|PUTRESCINE_METABOLISM	PLANT_EMBRYOGENESIS-PUTRESCINE_DEGRADATION	puuB|ordL->PGPT0007637	4
PLANT_EMBRYOGENESIS-SPERMIDINE|PUTRESCINE_METABOLISM	PLANT_EMBRYOGENESIS-PUTRESCINE_DEGRADATION	puuC|ordL->PGPT0007638	1
PLANT_EMBRYOGENESIS-SPERMIDINE|PUTRESCINE_METABOLISM	PLANT_EMBRYOGENESIS-PUTRESCINE_DEGRADATION	puuR->PGPT0019781	5
PLANT_EMBRYOGENESIS-SPERMIDINE|PUTRESCINE_METABOLISM	PLANT_EMBRYOGENESIS-PUTRESCINE_DEGRADATION	spuC->PGPT0007865	2
PLANT_EMBRYOGENESIS-SPERMIDINE|PUTRESCINE_METABOLISM	PLANT_EMBRYOGENESIS-PUTRESCINE_TRANSPORT	puuP->PGPT0007795	3
PLANT_EMBRYOGENESIS-SPERMIDINE|PUTRESCINE_METABOLISM	PLANT_EMBRYOGENESIS-SPERMIDINE_BIOSYNTHESIS	speE|SRM|SPEC_3|SPSD->PGPT0007750	1
PLANT_EMBRYOGENESIS-SPERMIDINE|PUTRESCINE_METABOLISM	PLANT_EMBRYOGENESIS-SPERMIDINE|PUTRESCINE_TRANSPORT	ABC_SP_A|ydcT->PGPT0007860	3
PLANT_EMBRYOGENESIS-SPERMIDINE|PUTRESCINE_METABOLISM	PLANT_EMBRYOGENESIS-SPERMIDINE|PUTRESCINE_TRANSPORT	ABC_SP_P1|ydcU->PGPT0007850	3
PLANT_EMBRYOGENESIS-SPERMIDINE|PUTRESCINE_METABOLISM	PLANT_EMBRYOGENESIS-SPERMIDINE|PUTRESCINE_TRANSPORT	ABC_SP_P|ydcV->PGPT0007845	3
PLANT_EMBRYOGENESIS-SPERMIDINE|PUTRESCINE_METABOLISM	PLANT_EMBRYOGENESIS-SPERMIDINE|PUTRESCINE_TRANSPORT	ABC_SP_S|ydcS->PGPT0007855	3
PLANT_EMBRYOGENESIS-SPERMIDINE|PUTRESCINE_METABOLISM	PLANT_EMBRYOGENESIS-SPERMIDINE|PUTRESCINE_TRANSPORT	potA->PGPT0007840	1
PLANT_EMBRYOGENESIS-SPERMIDINE|PUTRESCINE_METABOLISM	PLANT_EMBRYOGENESIS-SPERMIDINE|PUTRESCINE_TRANSPORT	potB->PGPT0007835	1
PLANT_EMBRYOGENESIS-SPERMIDINE|PUTRESCINE_METABOLISM	PLANT_EMBRYOGENESIS-SPERMIDINE|PUTRESCINE_TRANSPORT	potC->PGPT0007830	1
2.PLANT_SIGNAL-GERMINATION_STIMULATION
PLANT_GERMINATION-H2S_PRODUCTION	PLANT_GERMINATION-H2S-SULFUR_PATHWAY	cbs->PGPT0020005	1
PLANT_GERMINATION-H2S_PRODUCTION	PLANT_GERMINATION-H2S-SULFUR_PATHWAY	cysC->PGPT0002780	2
PLANT_GERMINATION-H2S_PRODUCTION	PLANT_GERMINATION-H2S-SULFUR_PATHWAY	cysD->PGPT0002405	2
PLANT_GERMINATION-H2S_PRODUCTION	PLANT_GERMINATION-H2S-SULFUR_PATHWAY	cysH->PGPT0002785	1
PLANT_GERMINATION-H2S_PRODUCTION	PLANT_GERMINATION-H2S-SULFUR_PATHWAY	cysJ->PGPT0002795	4
PLANT_GERMINATION-H2S_PRODUCTION	PLANT_GERMINATION-H2S-SULFUR_PATHWAY	cysK->PGPT0002810	1
PLANT_GERMINATION-H2S_PRODUCTION	PLANT_GERMINATION-H2S-SULFUR_PATHWAY	cysK2->PGPT0002815	1
PLANT_GERMINATION-H2S_PRODUCTION	PLANT_GERMINATION-H2S-SULFUR_PATHWAY	cysN->PGPT0002400	2
PLANT_GERMINATION-H2S_PRODUCTION	PLANT_GERMINATION-H2S-SULFUR_PATHWAY	cysS->PGPT0002985	2
PLANT_GERMINATION-H2S_PRODUCTION	PLANT_GERMINATION-H2S-SULFUR_PATHWAY	cysZ->PGPT0003010	1
PLANT_GERMINATION-H2S_PRODUCTION	PLANT_GERMINATION-H2S-SULFUR_PATHWAY	metB|met|cysA->PGPT0001980	2
PLANT_GERMINATION-H2S_PRODUCTION	PLANT_GERMINATION-H2S-SULFUR_PATHWAY	sir->PGPT0002825	1
PLANT_GERMINATION-H2S_PRODUCTION	PLANT_GERMINATION-H2S-TAURINE_TRANSPORT	tauB->PGPT0002950	1
PLANT_GERMINATION-LIPOIC_ACID_PRODUCTION	PLANT_GERMINATION-LIPOIC_ACID_BIOSYNTHESIS	lipA->PGPT0003935	1
PLANT_GERMINATION-TAURINE_DERIVATE_PRODUCTION	PLANT_GERMINATION-5-GLUTAMYL-TAURINE_BIOSYNTHESIS	ggt->PGPT0002935	3
PLANT_GERMINATION-TAURINE_DERIVATE_PRODUCTION	PLANT_GERMINATION-TAURINE_DERIVATE_BIOSYNTHESIS	gadA|gadB->PGPT0007630	2
PLANT_GERMINATION-VITAMIN_B9|FOLATE_PRODUCTION	PLANT_GERMINATION-VITAMIN_B9|FOLATE_BIOSYNTHESIS	GTP_cyclohydrolase_I->PGPT0007885	1
PLANT_GERMINATION-VITAMIN_B9|FOLATE_PRODUCTION	PLANT_GERMINATION-VITAMIN_B9|FOLATE_BIOSYNTHESIS	fmt->PGPT0008125	2
PLANT_GERMINATION-VITAMIN_B9|FOLATE_PRODUCTION	PLANT_GERMINATION-VITAMIN_B9|FOLATE_BIOSYNTHESIS	folB->PGPT0007905	1
PLANT_GERMINATION-VITAMIN_B9|FOLATE_PRODUCTION	PLANT_GERMINATION-VITAMIN_B9|FOLATE_BIOSYNTHESIS	folC->PGPT0007975	1
PLANT_GERMINATION-VITAMIN_B9|FOLATE_PRODUCTION	PLANT_GERMINATION-VITAMIN_B9|FOLATE_BIOSYNTHESIS	folD->PGPT0008075	4
PLANT_GERMINATION-VITAMIN_B9|FOLATE_PRODUCTION	PLANT_GERMINATION-VITAMIN_B9|FOLATE_BIOSYNTHESIS	folE->PGPT0007875	1
PLANT_GERMINATION-VITAMIN_B9|FOLATE_PRODUCTION	PLANT_GERMINATION-VITAMIN_B9|FOLATE_BIOSYNTHESIS	folK->PGPT0007910	1
PLANT_GERMINATION-VITAMIN_B9|FOLATE_PRODUCTION	PLANT_GERMINATION-VITAMIN_B9|FOLATE_BIOSYNTHESIS	folP->PGPT0007915	3
PLANT_GERMINATION-VITAMIN_B9|FOLATE_PRODUCTION	PLANT_GERMINATION-VITAMIN_B9|FOLATE_BIOSYNTHESIS	gcvT->PGPT0008130	2
PLANT_GERMINATION-VITAMIN_B9|FOLATE_PRODUCTION	PLANT_GERMINATION-VITAMIN_B9|FOLATE_BIOSYNTHESIS	glyA->PGPT0008090	4
PLANT_GERMINATION-VITAMIN_B9|FOLATE_PRODUCTION	PLANT_GERMINATION-VITAMIN_B9|FOLATE_BIOSYNTHESIS	metF->PGPT0008160	3
PLANT_GERMINATION-VITAMIN_B9|FOLATE_PRODUCTION	PLANT_GERMINATION-VITAMIN_B9|FOLATE_BIOSYNTHESIS	metH->PGPT0008135	1
PLANT_GERMINATION-VITAMIN_B9|FOLATE_PRODUCTION	PLANT_GERMINATION-VITAMIN_B9|FOLATE_BIOSYNTHESIS	nudB|ntpA->PGPT0007890	1
PLANT_GERMINATION-VITAMIN_B9|FOLATE_PRODUCTION	PLANT_GERMINATION-VITAMIN_B9|FOLATE_BIOSYNTHESIS	pabA->PGPT0008000	1
PLANT_GERMINATION-VITAMIN_B9|FOLATE_PRODUCTION	PLANT_GERMINATION-VITAMIN_B9|FOLATE_BIOSYNTHESIS	pabB->PGPT0008005	2
PLANT_GERMINATION-VITAMIN_B9|FOLATE_PRODUCTION	PLANT_GERMINATION-VITAMIN_B9|FOLATE_BIOSYNTHESIS	phoD->PGPT0002575	7
PLANT_GERMINATION-VITAMIN_B9|FOLATE_PRODUCTION	PLANT_GERMINATION-VITAMIN_B9|FOLATE_BIOSYNTHESIS	purH->PGPT0008110	3
PLANT_GERMINATION-VITAMIN_B9|FOLATE_PRODUCTION	PLANT_GERMINATION-VITAMIN_B9|FOLATE_BIOSYNTHESIS	purN->PGPT0008095	1
PLANT_GERMINATION-VITAMIN_B9|FOLATE_PRODUCTION	PLANT_GERMINATION-VITAMIN_B9|FOLATE_BIOSYNTHESIS	purU->PGPT0008155	5
PLANT_GERMINATION-VITAMIN_B9|FOLATE_PRODUCTION	PLANT_GERMINATION-VITAMIN_B9|FOLATE_BIOSYNTHESIS	ribA->PGPT0007985	1
PLANT_GERMINATION-VITAMIN_B9|FOLATE_PRODUCTION	PLANT_GERMINATION-VITAMIN_B9|FOLATE_BIOSYNTHESIS	ribBA->PGPT0007990	3
PLANT_GERMINATION-VITAMIN_B9|FOLATE_PRODUCTION	PLANT_GERMINATION-VITAMIN_B9|FOLATE_BIOSYNTHESIS	thyX|thy1->PGPT0008150	1
PLANT_GERMINATION-VITAMIN_B9|FOLATE_PRODUCTION	PLANT_GERMINATION-VITAMIN_B9|FOLATE_BIOSYNTHESIS	ygfA|fthC|yqgN|folN->PGPT0008170	1
PLANT_GERMINATION-VITAMIN_B9|FOLATE_PRODUCTION	PLANT_GERMINATION-VITAMIN_B9|FOLATE_BIOSYNTHESIS	yitJ->PGPT0008140	1
B. INDIRECT_EFFECTS
I.COLONIZING_PLANT_SYSTEM
1. COLONIZATION-ADAPTION_TO_PLANT_IMMUNE_SYSTEM
ADAPTION_TO_PIS-GALLATE|TANNINE_DEGRADATION	ADAPTION_TO_PIS-GALLATE_DEGRADATION_PATHWAY	galB->PGPT0005285	1
ADAPTION_TO_PIS-GALLATE|TANNINE_DEGRADATION	ADAPTION_TO_PIS-GALLATE_DEGRADATION_PATHWAY	galD->PGPT0005280	1
ADAPTION_TO_PIS-GALLATE|TANNINE_DEGRADATION	ADAPTION_TO_PIS-GALLATE_DEGRADATION_PATHWAY	ligA->PGPT0005070	1
ADAPTION_TO_PIS-GALLATE|TANNINE_DEGRADATION	ADAPTION_TO_PIS-GALLATE_DEGRADATION_PATHWAY	ligJ->PGPT0005260	3
ADAPTION_TO_PIS-GALLATE|TANNINE_DEGRADATION	ADAPTION_TO_PIS-GALLATE_DEGRADATION_PATHWAY	ligK|galC->PGPT0002085	3
ADAPTION_TO_PIS-GENERAL_HYDROXYBENZOIC_ACID_DEGRADATION	ADAPTION_TO_PIS-GENERAL_HYDROXYBENZOIC_ACID_DEGRADATION_PATHWAY	graF->PGPT0005110	1
ADAPTION_TO_PIS-GENERAL_HYDROXYBENZOIC_ACID_DEGRADATION	ADAPTION_TO_PIS-GENERAL_HYDROXYBENZOIC_ACID_DEGRADATION_PATHWAY	ligA->PGPT0005070	1
ADAPTION_TO_PIS-GENERAL_HYDROXYBENZOIC_ACID_DEGRADATION	ADAPTION_TO_PIS-GENERAL_HYDROXYBENZOIC_ACID_DEGRADATION_PATHWAY	pobA->PGPT0005065	5
ADAPTION_TO_PIS-INHIBITION_OF_SALICYLIC_ACID|JASMONIC_ACID	ADAPTION_TO_PIS-REGULATION_BY_Nod_FACTORS	nodD->PGPT0015290	2
ADAPTION_TO_PIS-INHIBITION_OF_SALICYLIC_ACID|JASMONIC_ACID	ADAPTION_TO_PIS-SALICYLIC_ACID_DEGRADATION	bsdA->PGPT0019770	1
ADAPTION_TO_PIS-INHIBITION_OF_SALICYLIC_ACID|JASMONIC_ACID	ADAPTION_TO_PIS-SALICYLIC_ACID_DEGRADATION	bsdC->PGPT0005435	1
ADAPTION_TO_PIS-INHIBITION_OF_SALICYLIC_ACID|JASMONIC_ACID	ADAPTION_TO_PIS-SALICYLIC_ACID_DEGRADATION	ubiX|bsdB->PGPT0009565	2
ADAPTION_TO_PIS-PLANT_3-NITROPROPIONATE|3-NPA_RESISTANCE	ADAPTION_TO_PIS-3-NITROPROPIONATE|3-NPA_DETOXIFICATION	ncd2|npd|pnoA->PGPT0006800	4
ADAPTION_TO_PIS-PLANT_CINNAMATE_DEGRADATION	ADAPTION_TO_PIS-CA_DEGRADATION-ACETALDEHYDE_PATHWAY	hcaC->PGPT0019745	2
ADAPTION_TO_PIS-PLANT_CINNAMATE_DEGRADATION	ADAPTION_TO_PIS-CA_DEGRADATION-ACETALDEHYDE_PATHWAY	hcaD|cndC1->PGPT0019730	6
ADAPTION_TO_PIS-PLANT_CINNAMATE_DEGRADATION	ADAPTION_TO_PIS-CA_DEGRADATION-ACETALDEHYDE_PATHWAY	mhpA->PGPT0019755	3
ADAPTION_TO_PIS-PLANT_CINNAMATE_DEGRADATION	ADAPTION_TO_PIS-CA_DEGRADATION-ACETALDEHYDE_PATHWAY	mhpB->PGPT0019760	2
ADAPTION_TO_PIS-PLANT_CINNAMATE_DEGRADATION	ADAPTION_TO_PIS-CA_DEGRADATION-ACETALDEHYDE_PATHWAY	mhpC->PGPT0019765	10
ADAPTION_TO_PIS-PLANT_CINNAMATE_DEGRADATION	ADAPTION_TO_PIS-CA_DEGRADATION-ACETALDEHYDE_PATHWAY	mhpD->PGPT0006005	2
ADAPTION_TO_PIS-PLANT_CINNAMATE_DEGRADATION	ADAPTION_TO_PIS-CA_DEGRADATION-ACETALDEHYDE_PATHWAY	mhpE->PGPT0002050	2
ADAPTION_TO_PIS-PLANT_CINNAMATE_DEGRADATION	ADAPTION_TO_PIS-CA_DEGRADATION-ACETALDEHYDE_PATHWAY	mhpF->PGPT0006010	2
ADAPTION_TO_PIS-PLANT_CURCUMIN_RESISTANCE	ADAPTION_TO_PIS-CURCUMIN_DEGRADATION	curA|yncB->PGPT0023605	3
ADAPTION_TO_PIS-PLANT_HYDROXYCINNAMIC_ACID_RESISTANCE	ADAPTION_TO_PIS-HCA_DEGRADATION-VANILLIN_INTERMEDIEATE	paaF|echA->PGPT0001860	14
ADAPTION_TO_PIS-PLANT_HYDROXYCINNAMIC_ACID_RESISTANCE	ADAPTION_TO_PIS-HCA_DEGRADATION-VANILLIN_INTERMEDIEATE	vanA->PGPT0005490	1
ADAPTION_TO_PIS-PLANT_HYDROXYCINNAMIC_ACID_RESISTANCE	ADAPTION_TO_PIS-HCA_DEGRADATION-VANILLIN_INTERMEDIEATE	vanB->PGPT0005495	1
ADAPTION_TO_PIS-PLANT_HYDROXYCINNAMIC_ACID_RESISTANCE	ADAPTION_TO_PIS-HCA_DEGRADATION-VANILLIN_INTERMEDIEATE	vdh->PGPT0019900	1
ADAPTION_TO_PIS-PLANT_HYDROXYCINNAMIC_ACID_RESISTANCE	ADAPTION_TO_PIS-PROTOCATECHUIC_ACID_DEGRADATION	pcaB->PGPT0005000	1
ADAPTION_TO_PIS-PLANT_HYDROXYCINNAMIC_ACID_RESISTANCE	ADAPTION_TO_PIS-PROTOCATECHUIC_ACID_DEGRADATION	pcaC->PGPT0005005	7
ADAPTION_TO_PIS-PLANT_HYDROXYCINNAMIC_ACID_RESISTANCE	ADAPTION_TO_PIS-PROTOCATECHUIC_ACID_DEGRADATION	pcaD|catD->PGPT0004995	15
ADAPTION_TO_PIS-PLANT_HYDROXYCINNAMIC_ACID_RESISTANCE	ADAPTION_TO_PIS-PROTOCATECHUIC_ACID_DEGRADATION	pcaF->PGPT0001570	1
ADAPTION_TO_PIS-PLANT_HYDROXYCINNAMIC_ACID_RESISTANCE	ADAPTION_TO_PIS-PROTOCATECHUIC_ACID_DEGRADATION	pcaG->PGPT0005010	1
ADAPTION_TO_PIS-PLANT_HYDROXYCINNAMIC_ACID_RESISTANCE	ADAPTION_TO_PIS-PROTOCATECHUIC_ACID_DEGRADATION	pcaH->PGPT0005015	1
ADAPTION_TO_PIS-PLANT_LIPOIC_ACID_INTERFERRENCE	PLANT_LIPOIC_ACID_BIOSYNTHESIS	lipA->PGPT0003935	1
2.COLONIZATION-MOTILITY|CHEMOTAXIS
ADAPTION_TO_PIS-SALIC_ACID_COATING	ADAPTION_TO_PIS-SALIC_ACID_BIOSYNTHESIS	neuB|nnaB->PGPT0019080	1
CHEMOTAXIS_PROTEINS	CHEMOTAXIS_RELATED_PROTEINS	dnaA->PGPT0014800	1
CHEMOTAXIS_PROTEINS	CHEMOTAXIS_TOWARDS_SUGARS	rbsB->PGPT0015740	8
CHEMOTAXIS_PROTEINS	CHEMOTAXIS_TOWARDS_SUGARS	sbpA->PGPT0015735	1
MOTILITY-FLAGELLAR_ASSEMBLY	MOTILITY-FLAGELLUM_M|S|P|L-RINGS	fliF->PGPT0015430	1
MOTILITY-FLAGELLAR_ASSEMBLY	MOTILITY-FLAGELLUM_TYPE-III_SECRETION	flhA|lfhA|fhiA|rhcV->PGPT0015320	1
MOTILITY-FLAGELLUM_CONTROL	MOTILITY-FLAGELLUM_CHAPERONES	fliA|sigD|whiG->PGPT0015610	1
MOTILITY-FLAGELLUM_CONTROL	MOTILITY-FLAGELLUM_REGULATION	dnaA->PGPT0014800	1
MOTILITY-FLAGELLUM_CONTROL	MOTILITY-FLAGELLUM_REGULATION	exoR->PGPT0000855	3
MOTILITY-FLAGELLUM_CONTROL	MOTILITY-FLAGELLUM_REGULATION	fhrR->PGPT0015590	2
MOTILITY-PILUS|FIMBRIAE_SYSTEM	MOTILITY-CHEMOSENSORY_PILI_SYSTEM	chpD->PGPT0015800	2
MOTILITY-PILUS|FIMBRIAE_SYSTEM	MOTILITY-PILUS_SYSTEM	cpaB->PGPT0016005	1
MOTILITY-PILUS|FIMBRIAE_SYSTEM	MOTILITY-PILUS_SYSTEM	cpaE->PGPT0016020	1
MOTILITY-PILUS|FIMBRIAE_SYSTEM	MOTILITY-PILUS_SYSTEM	cpaF->PGPT0016025	4
MOTILITY-PILUS|FIMBRIAE_SYSTEM	MOTILITY-PILUS_SYSTEM	dnaA->PGPT0014800	1
MOTILITY-PILUS|FIMBRIAE_SYSTEM	MOTILITY-PILUS_SYSTEM	pilD->PGPT0015925	1
MOTILITY-PILUS|FIMBRIAE_SYSTEM	MOTILITY-PILUS_SYSTEM	rseP->PGPT0011685	1
MOTILITY-PILUS|FIMBRIAE_SYSTEM	MOTILITY-TYPE_IVa_PILUS_HOMOLOGOUS_SYSTEM	yggT|ylmG->PGPT0013730	1
OTHER_MOTILITY_REGULATING_FUNCTIONS	MOTILITY-ACIDITY|NITROGEN_RELATED_REGULATION	exoR->PGPT0000855	3
OTHER_MOTILITY_REGULATING_FUNCTIONS	MOTILITY-QUORUMSENSING_RELATED_REGULATION	sylA->PGPT0016255	6
OTHER_MOTILITY_REGULATING_FUNCTIONS	MOTILITY-SWARMING_REGULATOR	efp->PGPT0016205	1
OTHER_MOTILITY_REGULATING_FUNCTIONS	MOTILITY-SWARMING_REGULATOR	ycdX->PGPT0016200	1
OTHER_MOTILITY_REGULATING_FUNCTIONS	MOTILITY-TEMPERATURE_DEPENDENT_REGULATION	hosA->PGPT0016185	5
OTHER_MOTILITY_REGULATING_FUNCTIONS	OTHER_MOTILITY_REGULATION	sigM|rpoE->PGPT0015025	10
3. COLONIZATION-PLANT_CELL_WALL|MEMBRANE_DEGRADATION
PLANT_DEGRADATIVE_GLYCOSIDASES|GLYCOSYLHYDROLASES	PLANT_DEGRADATIVE_APIOSE_CATBALIC_ENZYMES	apsD->PGPT0019152	2
PLANT_DEGRADATIVE_GLYCOSIDASES|GLYCOSYLHYDROLASES	PLANT_DEGRADATIVE_GS|GH-ALPHA_L_FUCOSIDASE	afcA->PGPT0018650	2
PLANT_DEGRADATIVE_GLYCOSIDASES|GLYCOSYLHYDROLASES	PLANT_DEGRADATIVE_GS|GH-ALPHA_L_FUCOSIDASE	fucA->PGPT0018775	3
PLANT_DEGRADATIVE_GLYCOSIDASES|GLYCOSYLHYDROLASES	PLANT_DEGRADATIVE_GS|GH-AMYLASE	ISA|treX->PGPT0019225	4
PLANT_DEGRADATIVE_GLYCOSIDASES|GLYCOSYLHYDROLASES	PLANT_DEGRADATIVE_GS|GH-AMYLASE	amyA|malS->PGPT0018575	2
PLANT_DEGRADATIVE_GLYCOSIDASES|GLYCOSYLHYDROLASES	PLANT_DEGRADATIVE_GS|GH-AMYLASE	treS->PGPT0014120	5
PLANT_DEGRADATIVE_GLYCOSIDASES|GLYCOSYLHYDROLASES	PLANT_DEGRADATIVE_GS|GH-ARABINANASE	abnA->PGPT0019090	2
PLANT_DEGRADATIVE_GLYCOSIDASES|GLYCOSYLHYDROLASES	PLANT_DEGRADATIVE_GS|GH-ARABINOFURANOSIDASE	abf1->PGPT0018660	1
PLANT_DEGRADATIVE_GLYCOSIDASES|GLYCOSYLHYDROLASES	PLANT_DEGRADATIVE_GS|GH-ARABINOFURANOSIDASE	xynD->PGPT0019095	1
PLANT_DEGRADATIVE_GLYCOSIDASES|GLYCOSYLHYDROLASES	PLANT_DEGRADATIVE_GS|GH-CARRAGEENASE	celF|licH|chbF->PGPT0019105	3
PLANT_DEGRADATIVE_GLYCOSIDASES|GLYCOSYLHYDROLASES	PLANT_DEGRADATIVE_GS|GH-CELLOBIOSIDASE	cbhA->PGPT0018680	1
PLANT_DEGRADATIVE_GLYCOSIDASES|GLYCOSYLHYDROLASES	PLANT_DEGRADATIVE_GS|GH-CELLULASES	celJ|eglA|eglS->PGPT0018620	4
PLANT_DEGRADATIVE_GLYCOSIDASES|GLYCOSYLHYDROLASES	PLANT_DEGRADATIVE_GS|GH-EXO-SIALIDASE	neu1|nanA|nanB|nanH->PGPT0018755	3
PLANT_DEGRADATIVE_GLYCOSIDASES|GLYCOSYLHYDROLASES	PLANT_DEGRADATIVE_GS|GH-FRUCTOFURANOSIDASE	sacA->PGPT0018815	2
PLANT_DEGRADATIVE_GLYCOSIDASES|GLYCOSYLHYDROLASES	PLANT_DEGRADATIVE_GS|GH-GALACTANASE	EC_3_2_1_89|ganA->PGPT0023570	2
PLANT_DEGRADATIVE_GLYCOSIDASES|GLYCOSYLHYDROLASES	PLANT_DEGRADATIVE_GS|GH-GALACTOSAMINIDASE	HEXA_B_like|exo|chb->PGPT0012150	5
PLANT_DEGRADATIVE_GLYCOSIDASES|GLYCOSYLHYDROLASES	PLANT_DEGRADATIVE_GS|GH-GALACTOSAMINIDASE	nagZ->PGPT0012175	3
PLANT_DEGRADATIVE_GLYCOSIDASES|GLYCOSYLHYDROLASES	PLANT_DEGRADATIVE_GS|GH-GALACTOSIDASE	bgaB|lacA->PGPT0017815	8
PLANT_DEGRADATIVE_GLYCOSIDASES|GLYCOSYLHYDROLASES	PLANT_DEGRADATIVE_GS|GH-GALACTOSIDASE	lacZ->PGPT0017810	8
PLANT_DEGRADATIVE_GLYCOSIDASES|GLYCOSYLHYDROLASES	PLANT_DEGRADATIVE_GS|GH-GALACTOSIDASE	melA->PGPT0017850	1
PLANT_DEGRADATIVE_GLYCOSIDASES|GLYCOSYLHYDROLASES	PLANT_DEGRADATIVE_GS|GH-GALACTOSIDASE	rafA|galA->PGPT0018835	4
PLANT_DEGRADATIVE_GLYCOSIDASES|GLYCOSYLHYDROLASES	PLANT_DEGRADATIVE_GS|GH-GLUCANASE	xgeA->PGPT0023585	2
PLANT_DEGRADATIVE_GLYCOSIDASES|GLYCOSYLHYDROLASES	PLANT_DEGRADATIVE_GS|GH-GLUCANASE	xghA->PGPT0018630	2
PLANT_DEGRADATIVE_GLYCOSIDASES|GLYCOSYLHYDROLASES	PLANT_DEGRADATIVE_GS|GH-GLUCANASE	xynY|xynZ|xynD|xynA->PGPT0018625	3
PLANT_DEGRADATIVE_GLYCOSIDASES|GLYCOSYLHYDROLASES	PLANT_DEGRADATIVE_GS|GH-GLUCOAMYLASE_LIKE	glucoamylase_like->PGPT0018651	3
PLANT_DEGRADATIVE_GLYCOSIDASES|GLYCOSYLHYDROLASES	PLANT_DEGRADATIVE_GS|GH-GLUCOSAMINIDASE	csxA->PGPT0019000	3
PLANT_DEGRADATIVE_GLYCOSIDASES|GLYCOSYLHYDROLASES	PLANT_DEGRADATIVE_GS|GH-GLUCOSIDASE	bglB->PGPT0019165	6
PLANT_DEGRADATIVE_GLYCOSIDASES|GLYCOSYLHYDROLASES	PLANT_DEGRADATIVE_GS|GH-GLUCOSIDASE	bglX->PGPT0019110	8
PLANT_DEGRADATIVE_GLYCOSIDASES|GLYCOSYLHYDROLASES	PLANT_DEGRADATIVE_GS|GH-GLUCOSIDASE	malz->PGPT0018560	1
PLANT_DEGRADATIVE_GLYCOSIDASES|GLYCOSYLHYDROLASES	PLANT_DEGRADATIVE_GS|GH-GLUCOSYLCERAMIDASE	EC_3_2_1_123|celC->PGPT0019280	1
PLANT_DEGRADATIVE_GLYCOSIDASES|GLYCOSYLHYDROLASES	PLANT_DEGRADATIVE_GS|GH-GLUCOSYLCERAMIDASE	srfJ|xynC->PGPT0018770	1
PLANT_DEGRADATIVE_GLYCOSIDASES|GLYCOSYLHYDROLASES	PLANT_DEGRADATIVE_GS|GH-HYDROLASE	mngB->PGPT0019330	1
PLANT_DEGRADATIVE_GLYCOSIDASES|GLYCOSYLHYDROLASES	PLANT_DEGRADATIVE_GS|GH-HYDROLASE	xylS|yicI->PGPT0019340	2
PLANT_DEGRADATIVE_GLYCOSIDASES|GLYCOSYLHYDROLASES	PLANT_DEGRADATIVE_GS|GH-LYSOZYME	acm->PGPT0019160	3
PLANT_DEGRADATIVE_GLYCOSIDASES|GLYCOSYLHYDROLASES	PLANT_DEGRADATIVE_GS|GH-MANNOSIDASE	mngB|ypdB|manA->PGPT0018760	3
PLANT_DEGRADATIVE_GLYCOSIDASES|GLYCOSYLHYDROLASES	PLANT_DEGRADATIVE_GS|GH-RHAMNOSIDASE	ramA->PGPT0019195	3
PLANT_DEGRADATIVE_GLYCOSIDASES|GLYCOSYLHYDROLASES	PLANT_DEGRADATIVE_GS|GH-TREHALASE	EC_3_2_1_28|alpha_trehalase->PGPT0014070	1
PLANT_DEGRADATIVE_GLYCOSIDASES|GLYCOSYLHYDROLASES	PLANT_DEGRADATIVE_GS|GH-XYLOSIDASE	xynB->PGPT0018665	3
PLANT_LIGNIN_DEGRADATION|LIGNINASES	PLANT_LIGNIN_DEGRADATION-DEHYDROGENASE_ACTIVITY	feaB->PGPT0006035	4
PLANT_LIGNIN_DEGRADATION|LIGNINASES	PLANT_LIGNIN_DEGRADATION-LACCASES_ACTIVITY	cueO->PGPT0004130	1
PLANT_LIGNIN_DEGRADATION|LIGNINASES	PLANT_LIGNIN_DEGRADATION-MONOOXYGENASE	vanB->PGPT0005495	1
PLANT_LIGNIN_DEGRADATION|LIGNINASES	PLANT_LIGNIN_DEGRADATION-POLYPHENOL_OXIDASE	yfiH->PGPT0019965	1
PLANT_MEMBRANE_LIPID_DEGRADATION	PLANT_PHOPSHO-|LIPID_DEGRADATION	plc->PGPT0023510	4
PLANT_MEMBRANE_LIPID_DEGRADATION	PLANT_PHOPSHO-|LIPID_DEGRADATION	pldB->PGPT0023520	2
PLANT_MEMBRANE_LIPID_DEGRADATION	PLANT_PHOPSHO-|LIPID_DEGRADATION	ysiA|fadR->PGPT0023505	16
PLANT_MEMBRANE_POLYSACCHARIDE_DEGRADING_FUNCTIONS	PLANT_MEMBRANE_EXPANSINES	ybhC|pemB|pemA->PGPT0001855	2
PLANT_MEMBRANE_POLYSACCHARIDE_DEGRADING_FUNCTIONS	PLANT_MEMBRANE_EXPANSINES	yoaJ|exlX->PGPT0023540	1
PLANT_MEMBRANE_POLYSACCHARIDE_DEGRADING_FUNCTIONS	PLANT_MEMBRANE_PECTATE_LYASE|ESTERASE	PLY_like->PGPT0018235	1
PLANT_MEMBRANE_POLYSACCHARIDE_DEGRADING_FUNCTIONS	PLANT_MEMBRANE_PECTATE_LYASE|ESTERASE	pel|plyB->PGPT0018225	4
PLANT_MEMBRANE_POLYSACCHARIDE_DEGRADING_FUNCTIONS	PLANT_MEMBRANE_RHAMNOGALACTURONAN_ENDOLYASE	rhgB|rhiE|rglA->PGPT0018710	3
PLANT_MEMBRANE_POLYSACCHARIDE_DEGRADING_FUNCTIONS	PLANT_MEMBRANE_RHAMNOGALACTURONAN_ENDOLYASE	yesW->PGPT0018715	1
4. COLONIZATION-PLANT_DERIVED_SUBSTRATE_USAGE
PLANT_DERIVED_ACROBIC_ACID|VITAMIN_C_UTILIZATION	PLANT_DERIVED_VITAMIN_C_UTILIZATION	araD|ulaF|sgaE|sgbE->PGPT0017420	2
PLANT_DERIVED_ACROBIC_ACID|VITAMIN_C_UTILIZATION	PLANT_DERIVED_VITAMIN_C_UTILIZATION	ulaG->PGPT0019580	2
PLANT_DERIVED_AMINE_TRANSPORT	PLANT_DERIVED_PUTRESCINE_TRANSPORT	puuP->PGPT0007795	3
PLANT_DERIVED_AMINE_USAGE	PLANT_DERIVED_ETHANOLAMINE_DEGRADATION	eutB->PGPT0000605	1
PLANT_DERIVED_AMINE_USAGE	PLANT_DERIVED_PUTRESCINE_DEGRADATION	aldH|dhaS->PGPT0006875	18
PLANT_DERIVED_AMINE_USAGE	PLANT_DERIVED_PUTRESCINE_DEGRADATION	aofH->PGPT0007641	2
PLANT_DERIVED_AMINE_USAGE	PLANT_DERIVED_PUTRESCINE_DEGRADATION	patA1->PGPT0007155	2
PLANT_DERIVED_AMINE_USAGE	PLANT_DERIVED_PUTRESCINE_DEGRADATION	puuB|ordL->PGPT0007637	4
PLANT_DERIVED_AMINE_USAGE	PLANT_DERIVED_PUTRESCINE_DEGRADATION	puuC|ordL->PGPT0007638	1
PLANT_DERIVED_AMINE_USAGE	PLANT_DERIVED_PUTRESCINE_DEGRADATION	puuR->PGPT0019781	5
PLANT_DERIVED_AMINE_USAGE	PLANT_DERIVED_PUTRESCINE_DEGRADATION	spuC->PGPT0007865	2
PLANT_DERIVED_AMINO_ACID_DEPENDENT_PATHWAYS	PLANT_DERIVED_OPINE_METABOLISM	iolD->PGPT0018485	3
PLANT_DERIVED_AMINO_ACID_DEPENDENT_PATHWAYS	PLANT_DERIVED_OPINE_METABOLISM	iolH->PGPT0020845	1
PLANT_DERIVED_AMINO_ACID_DEPENDENT_PATHWAYS	PLANT_DERIVED_OPINE_METABOLISM	iolW->PGPT0018530	1
PLANT_DERIVED_AMINO_ACID_DEPENDENT_PATHWAYS	PLANT_DERIVED_OPINE_METABOLISM	lhpC->PGPT0020395	3
PLANT_DERIVED_AMINO_ACID_DEPENDENT_PATHWAYS	PLANT_DERIVED_OPINE_METABOLISM	lhpD->PGPT0020400	1
PLANT_DERIVED_AMINO_ACID_DEPENDENT_PATHWAYS	PLANT_DERIVED_OPINE_METABOLISM	lys|aasS->PGPT0020340	1
PLANT_DERIVED_AMINO_ACID_DEPENDENT_PATHWAYS	PLANT_DERIVED_OPINE_METABOLISM	mocC->PGPT0016785	4
PLANT_DERIVED_AMINO_ACID_DEPENDENT_PATHWAYS	PLANT_DERIVED_OPINE_METABOLISM	mocR->PGPT0016790	5
PLANT_DERIVED_AMINO_ACID_DEPENDENT_PATHWAYS	PLANT_DERIVED_OPINE_METABOLISM	putative_saccharopine_dehydrogenase->PGPT0020900	6
PLANT_DERIVED_AMINO_ACID_DEPENDENT_PATHWAYS	PLANT_DERIVED_OPINE_METABOLISM	soxA->PGPT0013515	1
PLANT_DERIVED_AMINO_ACID_DEPENDENT_PATHWAYS	PLANT_DERIVED_PEPTIDE_METABOLISM	TC_POT->PGPT0021010	2
PLANT_DERIVED_AMINO_ACID_DEPENDENT_PATHWAYS	PLANT_DERIVED_PEPTIDE_METABOLISM	acdP->PGPT0020950	2
PLANT_DERIVED_AMINO_ACID_DEPENDENT_PATHWAYS	PLANT_DERIVED_PEPTIDE_METABOLISM	ddpA|ABC_PE_S->PGPT0004430	25
PLANT_DERIVED_AMINO_ACID_DEPENDENT_PATHWAYS	PLANT_DERIVED_PEPTIDE_METABOLISM	ddpB|appB->PGPT0004445	19
PLANT_DERIVED_AMINO_ACID_DEPENDENT_PATHWAYS	PLANT_DERIVED_PEPTIDE_METABOLISM	ddpC|appC->PGPT0004450	20
PLANT_DERIVED_AMINO_ACID_DEPENDENT_PATHWAYS	PLANT_DERIVED_PEPTIDE_METABOLISM	ddpD->PGPT0004435	10
PLANT_DERIVED_AMINO_ACID_DEPENDENT_PATHWAYS	PLANT_DERIVED_PEPTIDE_METABOLISM	ddpF->PGPT0004440	18
PLANT_DERIVED_AMINO_ACID_DEPENDENT_PATHWAYS	PLANT_DERIVED_PEPTIDE_METABOLISM	dppA1->PGPT0020935	1
PLANT_DERIVED_AMINO_ACID_DEPENDENT_PATHWAYS	PLANT_DERIVED_PEPTIDE_METABOLISM	map->PGPT0020010	3
PLANT_DERIVED_AMINO_ACID_DEPENDENT_PATHWAYS	PLANT_DERIVED_PEPTIDE_METABOLISM	nprM->PGPT0020995	3
PLANT_DERIVED_AMINO_ACID_DEPENDENT_PATHWAYS	PLANT_DERIVED_PEPTIDE_METABOLISM	opaA|pepQ->PGPT0006760	5
PLANT_DERIVED_AMINO_ACID_DEPENDENT_PATHWAYS	PLANT_DERIVED_PEPTIDE_METABOLISM	oppA|mppA->PGPT0021015	1
PLANT_DERIVED_AMINO_ACID_DEPENDENT_PATHWAYS	PLANT_DERIVED_PEPTIDE_METABOLISM	oppB->PGPT0021020	1
PLANT_DERIVED_AMINO_ACID_DEPENDENT_PATHWAYS	PLANT_DERIVED_PEPTIDE_METABOLISM	oppC->PGPT0021025	1
PLANT_DERIVED_AMINO_ACID_DEPENDENT_PATHWAYS	PLANT_DERIVED_PEPTIDE_METABOLISM	oppD->PGPT0021030	1
PLANT_DERIVED_AMINO_ACID_DEPENDENT_PATHWAYS	PLANT_DERIVED_PEPTIDE_METABOLISM	oppF->PGPT0021035	4
PLANT_DERIVED_AMINO_ACID_DEPENDENT_PATHWAYS	PLANT_DERIVED_PEPTIDE_METABOLISM	pepD->PGPT0021000	4
PLANT_DERIVED_AMINO_ACID_DEPENDENT_PATHWAYS	PLANT_DERIVED_PEPTIDE_METABOLISM	pepP->PGPT0006770	2
PLANT_DERIVED_AMINO_ACID_DEPENDENT_PATHWAYS	PLANT_DERIVED_PEPTIDE_METABOLISM	pepT->PGPT0020915	1
PLANT_DERIVED_AMINO_ACID_TRANSPORT	PLANT_DERIVED_ARGININE_TRANSPORT	arcD|lysl|lysP->PGPT0020620	1
PLANT_DERIVED_AMINO_ACID_TRANSPORT	PLANT_DERIVED_ARGININE_TRANSPORT	lysE|argO->PGPT0020651	1
PLANT_DERIVED_AMINO_ACID_TRANSPORT	PLANT_DERIVED_ASPARTATE_TRANSPORT	dctA->PGPT0001450	3
PLANT_DERIVED_AMINO_ACID_TRANSPORT	PLANT_DERIVED_ASPARTATE_TRANSPORT	yveA->PGPT0000711	1
PLANT_DERIVED_AMINO_ACID_TRANSPORT	PLANT_DERIVED_BRANCHED-CHAIN_AMINO_ACID_TRANSPORT	livF->PGPT0020785	4
PLANT_DERIVED_AMINO_ACID_TRANSPORT	PLANT_DERIVED_BRANCHED-CHAIN_AMINO_ACID_TRANSPORT	livG->PGPT0020780	3
PLANT_DERIVED_AMINO_ACID_TRANSPORT	PLANT_DERIVED_BRANCHED-CHAIN_AMINO_ACID_TRANSPORT	livH->PGPT0020770	4
PLANT_DERIVED_AMINO_ACID_TRANSPORT	PLANT_DERIVED_BRANCHED-CHAIN_AMINO_ACID_TRANSPORT	livK->PGPT0020765	5
PLANT_DERIVED_AMINO_ACID_TRANSPORT	PLANT_DERIVED_BRANCHED-CHAIN_AMINO_ACID_TRANSPORT	livM->PGPT0020775	4
PLANT_DERIVED_AMINO_ACID_TRANSPORT	PLANT_DERIVED_GENERAL_AMINO_ACID_TRANSPORT	TC_AAT|yifK->PGPT0000815	2
PLANT_DERIVED_AMINO_ACID_TRANSPORT	PLANT_DERIVED_GENERAL_AMINO_ACID_TRANSPORT	TC_APA|yhdG->PGPT0020810	5
PLANT_DERIVED_AMINO_ACID_TRANSPORT	PLANT_DERIVED_GLUTAMATE_TRANSPORT	gltS->PGPT0000810	1
PLANT_DERIVED_AMINO_ACID_TRANSPORT	PLANT_DERIVED_GLUTAMATE_TRANSPORT	gluA->PGPT0000785	2
PLANT_DERIVED_AMINO_ACID_TRANSPORT	PLANT_DERIVED_GLUTAMATE_TRANSPORT	gluB->PGPT0000770	2
PLANT_DERIVED_AMINO_ACID_TRANSPORT	PLANT_DERIVED_GLUTAMATE_TRANSPORT	gluC->PGPT0000775	2
PLANT_DERIVED_AMINO_ACID_TRANSPORT	PLANT_DERIVED_GLUTAMATE_TRANSPORT	gluD->PGPT0000780	2
PLANT_DERIVED_AMINO_ACID_TRANSPORT	PLANT_DERIVED_LYSINE_TRANSPORT	arcD|lysl|lysP->PGPT0020620	1
PLANT_DERIVED_AMINO_ACID_TRANSPORT	PLANT_DERIVED_LYSINE_TRANSPORT	lysE|argO->PGPT0020651	1
PLANT_DERIVED_AMINO_ACID_TRANSPORT	PLANT_DERIVED_METHIONINE_TRANSPORT	metI->PGPT0020515	1
PLANT_DERIVED_AMINO_ACID_TRANSPORT	PLANT_DERIVED_METHIONINE_TRANSPORT	metN->PGPT0020520	2
PLANT_DERIVED_AMINO_ACID_TRANSPORT	PLANT_DERIVED_METHIONINE_TRANSPORT	metQ->PGPT0020510	1
PLANT_DERIVED_AMINO_ACID_TRANSPORT	PLANT_DERIVED_POLAR_AMINO_ACID_TRANSPORT	ABC_PA_A->PGPT0020790	6
PLANT_DERIVED_AMINO_ACID_TRANSPORT	PLANT_DERIVED_POLAR_AMINO_ACID_TRANSPORT	ABC_PA_P->PGPT0020795	9
PLANT_DERIVED_AMINO_ACID_TRANSPORT	PLANT_DERIVED_POLAR_AMINO_ACID_TRANSPORT	ABC_PA_S->PGPT0020800	8
PLANT_DERIVED_AMINO_ACID_TRANSPORT	PLANT_DERIVED_PROLINE_TRANSPORT	TC_SSS|yerK|opuE->PGPT0013955	6
PLANT_DERIVED_AMINO_ACID_TRANSPORT	PLANT_DERIVED_PROLINE_TRANSPORT	gbuA|proV->PGPT0013630	3
PLANT_DERIVED_AMINO_ACID_TRANSPORT	PLANT_DERIVED_PROLINE_TRANSPORT	gbuB|proW->PGPT0013635	2
PLANT_DERIVED_AMINO_ACID_TRANSPORT	PLANT_DERIVED_PROLINE_TRANSPORT	gbuC|proX->PGPT0013640	3
PLANT_DERIVED_AMINO_ACID_TRANSPORT	PLANT_DERIVED_PROLINE_TRANSPORT	proP->PGPT0013645	4
PLANT_DERIVED_AMINO_ACID_UTILIZATION	PLANT_DERIVED_ALANINE_DEGRADATION	ala->PGPT0020065	2
PLANT_DERIVED_AMINO_ACID_UTILIZATION	PLANT_DERIVED_ALANINE_DEGRADATION	alaA->PGPT0001880	2
PLANT_DERIVED_AMINO_ACID_UTILIZATION	PLANT_DERIVED_ALANINE_DEGRADATION	ald->PGPT0020070	2
PLANT_DERIVED_AMINO_ACID_UTILIZATION	PLANT_DERIVED_ALANINE_DEGRADATION	alr->PGPT0020040	1
PLANT_DERIVED_AMINO_ACID_UTILIZATION	PLANT_DERIVED_ALANINE_DEGRADATION	ddl->PGPT0020050	1
PLANT_DERIVED_AMINO_ACID_UTILIZATION	PLANT_DERIVED_ALANINE_DEGRADATION	dltA->PGPT0020055	1
PLANT_DERIVED_AMINO_ACID_UTILIZATION	PLANT_DERIVED_ARGININE_DEGRADATION	ahrC->PGPT0020105	1
PLANT_DERIVED_AMINO_ACID_UTILIZATION	PLANT_DERIVED_ARGININE_DEGRADATION	arcA->PGPT0020075	2
PLANT_DERIVED_AMINO_ACID_UTILIZATION	PLANT_DERIVED_ARGININE_DEGRADATION	arcB|argF|argI->PGPT0020080	1
PLANT_DERIVED_AMINO_ACID_UTILIZATION	PLANT_DERIVED_ARGININE_DEGRADATION	arcC->PGPT0020085	1
PLANT_DERIVED_AMINO_ACID_UTILIZATION	PLANT_DERIVED_ARGININE_DEGRADATION	rocF->PGPT0020100	1
PLANT_DERIVED_AMINO_ACID_UTILIZATION	PLANT_DERIVED_ASPARAGINE_DEGRADATION	EC_3_5_1_1|ansA|ansB->PGPT0020180	1
PLANT_DERIVED_AMINO_ACID_UTILIZATION	PLANT_DERIVED_ASPARAGINE_DEGRADATION	asnB->PGPT0020150	5
PLANT_DERIVED_AMINO_ACID_UTILIZATION	PLANT_DERIVED_ASPARTATE_DEGRADATION	argG->PGPT0020130	1
PLANT_DERIVED_AMINO_ACID_UTILIZATION	PLANT_DERIVED_ASPARTATE_DEGRADATION	asnB->PGPT0020150	5
PLANT_DERIVED_AMINO_ACID_UTILIZATION	PLANT_DERIVED_ASPARTATE_DEGRADATION	aspA->PGPT0020125	3
PLANT_DERIVED_AMINO_ACID_UTILIZATION	PLANT_DERIVED_ASPARTATE_DEGRADATION	aspB->PGPT0020110	4
PLANT_DERIVED_AMINO_ACID_UTILIZATION	PLANT_DERIVED_ASPARTATE_DEGRADATION	hom->PGPT0020155	1
PLANT_DERIVED_AMINO_ACID_UTILIZATION	PLANT_DERIVED_ASPARTATE_DEGRADATION	lysC->PGPT0014040	1
PLANT_DERIVED_AMINO_ACID_UTILIZATION	PLANT_DERIVED_ASPARTATE_DEGRADATION	nadB->PGPT0013355	1
PLANT_DERIVED_AMINO_ACID_UTILIZATION	PLANT_DERIVED_ASPARTATE_DEGRADATION	purA->PGPT0020140	1
PLANT_DERIVED_AMINO_ACID_UTILIZATION	PLANT_DERIVED_CYSTEINE_DEGRADATION|CONVERSION	aspB->PGPT0020110	4
PLANT_DERIVED_AMINO_ACID_UTILIZATION	PLANT_DERIVED_CYSTEINE_DEGRADATION|CONVERSION	cysK->PGPT0002810	1
PLANT_DERIVED_AMINO_ACID_UTILIZATION	PLANT_DERIVED_CYSTEINE_DEGRADATION|CONVERSION	cysK2->PGPT0002815	1
PLANT_DERIVED_AMINO_ACID_UTILIZATION	PLANT_DERIVED_CYSTEINE_DEGRADATION|CONVERSION	metB|met|cysA->PGPT0001980	2
PLANT_DERIVED_AMINO_ACID_UTILIZATION	PLANT_DERIVED_CYSTEINE_DEGRADATION|CONVERSION	metC->PGPT0001995	1
PLANT_DERIVED_AMINO_ACID_UTILIZATION	PLANT_DERIVED_CYSTEINE_DEGRADATION|CONVERSION	nifS|iscS->PGPT0000065	2
PLANT_DERIVED_AMINO_ACID_UTILIZATION	PLANT_DERIVED_CYSTEINE_DEGRADATION|CONVERSION	sseA->PGPT0002045	4
PLANT_DERIVED_AMINO_ACID_UTILIZATION	PLANT_DERIVED_CYSTEINE_DEGRADATION|CONVERSION	sufS->PGPT0020195	7
PLANT_DERIVED_AMINO_ACID_UTILIZATION	PLANT_DERIVED_GLUTAMATE_DEGRADATION|CONVERSION	gadA|gadB->PGPT0007630	2
PLANT_DERIVED_AMINO_ACID_UTILIZATION	PLANT_DERIVED_GLUTAMATE_DEGRADATION|CONVERSION	gdhA->PGPT0000690	1
PLANT_DERIVED_AMINO_ACID_UTILIZATION	PLANT_DERIVED_GLUTAMATE_DEGRADATION|CONVERSION	gdhA->PGPT0000695	1
PLANT_DERIVED_AMINO_ACID_UTILIZATION	PLANT_DERIVED_GLUTAMATE_DEGRADATION|CONVERSION	glnA->PGPT0000645	8
PLANT_DERIVED_AMINO_ACID_UTILIZATION	PLANT_DERIVED_GLUTAMATE_DEGRADATION|CONVERSION	murI->PGPT0020200	1
PLANT_DERIVED_AMINO_ACID_UTILIZATION	PLANT_DERIVED_GLUTAMATE_DEGRADATION|CONVERSION	putA->PGPT0020210	1
PLANT_DERIVED_AMINO_ACID_UTILIZATION	PLANT_DERIVED_GLUTAMINE_DEGRADATION	glmS|nodM->PGPT0017630	4
PLANT_DERIVED_AMINO_ACID_UTILIZATION	PLANT_DERIVED_GLUTAMINE_DEGRADATION	glsA->PGPT0020215	1
PLANT_DERIVED_AMINO_ACID_UTILIZATION	PLANT_DERIVED_GLUTAMINE_DEGRADATION	gltB->PGPT0000635	4
PLANT_DERIVED_AMINO_ACID_UTILIZATION	PLANT_DERIVED_GLUTAMINE_DEGRADATION	gltD->PGPT0000640	2
PLANT_DERIVED_AMINO_ACID_UTILIZATION	PLANT_DERIVED_GLUTAMINE_DEGRADATION	purF->PGPT0020225	2
PLANT_DERIVED_AMINO_ACID_UTILIZATION	PLANT_DERIVED_GLUTAMINE_DEGRADATION	purQ->PGPT0020220	1
PLANT_DERIVED_AMINO_ACID_UTILIZATION	PLANT_DERIVED_GLYCINE_DEGRADATION	aao->PGPT0020475	1
PLANT_DERIVED_AMINO_ACID_UTILIZATION	PLANT_DERIVED_GLYCINE_DEGRADATION	gcvP->PGPT0020480	1
PLANT_DERIVED_AMINO_ACID_UTILIZATION	PLANT_DERIVED_GLYCINE_DEGRADATION	gcvT->PGPT0008130	2
PLANT_DERIVED_AMINO_ACID_UTILIZATION	PLANT_DERIVED_GLYCINE_DEGRADATION	glyA->PGPT0008090	4
PLANT_DERIVED_AMINO_ACID_UTILIZATION	PLANT_DERIVED_GLYCINE_DEGRADATION	kbl->PGPT0020495	1
PLANT_DERIVED_AMINO_ACID_UTILIZATION	PLANT_DERIVED_GLYCINE_DEGRADATION	lpdA->PGPT0020470	1
PLANT_DERIVED_AMINO_ACID_UTILIZATION	PLANT_DERIVED_GLYCINE_DEGRADATION	ltaE->PGPT0020465	2
PLANT_DERIVED_AMINO_ACID_UTILIZATION	PLANT_DERIVED_GLYCINE_DEGRADATION	thiG->PGPT0008965	1
PLANT_DERIVED_AMINO_ACID_UTILIZATION	PLANT_DERIVED_GLYCINE_DEGRADATION	thiO->PGPT0008955	1
PLANT_DERIVED_AMINO_ACID_UTILIZATION	PLANT_DERIVED_HISTIDINE_DEGRADATION	egtD->PGPT0020260	1
PLANT_DERIVED_AMINO_ACID_UTILIZATION	PLANT_DERIVED_HISTIDINE_DEGRADATION	hutD|ves->PGPT0020255	1
PLANT_DERIVED_AMINO_ACID_UTILIZATION	PLANT_DERIVED_HISTIDINE_DEGRADATION	hutF->PGPT0020245	1
PLANT_DERIVED_AMINO_ACID_UTILIZATION	PLANT_DERIVED_HISTIDINE_DEGRADATION	hutH->PGPT0020230	6
PLANT_DERIVED_AMINO_ACID_UTILIZATION	PLANT_DERIVED_HISTIDINE_DEGRADATION	hutI->PGPT0020235	1
PLANT_DERIVED_AMINO_ACID_UTILIZATION	PLANT_DERIVED_HISTIDINE_DEGRADATION	hutU->PGPT0020250	1
PLANT_DERIVED_AMINO_ACID_UTILIZATION	PLANT_DERIVED_LEUCINE_DEGRADATION	bkdA1->PGPT0008861	3
PLANT_DERIVED_AMINO_ACID_UTILIZATION	PLANT_DERIVED_LEUCINE_DEGRADATION	bkdA2|bfmBAB->PGPT0008862	3
PLANT_DERIVED_AMINO_ACID_UTILIZATION	PLANT_DERIVED_LEUCINE_DEGRADATION	ilvE->PGPT0008860	2
PLANT_DERIVED_AMINO_ACID_UTILIZATION	PLANT_DERIVED_LYSINE_DEGRADATION	davB->PGPT0020330	1
PLANT_DERIVED_AMINO_ACID_UTILIZATION	PLANT_DERIVED_LYSINE_DEGRADATION	kce->PGPT0020344	1
PLANT_DERIVED_AMINO_ACID_UTILIZATION	PLANT_DERIVED_LYSINE_DEGRADATION	lys|aasS->PGPT0020340	1
PLANT_DERIVED_AMINO_ACID_UTILIZATION	PLANT_DERIVED_METHIONINE_DEGRADATION	cbs->PGPT0020005	1
PLANT_DERIVED_AMINO_ACID_UTILIZATION	PLANT_DERIVED_METHIONINE_DEGRADATION	dcm->PGPT0020015	3
PLANT_DERIVED_AMINO_ACID_UTILIZATION	PLANT_DERIVED_METHIONINE_DEGRADATION	map->PGPT0020010	3
PLANT_DERIVED_AMINO_ACID_UTILIZATION	PLANT_DERIVED_METHIONINE_DEGRADATION	mdeA->PGPT0020020	2
PLANT_DERIVED_AMINO_ACID_UTILIZATION	PLANT_DERIVED_METHIONINE_DEGRADATION	metK->PGPT0020000	1
PLANT_DERIVED_AMINO_ACID_UTILIZATION	PLANT_DERIVED_METHIONINE_DEGRADATION	ridA|tdcF->PGPT0020030	5
PLANT_DERIVED_AMINO_ACID_UTILIZATION	PLANT_DERIVED_METHIONINE_DEGRADATION	ybdL->PGPT0020025	1
PLANT_DERIVED_AMINO_ACID_UTILIZATION	PLANT_DERIVED_PHENYLALANINE_DEGRADATION	aspB->PGPT0020110	4
PLANT_DERIVED_AMINO_ACID_UTILIZATION	PLANT_DERIVED_PHENYLALANINE_DEGRADATION	hisC->PGPT0020305	3
PLANT_DERIVED_AMINO_ACID_UTILIZATION	PLANT_DERIVED_PHENYLALANINE_DEGRADATION	ilvE->PGPT0008860	2
PLANT_DERIVED_AMINO_ACID_UTILIZATION	PLANT_DERIVED_PHENYLALANINE_DEGRADATION	katG->PGPT0013165	1
PLANT_DERIVED_AMINO_ACID_UTILIZATION	PLANT_DERIVED_PROLINE_DEGRADATION	lhpB2->PGPT0020390	5
PLANT_DERIVED_AMINO_ACID_UTILIZATION	PLANT_DERIVED_PROLINE_DEGRADATION	lhpC->PGPT0020395	3
PLANT_DERIVED_AMINO_ACID_UTILIZATION	PLANT_DERIVED_PROLINE_DEGRADATION	lhpD->PGPT0020400	1
PLANT_DERIVED_AMINO_ACID_UTILIZATION	PLANT_DERIVED_PROLINE_DEGRADATION	ord->PGPT0020415	1
PLANT_DERIVED_AMINO_ACID_UTILIZATION	PLANT_DERIVED_PROLINE_DEGRADATION	prdF->PGPT0014240	2
PLANT_DERIVED_AMINO_ACID_UTILIZATION	PLANT_DERIVED_PROLINE_DEGRADATION	proC->PGPT0014225	1
PLANT_DERIVED_AMINO_ACID_UTILIZATION	PLANT_DERIVED_PROLINE_DEGRADATION	putA->PGPT0020210	1
PLANT_DERIVED_AMINO_ACID_UTILIZATION	PLANT_DERIVED_SERINE_DEGRADATION	cysM2->PGPT0020270	1
PLANT_DERIVED_AMINO_ACID_UTILIZATION	PLANT_DERIVED_SERINE_DEGRADATION	hom->PGPT0020155	1
PLANT_DERIVED_AMINO_ACID_UTILIZATION	PLANT_DERIVED_SERINE_DEGRADATION	thrB->PGPT0020275	1
PLANT_DERIVED_AMINO_ACID_UTILIZATION	PLANT_DERIVED_SERINE_DEGRADATION	thrB2->PGPT0020285	3
PLANT_DERIVED_AMINO_ACID_UTILIZATION	PLANT_DERIVED_SERINE_DEGRADATION	thrC->PGPT0009175	2
PLANT_DERIVED_AMINO_ACID_UTILIZATION	PLANT_DERIVED_THREONINE_DEGRADATION	ilvA|tdcB->PGPT0001960	4
PLANT_DERIVED_AMINO_ACID_UTILIZATION	PLANT_DERIVED_THREONINE_DEGRADATION	ltaE->PGPT0020465	2
PLANT_DERIVED_AMINO_ACID_UTILIZATION	PLANT_DERIVED_THREONINE_DEGRADATION	tdh->PGPT0020460	1
PLANT_DERIVED_AMINO_ACID_UTILIZATION	PLANT_DERIVED_TRYPTOPHANE_DEGRADATION	ddc->PGPT0020450	1
PLANT_DERIVED_AMINO_ACID_UTILIZATION	PLANT_DERIVED_TRYPTOPHANE_DEGRADATION	kynA->PGPT0020505	1
PLANT_DERIVED_AMINO_ACID_UTILIZATION	PLANT_DERIVED_TYROSINE_DEGRADATION	aspB->PGPT0020110	4
PLANT_DERIVED_AMINO_ACID_UTILIZATION	PLANT_DERIVED_TYROSINE_DEGRADATION	ddc->PGPT0020450	1
PLANT_DERIVED_AMINO_ACID_UTILIZATION	PLANT_DERIVED_TYROSINE_DEGRADATION	hisC->PGPT0020305	3
PLANT_DERIVED_AMINO_ACID_UTILIZATION	PLANT_DERIVED_TYROSINE_DEGRADATION	hpaB->PGPT0020455	1
PLANT_DERIVED_AMINO_ACID_UTILIZATION	PLANT_DERIVED_TYROSINE_DEGRADATION	hppD->PGPT0009480	3
PLANT_DERIVED_AMINO_ACID_UTILIZATION	PLANT_DERIVED_TYROSINE_DEGRADATION	tyr->PGPT0020425	1
PLANT_DERIVED_AMINO_ACID_UTILIZATION	PLANT_DERIVED_VALINE_DEGRADATION	ilvE->PGPT0008860	2
PLANT_DERIVED_AMINO_ACID_UTILIZATION	PLANT_DERIVED_VALINE_DEGRADATION	vdh->PGPT0019900	1
PLANT_DERIVED_AMINO|NUCLEOTIDE_SUGAR_UTILIZATION	PLANT_DERIVED_ARABINAN_BREAKDOWN	abf1->PGPT0018660	1
PLANT_DERIVED_AMINO|NUCLEOTIDE_SUGAR_UTILIZATION	PLANT_DERIVED_ARABINAN_BREAKDOWN	abfB->PGPT0019093	7
PLANT_DERIVED_AMINO|NUCLEOTIDE_SUGAR_UTILIZATION	PLANT_DERIVED_ARABINAN_BREAKDOWN	abnA->PGPT0019090	2
PLANT_DERIVED_AMINO|NUCLEOTIDE_SUGAR_UTILIZATION	PLANT_DERIVED_ARABINAN_BREAKDOWN	hypBA->PGPT0019100	2
PLANT_DERIVED_AMINO|NUCLEOTIDE_SUGAR_UTILIZATION	PLANT_DERIVED_ARABINAN_BREAKDOWN	xynB->PGPT0018665	3
PLANT_DERIVED_AMINO|NUCLEOTIDE_SUGAR_UTILIZATION	PLANT_DERIVED_ARABINAN_BREAKDOWN	xynD->PGPT0019095	1
PLANT_DERIVED_AMINO|NUCLEOTIDE_SUGAR_UTILIZATION	PLANT_DERIVED_ARABINAN_BREAKDOWN	xynY|xynZ|xynD|xynA->PGPT0018625	3
PLANT_DERIVED_AMINO|NUCLEOTIDE_SUGAR_UTILIZATION	PLANT_DERIVED_FRUCTOSELYSINE_BIOSYNTHESIS	frlA->PGPT0018985	1
PLANT_DERIVED_AMINO|NUCLEOTIDE_SUGAR_UTILIZATION	PLANT_DERIVED_FRUCTOSELYSINE_BIOSYNTHESIS	frlC->PGPT0018975	1
PLANT_DERIVED_AMINO|NUCLEOTIDE_SUGAR_UTILIZATION	PLANT_DERIVED_GLUCASAMIDINE_DEGRADATION	csxA->PGPT0019000	3
PLANT_DERIVED_AMINO|NUCLEOTIDE_SUGAR_UTILIZATION	PLANT_DERIVED_GLUCOSAMINE|GLUCOSAMINATE_DEGRADATION	glmM->PGPT0018950	1
PLANT_DERIVED_AMINO|NUCLEOTIDE_SUGAR_UTILIZATION	PLANT_DERIVED_GLUCOSAMINE|GLUCOSAMINATE_DEGRADATION	glmU->PGPT0018955	2
PLANT_DERIVED_AMINO|NUCLEOTIDE_SUGAR_UTILIZATION	PLANT_DERIVED_GLUCOSAMINE|GLUCOSAMINATE_DEGRADATION	gspK->PGPT0018875	4
PLANT_DERIVED_AMINO|NUCLEOTIDE_SUGAR_UTILIZATION	PLANT_DERIVED_GLUCOSAMINE|GLUCOSAMINATE_DEGRADATION	nagA->PGPT0018860	1
PLANT_DERIVED_AMINO|NUCLEOTIDE_SUGAR_UTILIZATION	PLANT_DERIVED_GLUCOSAMINE|GLUCOSAMINATE_DEGRADATION	nagB->PGPT0018865	1
PLANT_DERIVED_AMINO|NUCLEOTIDE_SUGAR_UTILIZATION	PLANT_DERIVED_GLUCOSAMINE|GLUCOSAMINATE_DEGRADATION	nagC->PGPT0018870	18
PLANT_DERIVED_AMINO|NUCLEOTIDE_SUGAR_UTILIZATION	PLANT_DERIVED_GLUCOSAMINE|GLUCOSAMINATE_DEGRADATION	wbpA->PGPT0018920	1
PLANT_DERIVED_AMINO|NUCLEOTIDE_SUGAR_UTILIZATION	PLANT_DERIVED_GLUCOSAMINE|GLUCOSAMINATE_DEGRADATION	wbpP->PGPT0018910	1
PLANT_DERIVED_AMINO|NUCLEOTIDE_SUGAR_UTILIZATION	PLANT_DERIVED_MURAMATE_DEGRADATION	amgK->PGPT0019050	1
PLANT_DERIVED_AMINO|NUCLEOTIDE_SUGAR_UTILIZATION	PLANT_DERIVED_MURAMATE_DEGRADATION	mupP->PGPT0019045	1
PLANT_DERIVED_AMINO|NUCLEOTIDE_SUGAR_UTILIZATION	PLANT_DERIVED_MURAMATE_DEGRADATION	murQ->PGPT0019040	1
PLANT_DERIVED_AMINO|NUCLEOTIDE_SUGAR_UTILIZATION	PLANT_DERIVED_NDP-GLUCOSE-GLUCURONATE_DEGRADATION	ugd|tuaD->PGPT0017855	2
PLANT_DERIVED_AMINO|NUCLEOTIDE_SUGAR_UTILIZATION	PLANT_DERIVED_N_ACETYL-MANNOSAMINE_DEGRADATION	neuB|nnaB->PGPT0019080	1
PLANT_DERIVED_AMINO|NUCLEOTIDE_SUGAR_UTILIZATION	PLANT_DERIVED_UDP-GALACTOSE-GLUCOSE_POOL	galT->PGPT0017835	1
PLANT_DERIVED_AMINO|NUCLEOTIDE_SUGAR_UTILIZATION	PLANT_DERIVED_UDP-XYLOSE|XYLAN_BREAKDOWN	xynB->PGPT0018665	3
PLANT_DERIVED_AROMATIC|PHENOLIC_COMPOUND_UTILIZATION	PLANT_DERIVED_AMINOBENZOATE_UTILIZATION	badA->PGPT0005140	1
PLANT_DERIVED_AROMATIC|PHENOLIC_COMPOUND_UTILIZATION	PLANT_DERIVED_AMINOBENZOATE_UTILIZATION	ligI->PGPT0005265	5
PLANT_DERIVED_AROMATIC|PHENOLIC_COMPOUND_UTILIZATION	PLANT_DERIVED_BENZALDEHYDE_DEGRADATION	xylC->PGPT0005405	2
PLANT_DERIVED_AROMATIC|PHENOLIC_COMPOUND_UTILIZATION	PLANT_DERIVED_BENZENE|PHENOL_DEGRADATION	badA->PGPT0005140	1
PLANT_DERIVED_AROMATIC|PHENOLIC_COMPOUND_UTILIZATION	PLANT_DERIVED_BENZENE|PHENOL_DEGRADATION	bsdA->PGPT0019770	1
PLANT_DERIVED_AROMATIC|PHENOLIC_COMPOUND_UTILIZATION	PLANT_DERIVED_BENZENE|PHENOL_DEGRADATION	bsdC->PGPT0005435	1
PLANT_DERIVED_AROMATIC|PHENOLIC_COMPOUND_UTILIZATION	PLANT_DERIVED_BENZENE|PHENOL_DEGRADATION	ubiX|bsdB->PGPT0009565	2
PLANT_DERIVED_AROMATIC|PHENOLIC_COMPOUND_UTILIZATION	PLANT_DERIVED_BENZOATE_UTILIZATION	aliA->PGPT0005220	3
PLANT_DERIVED_AROMATIC|PHENOLIC_COMPOUND_UTILIZATION	PLANT_DERIVED_BENZOATE_UTILIZATION	badA->PGPT0005140	1
PLANT_DERIVED_AROMATIC|PHENOLIC_COMPOUND_UTILIZATION	PLANT_DERIVED_BENZOATE_UTILIZATION	chqB->PGPT0005215	2
PLANT_DERIVED_AROMATIC|PHENOLIC_COMPOUND_UTILIZATION	PLANT_DERIVED_BENZOATE_UTILIZATION	cmtC|dhbA->PGPT0005270	1
PLANT_DERIVED_AROMATIC|PHENOLIC_COMPOUND_UTILIZATION	PLANT_DERIVED_BENZOATE_UTILIZATION	dmpD|xylF->PGPT0005235	1
PLANT_DERIVED_AROMATIC|PHENOLIC_COMPOUND_UTILIZATION	PLANT_DERIVED_BENZOATE_UTILIZATION	galB->PGPT0005285	1
PLANT_DERIVED_AROMATIC|PHENOLIC_COMPOUND_UTILIZATION	PLANT_DERIVED_BENZOATE_UTILIZATION	galD->PGPT0005280	1
PLANT_DERIVED_AROMATIC|PHENOLIC_COMPOUND_UTILIZATION	PLANT_DERIVED_BENZOATE_UTILIZATION	ligI->PGPT0005265	5
PLANT_DERIVED_AROMATIC|PHENOLIC_COMPOUND_UTILIZATION	PLANT_DERIVED_BENZOATE_UTILIZATION	ligJ->PGPT0005260	3
PLANT_DERIVED_AROMATIC|PHENOLIC_COMPOUND_UTILIZATION	PLANT_DERIVED_BENZOATE_UTILIZATION	pimC->PGPT0005230	3
PLANT_DERIVED_AROMATIC|PHENOLIC_COMPOUND_UTILIZATION	PLANT_DERIVED_BENZOYLFORMATE_DEGRADATION	mdlC->PGPT0005425	2
PLANT_DERIVED_AROMATIC|PHENOLIC_COMPOUND_UTILIZATION	PLANT_DERIVED_BETA-KETOADIPATE_PATHWAY	pcaB->PGPT0005000	1
PLANT_DERIVED_AROMATIC|PHENOLIC_COMPOUND_UTILIZATION	PLANT_DERIVED_BETA-KETOADIPATE_PATHWAY	pcaC->PGPT0005005	7
PLANT_DERIVED_AROMATIC|PHENOLIC_COMPOUND_UTILIZATION	PLANT_DERIVED_BETA-KETOADIPATE_PATHWAY	pcaD|catD->PGPT0004995	15
PLANT_DERIVED_AROMATIC|PHENOLIC_COMPOUND_UTILIZATION	PLANT_DERIVED_BETA-KETOADIPATE_PATHWAY	pcaF->PGPT0001570	1
PLANT_DERIVED_AROMATIC|PHENOLIC_COMPOUND_UTILIZATION	PLANT_DERIVED_BETA-KETOADIPATE_PATHWAY	pcaG->PGPT0005010	1
PLANT_DERIVED_AROMATIC|PHENOLIC_COMPOUND_UTILIZATION	PLANT_DERIVED_BETA-KETOADIPATE_PATHWAY	pcaH->PGPT0005015	1
PLANT_DERIVED_AROMATIC|PHENOLIC_COMPOUND_UTILIZATION	PLANT_DERIVED_BETA-KETOADIPATE_PATHWAY	pcaL->PGPT0005020	2
PLANT_DERIVED_AROMATIC|PHENOLIC_COMPOUND_UTILIZATION	PLANT_DERIVED_BISPHENOL_DEGRADATION	hapE->PGPT0005785	1
PLANT_DERIVED_AROMATIC|PHENOLIC_COMPOUND_UTILIZATION	PLANT_DERIVED_CATECHOL_DERIVATE_UTILIZATION	catC->PGPT0005045	1
PLANT_DERIVED_AROMATIC|PHENOLIC_COMPOUND_UTILIZATION	PLANT_DERIVED_CATECHOL_DERIVATE_UTILIZATION	dmpB|xylE->PGPT0005055	1
PLANT_DERIVED_AROMATIC|PHENOLIC_COMPOUND_UTILIZATION	PLANT_DERIVED_CATECHOL_DERIVATE_UTILIZATION	dmpD|xylF->PGPT0005235	1
PLANT_DERIVED_AROMATIC|PHENOLIC_COMPOUND_UTILIZATION	PLANT_DERIVED_CATECHOL_DERIVATE_UTILIZATION	mhpD->PGPT0006005	2
PLANT_DERIVED_AROMATIC|PHENOLIC_COMPOUND_UTILIZATION	PLANT_DERIVED_CATECHOL_DERIVATE_UTILIZATION	mhpE->PGPT0002050	2
PLANT_DERIVED_AROMATIC|PHENOLIC_COMPOUND_UTILIZATION	PLANT_DERIVED_CATECHOL_DERIVATE_UTILIZATION	mhpF->PGPT0006010	2
PLANT_DERIVED_AROMATIC|PHENOLIC_COMPOUND_UTILIZATION	PLANT_DERIVED_CYCLOHEXANECARBOXYLIC_ACID_DEGRADATION	badH->PGPT0005315	4
PLANT_DERIVED_AROMATIC|PHENOLIC_COMPOUND_UTILIZATION	PLANT_DERIVED_GALLATE_CATABOLISM	galB->PGPT0005285	1
PLANT_DERIVED_AROMATIC|PHENOLIC_COMPOUND_UTILIZATION	PLANT_DERIVED_GALLATE_CATABOLISM	galD->PGPT0005280	1
PLANT_DERIVED_AROMATIC|PHENOLIC_COMPOUND_UTILIZATION	PLANT_DERIVED_GALLATE_CATABOLISM	ligK|galC->PGPT0002085	3
PLANT_DERIVED_AROMATIC|PHENOLIC_COMPOUND_UTILIZATION	PLANT_DERIVED_HCA_DEGRADATION|VANILLIN_INTERMEDIEATE	paaF|echA->PGPT0001860	14
PLANT_DERIVED_AROMATIC|PHENOLIC_COMPOUND_UTILIZATION	PLANT_DERIVED_HCA_DEGRADATION|VANILLIN_INTERMEDIEATE	vanA->PGPT0005490	1
PLANT_DERIVED_AROMATIC|PHENOLIC_COMPOUND_UTILIZATION	PLANT_DERIVED_HCA_DEGRADATION|VANILLIN_INTERMEDIEATE	vanB->PGPT0005495	1
PLANT_DERIVED_AROMATIC|PHENOLIC_COMPOUND_UTILIZATION	PLANT_DERIVED_HCA_DEGRADATION|VANILLIN_INTERMEDIEATE	vdh->PGPT0019900	1
PLANT_DERIVED_AROMATIC|PHENOLIC_COMPOUND_UTILIZATION	PLANT_DERIVED_HYDROXYBENZOATE_DEGRADATION	graF->PGPT0005110	1
PLANT_DERIVED_AROMATIC|PHENOLIC_COMPOUND_UTILIZATION	PLANT_DERIVED_HYDROXYBENZOATE_DEGRADATION	ligA->PGPT0005070	1
PLANT_DERIVED_AROMATIC|PHENOLIC_COMPOUND_UTILIZATION	PLANT_DERIVED_HYDROXYBENZOATE_DEGRADATION	pobA->PGPT0005065	5
PLANT_DERIVED_AROMATIC|PHENOLIC_COMPOUND_UTILIZATION	PLANT_DERIVED_LIGNIN_UTILIZATION	cueO->PGPT0004130	1
PLANT_DERIVED_AROMATIC|PHENOLIC_COMPOUND_UTILIZATION	PLANT_DERIVED_LIGNIN_UTILIZATION	feaB->PGPT0006035	4
PLANT_DERIVED_AROMATIC|PHENOLIC_COMPOUND_UTILIZATION	PLANT_DERIVED_LIGNIN_UTILIZATION	vanB->PGPT0005495	1
PLANT_DERIVED_AROMATIC|PHENOLIC_COMPOUND_UTILIZATION	PLANT_DERIVED_LIGNIN_UTILIZATION	yfiH->PGPT0019965	1
PLANT_DERIVED_AROMATIC|PHENOLIC_COMPOUND_UTILIZATION	PLANT_DERIVED_NITRO-|AMINOBENZOATE_DEGRADATION	abmG->PGPT0005570	1
PLANT_DERIVED_AROMATIC|PHENOLIC_COMPOUND_UTILIZATION	PLANT_DERIVED_NITRO-|AMINOBENZOATE_DEGRADATION	namA->PGPT0005575	2
PLANT_DERIVED_AROMATIC|PHENOLIC_COMPOUND_UTILIZATION	PLANT_DERIVED_NITRO-|AMINOBENZOATE_DEGRADATION	nbaA->PGPT0005560	1
PLANT_DERIVED_AROMATIC|PHENOLIC_COMPOUND_UTILIZATION	PLANT_DERIVED_NITRO-|AMINOBENZOATE_DEGRADATION	nhoA|yddI->PGPT0019890	1
PLANT_DERIVED_AROMATIC|PHENOLIC_COMPOUND_UTILIZATION	PLANT_DERIVED_PHENYLACETATE_DEGRADATION	paaX->PGPT0006090	4
PLANT_DERIVED_AROMATIC|PHENOLIC_COMPOUND_UTILIZATION	PLANT_DERIVED_PHENYLACETATE_DEGRADATION	padA->PGPT0019920	1
PLANT_DERIVED_AROMATIC|PHENOLIC_COMPOUND_UTILIZATION	PLANT_DERIVED_PHENYLETHANOL_DEGRADATION	ped->PGPT0005745	1
PLANT_DERIVED_AROMATIC|PHENOLIC_COMPOUND_UTILIZATION	PLANT_DERIVED_PHTHALATE_UTILIZATION	ligA->PGPT0005070	1
PLANT_DERIVED_AROMATIC|PHENOLIC_COMPOUND_UTILIZATION	PLANT_DERIVED_PHTHALATE_UTILIZATION	pcaG->PGPT0005010	1
PLANT_DERIVED_AROMATIC|PHENOLIC_COMPOUND_UTILIZATION	PLANT_DERIVED_PHTHALATE_UTILIZATION	pcaH->PGPT0005015	1
PLANT_DERIVED_AROMATIC|PHENOLIC_COMPOUND_UTILIZATION	PLANT_DERIVED_PHTHALATE_UTILIZATION	pht2->PGPT0006535	1
PLANT_DERIVED_AROMATIC|PHENOLIC_COMPOUND_UTILIZATION	PLANT_DERIVED_PHTHALATE_UTILIZATION	pht3->PGPT0006540	1
PLANT_DERIVED_AROMATIC|PHENOLIC_COMPOUND_UTILIZATION	PLANT_DERIVED_PHTHALATE_UTILIZATION	pht5->PGPT0006550	3
PLANT_DERIVED_AROMATIC|PHENOLIC_COMPOUND_UTILIZATION	PLANT_DERIVED_POLYPHENOL_METABOLISM	yfiH->PGPT0019965	1
PLANT_DERIVED_AROMATIC|PHENOLIC_COMPOUND_UTILIZATION	PLANT_DERIVED_PROTOCATECHUIC_ACID_DEGRADATION	pcaB->PGPT0005000	1
PLANT_DERIVED_AROMATIC|PHENOLIC_COMPOUND_UTILIZATION	PLANT_DERIVED_PROTOCATECHUIC_ACID_DEGRADATION	pcaC->PGPT0005005	7
PLANT_DERIVED_AROMATIC|PHENOLIC_COMPOUND_UTILIZATION	PLANT_DERIVED_PROTOCATECHUIC_ACID_DEGRADATION	pcaD|catD->PGPT0004995	15
PLANT_DERIVED_AROMATIC|PHENOLIC_COMPOUND_UTILIZATION	PLANT_DERIVED_PROTOCATECHUIC_ACID_DEGRADATION	pcaF->PGPT0001570	1
PLANT_DERIVED_AROMATIC|PHENOLIC_COMPOUND_UTILIZATION	PLANT_DERIVED_PROTOCATECHUIC_ACID_DEGRADATION	pcaG->PGPT0005010	1
PLANT_DERIVED_AROMATIC|PHENOLIC_COMPOUND_UTILIZATION	PLANT_DERIVED_PROTOCATECHUIC_ACID_DEGRADATION	pcaH->PGPT0005015	1
PLANT_DERIVED_AROMATIC|PHENOLIC_COMPOUND_UTILIZATION	PLANT_DERIVED_QUINATE_CATABOLISM	aroQ|qutE->PGPT0012905	1
PLANT_DERIVED_AROMATIC|PHENOLIC_COMPOUND_UTILIZATION	PLANT_DERIVED_VANILLIN|VANILLATE_DEGRADATION	ligM->PGPT0005520	4
PLANT_DERIVED_AROMATIC|PHENOLIC_COMPOUND_UTILIZATION	PLANT_DERIVED_VANILLIN|VANILLATE_DEGRADATION	ligW->PGPT0005515	2
PLANT_DERIVED_AROMATIC|PHENOLIC_COMPOUND_UTILIZATION	PLANT_DERIVED_VANILLIN|VANILLATE_DEGRADATION	ligX->PGPT0005500	1
PLANT_DERIVED_AROMATIC|PHENOLIC_COMPOUND_UTILIZATION	PLANT_DERIVED_VANILLIN|VANILLATE_DEGRADATION	vanA->PGPT0005490	1
PLANT_DERIVED_AROMATIC|PHENOLIC_COMPOUND_UTILIZATION	PLANT_DERIVED_VANILLIN|VANILLATE_DEGRADATION	vanB->PGPT0005495	1
PLANT_DERIVED_AROMATIC|PHENOLIC_COMPOUND_UTILIZATION	PLANT_DERIVED_VANILLIN|VANILLATE_DEGRADATION	vdh->PGPT0005525	1
PLANT_DERIVED_CARBOHYDRATE-GENERAL_USAGE	PLANT_DERIVED_CARBOHYDRATES-GLYCOLYSIS|GLUCONEOGENESIS	eno->PGPT0018050	3
PLANT_DERIVED_CARBOHYDRATE-GENERAL_USAGE	PLANT_DERIVED_CARBOHYDRATES-GLYCOLYSIS|GLUCONEOGENESIS	fbaA|cbbA->PGPT0017615	3
PLANT_DERIVED_CARBOHYDRATE-GENERAL_USAGE	PLANT_DERIVED_CARBOHYDRATES-GLYCOLYSIS|GLUCONEOGENESIS	fruK|fpk->PGPT0017580	1
PLANT_DERIVED_CARBOHYDRATE-GENERAL_USAGE	PLANT_DERIVED_CARBOHYDRATES-GLYCOLYSIS|GLUCONEOGENESIS	gapA->PGPT0018000	4
PLANT_DERIVED_CARBOHYDRATE-GENERAL_USAGE	PLANT_DERIVED_CARBOHYDRATES-GLYCOLYSIS|GLUCONEOGENESIS	glk->PGPT0017730	1
PLANT_DERIVED_CARBOHYDRATE-GENERAL_USAGE	PLANT_DERIVED_CARBOHYDRATES-GLYCOLYSIS|GLUCONEOGENESIS	gpmA->PGPT0018030	3
PLANT_DERIVED_CARBOHYDRATE-GENERAL_USAGE	PLANT_DERIVED_CARBOHYDRATES-GLYCOLYSIS|GLUCONEOGENESIS	gpmB->PGPT0018035	1
PLANT_DERIVED_CARBOHYDRATE-GENERAL_USAGE	PLANT_DERIVED_CARBOHYDRATES-GLYCOLYSIS|GLUCONEOGENESIS	pgi->PGPT0017735	2
PLANT_DERIVED_CARBOHYDRATE-GENERAL_USAGE	PLANT_DERIVED_CARBOHYDRATES-GLYCOLYSIS|GLUCONEOGENESIS	pgk->PGPT0018015	1
PLANT_DERIVED_CARBOHYDRATE-GENERAL_USAGE	PLANT_DERIVED_CARBOHYDRATES-GLYCOLYSIS|GLUCONEOGENESIS	pgm->PGPT0017710	1
PLANT_DERIVED_CARBOHYDRATE-GENERAL_USAGE	PLANT_DERIVED_CARBOHYDRATES-GLYCOLYSIS|GLUCONEOGENESIS	ppgK->PGPT0017750	1
PLANT_DERIVED_CARBOHYDRATE-GENERAL_USAGE	PLANT_DERIVED_CARBOHYDRATES-GLYCOLYSIS|GLUCONEOGENESIS	pyk->PGPT0002020	2
PLANT_DERIVED_CARBOHYDRATE-GENERAL_USAGE	PLANT_DERIVED_CARBOHYDRATES-GLYCOLYSIS|GLUCONEOGENESIS	tpiA->PGPT0017995	1
PLANT_DERIVED_CARBOHYDRATE-GENERAL_USAGE	PLANT_DERIVED_CARBOHYDRATE_UTILIZATION_REGULATION	hexR|yebK->PGPT0017985	3
PLANT_DERIVED_CARBOHYDRATE-GENERAL_USAGE	PLANT_DERIVED_CARBOHYDRATE_UTILIZATION_REGULATION	lacI|galR->PGPT0017992	35
PLANT_DERIVED_CARBOHYDRATE-GENERAL_USAGE	PLANT_DERIVED_CARBOHYDRATE_UTILIZATION_REGULATION	mlc|dgsA|nagC_like->PGPT0017991	2
PLANT_DERIVED_CARBOHYDRATE-HEXOSES_UTILIZATION	PLANT_DERIVED_ALDOSE_DEGRADATION	yliI->PGPT0017700	1
PLANT_DERIVED_CARBOHYDRATE-HEXOSES_UTILIZATION	PLANT_DERIVED_FRUCTOSE_METABOLISM|DEGRADATION	fbaA|cbbA->PGPT0017615	3
PLANT_DERIVED_CARBOHYDRATE-HEXOSES_UTILIZATION	PLANT_DERIVED_FRUCTOSE_METABOLISM|DEGRADATION	fruK|fpk->PGPT0017580	1
PLANT_DERIVED_CARBOHYDRATE-HEXOSES_UTILIZATION	PLANT_DERIVED_FRUCTOSE_METABOLISM|DEGRADATION	fruR2->PGPT0017590	7
PLANT_DERIVED_CARBOHYDRATE-HEXOSES_UTILIZATION	PLANT_DERIVED_FRUCTOSE_METABOLISM|DEGRADATION	glmS|nodM->PGPT0017630	4
PLANT_DERIVED_CARBOHYDRATE-HEXOSES_UTILIZATION	PLANT_DERIVED_FRUCTOSE_METABOLISM|DEGRADATION	glpX|cbbF->PGPT0017655	1
PLANT_DERIVED_CARBOHYDRATE-HEXOSES_UTILIZATION	PLANT_DERIVED_FRUCTOSE_METABOLISM|DEGRADATION	scrK->PGPT0017625	1
PLANT_DERIVED_CARBOHYDRATE-HEXOSES_UTILIZATION	PLANT_DERIVED_FUCOSE_DEGRADATION	fucA->PGPT0017430	3
PLANT_DERIVED_CARBOHYDRATE-HEXOSES_UTILIZATION	PLANT_DERIVED_FUCOSE_DEGRADATION	fucD->PGPT0017495	1
PLANT_DERIVED_CARBOHYDRATE-HEXOSES_UTILIZATION	PLANT_DERIVED_FUCOSE_DEGRADATION	pld->PGPT0017915	3
PLANT_DERIVED_CARBOHYDRATE-HEXOSES_UTILIZATION	PLANT_DERIVED_GALACOTOSE_METABOLISM|DEGRADATION	galM->PGPT0017840	1
PLANT_DERIVED_CARBOHYDRATE-HEXOSES_UTILIZATION	PLANT_DERIVED_GALACOTOSE_METABOLISM|DEGRADATION	galT->PGPT0017835	1
PLANT_DERIVED_CARBOHYDRATE-HEXOSES_UTILIZATION	PLANT_DERIVED_GALACOTOSE_METABOLISM|DEGRADATION	melA->PGPT0017850	1
PLANT_DERIVED_CARBOHYDRATE-HEXOSES_UTILIZATION	PLANT_DERIVED_GALACOTOSE_METABOLISM|DEGRADATION	ugd|tuaD->PGPT0017855	2
PLANT_DERIVED_CARBOHYDRATE-HEXOSES_UTILIZATION	PLANT_DERIVED_GLUCOSE_DEGRADATION	glgM->PGPT0017715	1
PLANT_DERIVED_CARBOHYDRATE-HEXOSES_UTILIZATION	PLANT_DERIVED_GLUCOSE_DEGRADATION	glk->PGPT0017730	1
PLANT_DERIVED_CARBOHYDRATE-HEXOSES_UTILIZATION	PLANT_DERIVED_GLUCOSE_DEGRADATION	pgi->PGPT0017735	2
PLANT_DERIVED_CARBOHYDRATE-HEXOSES_UTILIZATION	PLANT_DERIVED_GLUCOSE_DEGRADATION	pgi_pmi->PGPT0017755	1
PLANT_DERIVED_CARBOHYDRATE-HEXOSES_UTILIZATION	PLANT_DERIVED_GLUCOSE_DEGRADATION	pgm->PGPT0017710	1
PLANT_DERIVED_CARBOHYDRATE-HEXOSES_UTILIZATION	PLANT_DERIVED_GLUCOSE_DEGRADATION	ppgK->PGPT0017750	1
PLANT_DERIVED_CARBOHYDRATE-HEXOSES_UTILIZATION	PLANT_DERIVED_GLUCOSE_DEGRADATION	yidA->PGPT0017727	3
PLANT_DERIVED_CARBOHYDRATE-HEXOSES_UTILIZATION	PLANT_DERIVED_GLUCOSE_DEGRADATION	yihX->PGPT0017745	2
PLANT_DERIVED_CARBOHYDRATE-HEXOSES_UTILIZATION	PLANT_DERIVED_LACTOSE_DEGRADATION	bgaB|lacA->PGPT0017815	8
PLANT_DERIVED_CARBOHYDRATE-HEXOSES_UTILIZATION	PLANT_DERIVED_LACTOSE_DEGRADATION	lacZ->PGPT0017810	8
PLANT_DERIVED_CARBOHYDRATE-HEXOSES_UTILIZATION	PLANT_DERIVED_MANNOSE_METABOLISM|DEGRADATION	gmhB|mpg|gmpP|glmM|hddC|manB->PGPT0017870	2
PLANT_DERIVED_CARBOHYDRATE-HEXOSES_UTILIZATION	PLANT_DERIVED_MANNOSE_METABOLISM|DEGRADATION	manA->PGPT0017860	1
PLANT_DERIVED_CARBOHYDRATE-HEXOSES_UTILIZATION	PLANT_DERIVED_MANNOSE_METABOLISM|DEGRADATION	manB|yhxB->PGPT0017865	4
PLANT_DERIVED_CARBOHYDRATE-HEXOSES_UTILIZATION	PLANT_DERIVED_MANNOSE_METABOLISM|DEGRADATION	mgtA->PGPT0017895	4
PLANT_DERIVED_CARBOHYDRATE-HEXOSES_UTILIZATION	PLANT_DERIVED_MANNOSE_METABOLISM|DEGRADATION	mpg|rfbM->PGPT0017880	2
PLANT_DERIVED_CARBOHYDRATE-HEXOSES_UTILIZATION	PLANT_DERIVED_MANNOSE_METABOLISM|DEGRADATION	nudK->PGPT0017890	1
PLANT_DERIVED_CARBOHYDRATE-HEXOSES_UTILIZATION	PLANT_DERIVED_RHAMNOSE_DEGRADATION	rhaA->PGPT0017770	1
PLANT_DERIVED_CARBOHYDRATE-HEXOSES_UTILIZATION	PLANT_DERIVED_RHAMNOSE_DEGRADATION	rhaB->PGPT0017775	1
PLANT_DERIVED_CARBOHYDRATE-HEXOSES_UTILIZATION	PLANT_DERIVED_RHAMNOSE_DEGRADATION	rhaM|rhaU|yiiL->PGPT0017795	3
PLANT_DERIVED_CARBOHYDRATE-HEXOSES_UTILIZATION	PLANT_DERIVED_RHAMNOSE_DEGRADATION	rhaR->PGPT0017785	1
PLANT_DERIVED_CARBOHYDRATE-HEXOSES_UTILIZATION	PLANT_DERIVED_TAGATOSE_DEGRADATION	agaR->PGPT0017955	1
PLANT_DERIVED_CARBOHYDRATE-HEXOSES_UTILIZATION	PLANT_DERIVED_TAGATOSE_DEGRADATION	lacC->PGPT0017940	1
PLANT_DERIVED_CARBOHYDRATE-HEXOSES_UTILIZATION	PLANT_DERIVED_TREHALOSE_METABOLISM	EC_3_2_1_28|alpha_trehalase->PGPT0014070	1
PLANT_DERIVED_CARBOHYDRATE-HEXOSES_UTILIZATION	PLANT_DERIVED_TREHALOSE_METABOLISM	crr->PGPT0014090	2
PLANT_DERIVED_CARBOHYDRATE-HEXOSES_UTILIZATION	PLANT_DERIVED_TREHALOSE_METABOLISM	otsA->PGPT0014135	1
PLANT_DERIVED_CARBOHYDRATE-HEXOSES_UTILIZATION	PLANT_DERIVED_TREHALOSE_METABOLISM	otsB->PGPT0014140	1
PLANT_DERIVED_CARBOHYDRATE-HEXOSES_UTILIZATION	PLANT_DERIVED_TREHALOSE_METABOLISM	treR2->PGPT0014110	2
PLANT_DERIVED_CARBOHYDRATE-HEXOSES_UTILIZATION	PLANT_DERIVED_TREHALOSE_METABOLISM	treS->PGPT0014120	5
PLANT_DERIVED_CARBOHYDRATE-HEXOSES_UTILIZATION	PLANT_DERIVED_TREHALOSE_METABOLISM	treY|glgY->PGPT0014125	1
PLANT_DERIVED_CARBOHYDRATE-HEXOSES_UTILIZATION	PLANT_DERIVED_TREHALOSE_METABOLISM	treZ|glgZ->PGPT0014130	1
PLANT_DERIVED_CARBOHYDRATE-PENTOSES_UTILIZATION	PLANT_DERIVED_APIOSE_METABOLISM	apsD->PGPT0019152	2
PLANT_DERIVED_CARBOHYDRATE-PENTOSES_UTILIZATION	PLANT_DERIVED_ARABINOSE_METABOLISM	araA->PGPT0017450	2
PLANT_DERIVED_CARBOHYDRATE-PENTOSES_UTILIZATION	PLANT_DERIVED_ARABINOSE_METABOLISM	araB|L_ribulokinase->PGPT0017410	1
PLANT_DERIVED_CARBOHYDRATE-PENTOSES_UTILIZATION	PLANT_DERIVED_ARABINOSE_METABOLISM	araC->PGPT0017465	2
PLANT_DERIVED_CARBOHYDRATE-PENTOSES_UTILIZATION	PLANT_DERIVED_ARABINOSE_METABOLISM	araC->PGPT0017485	2
PLANT_DERIVED_CARBOHYDRATE-PENTOSES_UTILIZATION	PLANT_DERIVED_ARABINOSE_METABOLISM	araD|ulaF|sgaE|sgbE->PGPT0017420	2
PLANT_DERIVED_CARBOHYDRATE-PENTOSES_UTILIZATION	PLANT_DERIVED_ARABINOSE_METABOLISM	fucD->PGPT0017495	1
PLANT_DERIVED_CARBOHYDRATE-PENTOSES_UTILIZATION	PLANT_DERIVED_LYXOSE_DEGRADATION	araD|ulaF|sgaE|sgbE->PGPT0017420	2
PLANT_DERIVED_CARBOHYDRATE-PENTOSES_UTILIZATION	PLANT_DERIVED_PENTOSE_METABOLISM	gnd|gntZ->PGPT0017385	4
PLANT_DERIVED_CARBOHYDRATE-PENTOSES_UTILIZATION	PLANT_DERIVED_PENTOSE_METABOLISM	talA|talB->PGPT0017375	2
PLANT_DERIVED_CARBOHYDRATE-PENTOSES_UTILIZATION	PLANT_DERIVED_PENTOSE_METABOLISM	tktA|tktB->PGPT0011200	7
PLANT_DERIVED_CARBOHYDRATE-PENTOSES_UTILIZATION	PLANT_DERIVED_PENTOSE_METABOLISM	ykgB|pgl->PGPT0014975	6
PLANT_DERIVED_CARBOHYDRATE-PENTOSES_UTILIZATION	PLANT_DERIVED_PENTOSE_METABOLISM	zwf->PGPT0017380	2
PLANT_DERIVED_CARBOHYDRATE-PENTOSES_UTILIZATION	PLANT_DERIVED_RIBOSE_METABOLISM|DEGRADATION	araB|L_ribulokinase->PGPT0017410	1
PLANT_DERIVED_CARBOHYDRATE-PENTOSES_UTILIZATION	PLANT_DERIVED_RIBOSE_METABOLISM|DEGRADATION	araD|ulaF|sgaE|sgbE->PGPT0017420	2
PLANT_DERIVED_CARBOHYDRATE-PENTOSES_UTILIZATION	PLANT_DERIVED_RIBOSE_METABOLISM|DEGRADATION	deoC->PGPT0017445	1
PLANT_DERIVED_CARBOHYDRATE-PENTOSES_UTILIZATION	PLANT_DERIVED_RIBOSE_METABOLISM|DEGRADATION	fucA->PGPT0017430	3
PLANT_DERIVED_CARBOHYDRATE-PENTOSES_UTILIZATION	PLANT_DERIVED_RIBOSE_METABOLISM|DEGRADATION	hisG->PGPT0017400	2
PLANT_DERIVED_CARBOHYDRATE-PENTOSES_UTILIZATION	PLANT_DERIVED_RIBOSE_METABOLISM|DEGRADATION	rbsD->PGPT0016595	1
PLANT_DERIVED_CARBOHYDRATE-PENTOSES_UTILIZATION	PLANT_DERIVED_RIBOSE_METABOLISM|DEGRADATION	rbsK->PGPT0017405	6
PLANT_DERIVED_CARBOHYDRATE-PENTOSES_UTILIZATION	PLANT_DERIVED_RIBOSE_METABOLISM|DEGRADATION	rpe|cbbE->PGPT0017425	1
PLANT_DERIVED_CARBOHYDRATE-PENTOSES_UTILIZATION	PLANT_DERIVED_RIBOSE_METABOLISM|DEGRADATION	rpiB->PGPT0017395	2
PLANT_DERIVED_CARBOHYDRATE-PENTOSES_UTILIZATION	PLANT_DERIVED_XYLOSE|XYLULOSE_DEGRADATION	araD|ulaF|sgaE|sgbE->PGPT0017420	2
PLANT_DERIVED_CARBOHYDRATE-PENTOSES_UTILIZATION	PLANT_DERIVED_XYLOSE|XYLULOSE_DEGRADATION	gutB->PGPT0017541	2
PLANT_DERIVED_CARBOHYDRATE-PENTOSES_UTILIZATION	PLANT_DERIVED_XYLOSE|XYLULOSE_DEGRADATION	rpe|cbbE->PGPT0017425	1
PLANT_DERIVED_CARBOHYDRATE-PENTOSES_UTILIZATION	PLANT_DERIVED_XYLOSE|XYLULOSE_DEGRADATION	xdh->PGPT0017545	3
PLANT_DERIVED_CARBOHYDRATE-PENTOSES_UTILIZATION	PLANT_DERIVED_XYLOSE|XYLULOSE_DEGRADATION	xfp->PGPT0017575	2
PLANT_DERIVED_CARBOHYDRATE-PENTOSES_UTILIZATION	PLANT_DERIVED_XYLOSE|XYLULOSE_DEGRADATION	xylA->PGPT0017550	1
PLANT_DERIVED_CARBOHYDRATE-PENTOSES_UTILIZATION	PLANT_DERIVED_XYLOSE|XYLULOSE_DEGRADATION	xylB->PGPT0017535	3
PLANT_DERIVED_CARBOHYDRATE-PENTOSES_UTILIZATION	PLANT_DERIVED_XYLOSE|XYLULOSE_DEGRADATION	xylB->PGPT0017542	1
PLANT_DERIVED_CARBOHYDRATE-PENTOSES_UTILIZATION	PLANT_DERIVED_XYLOSE|XYLULOSE_DEGRADATION	yajO|iolS->PGPT0017540	7
PLANT_DERIVED_CARBOHYDRATE_TRANSPORT	PLANT_DERIVED_ALPHA-GLUCOSIDE_TRANSPORT	aglE|ggtB->PGPT0016395	1
PLANT_DERIVED_CARBOHYDRATE_TRANSPORT	PLANT_DERIVED_ALPHA-GLUCOSIDE_TRANSPORT	msmX|msmK|malK|sugC|ggtA|msiK->PGPT0016310	2
PLANT_DERIVED_CARBOHYDRATE_TRANSPORT	PLANT_DERIVED_ARABINOGALACTAN|GALACTOSE_OLIGOMER|MALTOOLIGOSACCHARIDE_TRANSPORT	cycB|ganO->PGPT0016315	1
PLANT_DERIVED_CARBOHYDRATE_TRANSPORT	PLANT_DERIVED_ARABINOGALACTAN|GALACTOSE_OLIGOMER|MALTOOLIGOSACCHARIDE_TRANSPORT	ganP->PGPT0016320	1
PLANT_DERIVED_CARBOHYDRATE_TRANSPORT	PLANT_DERIVED_ARABINOGALACTAN|GALACTOSE_OLIGOMER|MALTOOLIGOSACCHARIDE_TRANSPORT	ganQ->PGPT0016325	1
PLANT_DERIVED_CARBOHYDRATE_TRANSPORT	PLANT_DERIVED_ARABINOGALACTAN|GALACTOSE_OLIGOMER|MALTOOLIGOSACCHARIDE_TRANSPORT	msmX|msmK|malK|sugC|ggtA|msiK->PGPT0016310	2
PLANT_DERIVED_CARBOHYDRATE_TRANSPORT	PLANT_DERIVED_ARABINOOLOIGOSACCHARIDE_TRANSPORT	msmX|msmK|malK|sugC|ggtA|msiK->PGPT0016310	2
PLANT_DERIVED_CARBOHYDRATE_TRANSPORT	PLANT_DERIVED_CELLOBIOSE_TRANSPORT	cebE->PGPT0016430	3
PLANT_DERIVED_CARBOHYDRATE_TRANSPORT	PLANT_DERIVED_CELLOBIOSE_TRANSPORT	cebF->PGPT0016435	3
PLANT_DERIVED_CARBOHYDRATE_TRANSPORT	PLANT_DERIVED_CELLOBIOSE_TRANSPORT	cebG->PGPT0016440	3
PLANT_DERIVED_CARBOHYDRATE_TRANSPORT	PLANT_DERIVED_CELLOBIOSE_TRANSPORT	msmX|msmK|malK|sugC|ggtA|msiK->PGPT0016310	2
PLANT_DERIVED_CARBOHYDRATE_TRANSPORT	PLANT_DERIVED_CHITOBIOSE_TRANSPORT_I	dasA->PGPT0016445	2
PLANT_DERIVED_CARBOHYDRATE_TRANSPORT	PLANT_DERIVED_CHITOBIOSE_TRANSPORT_I	dasB->PGPT0016450	2
PLANT_DERIVED_CARBOHYDRATE_TRANSPORT	PLANT_DERIVED_CHITOBIOSE_TRANSPORT_I	dasC->PGPT0016455	2
PLANT_DERIVED_CARBOHYDRATE_TRANSPORT	PLANT_DERIVED_CHITOBIOSE_TRANSPORT_I	msmX|msmK|malK|sugC|ggtA|msiK->PGPT0016310	2
PLANT_DERIVED_CARBOHYDRATE_TRANSPORT	PLANT_DERIVED_CHITOBIOSE_TRANSPORT_II	chiE->PGPT0016460	2
PLANT_DERIVED_CARBOHYDRATE_TRANSPORT	PLANT_DERIVED_CHITOBIOSE_TRANSPORT_II	chiF->PGPT0016465	2
PLANT_DERIVED_CARBOHYDRATE_TRANSPORT	PLANT_DERIVED_CHITOBIOSE_TRANSPORT_II	chiG->PGPT0016470	2
PLANT_DERIVED_CARBOHYDRATE_TRANSPORT	PLANT_DERIVED_FRUCTOOLIGOSACCHARIDE_TRANSPORT	msmX|msmK|malK|sugC|ggtA|msiK->PGPT0016310	2
PLANT_DERIVED_CARBOHYDRATE_TRANSPORT	PLANT_DERIVED_FRUCTOSE_PTS_SYSTEM_I	fruA->PGPT0017120	2
PLANT_DERIVED_CARBOHYDRATE_TRANSPORT	PLANT_DERIVED_FRUCTOSE_TRANSPORT	frcA->PGPT0016685	1
PLANT_DERIVED_CARBOHYDRATE_TRANSPORT	PLANT_DERIVED_FRUCTOSE_TRANSPORT	frcB->PGPT0016680	1
PLANT_DERIVED_CARBOHYDRATE_TRANSPORT	PLANT_DERIVED_GALACTOFURANOSE_TRANSPORT	ytfQ->PGPT0016625	1
PLANT_DERIVED_CARBOHYDRATE_TRANSPORT	PLANT_DERIVED_GLUCOSE_PTS_SYSTEM_I	crr->PGPT0014090	2
PLANT_DERIVED_CARBOHYDRATE_TRANSPORT	PLANT_DERIVED_GLUCOSE_PTS_SYSTEM_I	ptsI->PGPT0002025	1
PLANT_DERIVED_CARBOHYDRATE_TRANSPORT	PLANT_DERIVED_GLUCOSE|MANNOSE_TRANSPORT_I	gtsA|glcE->PGPT0016570	1
PLANT_DERIVED_CARBOHYDRATE_TRANSPORT	PLANT_DERIVED_GLUCOSE|MANNOSE_TRANSPORT_I	msmX|msmK|malK|sugC|ggtA|msiK->PGPT0016310	2
PLANT_DERIVED_CARBOHYDRATE_TRANSPORT	PLANT_DERIVED_GLYCEROL_UPTAKE	glpF|pduF->PGPT0004760	2
PLANT_DERIVED_CARBOHYDRATE_TRANSPORT	PLANT_DERIVED_GLYCOSIDE|PENTOSIDE|HEXURONIDE_TRANSPORT	TC_GPH|yihO|xynP->PGPT0014410	1
PLANT_DERIVED_CARBOHYDRATE_TRANSPORT	PLANT_DERIVED_HEXOSE_PHOSPHATE_UPTAKE_SENSING	uhpB->PGPT0017175	1
PLANT_DERIVED_CARBOHYDRATE_TRANSPORT	PLANT_DERIVED_MALTOSE|GLUCOSE_PTS_SYSTEM	crr->PGPT0014090	2
PLANT_DERIVED_CARBOHYDRATE_TRANSPORT	PLANT_DERIVED_MALTOSE|GLUCOSE_PTS_SYSTEM	malX->PGPT0016905	1
PLANT_DERIVED_CARBOHYDRATE_TRANSPORT	PLANT_DERIVED_MALTOSE|MALTODEXTRIN_TRANSPORT	msmX|msmK|malK|sugC|ggtA|msiK->PGPT0016310	2
PLANT_DERIVED_CARBOHYDRATE_TRANSPORT	PLANT_DERIVED_MANNITOL|SORBITOL_TRANSPORT	msmX|msmK|malK|sugC|ggtA|msiK->PGPT0016310	2
PLANT_DERIVED_CARBOHYDRATE_TRANSPORT	PLANT_DERIVED_MANNITOL|SORBITOL_TRANSPORT	smoE|mtlE->PGPT0016380	1
PLANT_DERIVED_CARBOHYDRATE_TRANSPORT	PLANT_DERIVED_MANNITOL|SORBITOL_TRANSPORT	smoF|mtlF->PGPT0016385	1
PLANT_DERIVED_CARBOHYDRATE_TRANSPORT	PLANT_DERIVED_MANNITOL|SORBITOL_TRANSPORT	smoG|mtlG->PGPT0016390	1
PLANT_DERIVED_CARBOHYDRATE_TRANSPORT	PLANT_DERIVED_MANNOSYL-GLYCERATE_PTS_SYSTEM	mngR|farR->PGPT0016955	4
PLANT_DERIVED_CARBOHYDRATE_TRANSPORT	PLANT_DERIVED_MULTIPLE_SUGAR_TRANSPORT_II	gguA|ABC_GGU_A->PGPT0016530	1
PLANT_DERIVED_CARBOHYDRATE_TRANSPORT	PLANT_DERIVED_MULTIPLE_SUGAR_TRANSPORT_II	gguB|ABC_GGU_P->PGPT0016525	1
PLANT_DERIVED_CARBOHYDRATE_TRANSPORT	PLANT_DERIVED_MULTIPLE_SUGAR_TRANSPORT_II	sbpA->PGPT0015735	1
PLANT_DERIVED_CARBOHYDRATE_TRANSPORT	PLANT_DERIVED_MULTIPLE_SUGAR_TRANSPORT_III	ABC_MS_P->PGPT0016535	30
PLANT_DERIVED_CARBOHYDRATE_TRANSPORT	PLANT_DERIVED_MULTIPLE_SUGAR_TRANSPORT_III	ABC_MS_P1->PGPT0016540	30
PLANT_DERIVED_CARBOHYDRATE_TRANSPORT	PLANT_DERIVED_MULTIPLE_SUGAR_TRANSPORT_III	ABC_MS_S->PGPT0016545	33
PLANT_DERIVED_CARBOHYDRATE_TRANSPORT	PLANT_DERIVED_MULTIPLE_SUGAR_TRANSPORT_III	msmX|msmK|malK|sugC|ggtA|msiK->PGPT0016310	2
PLANT_DERIVED_CARBOHYDRATE_TRANSPORT	PLANT_DERIVED_MYO_INOSITOL_TRANSPORT_2	iolF->PGPT0016756	1
PLANT_DERIVED_CARBOHYDRATE_TRANSPORT	PLANT_DERIVED_N_ACETYLGLUCOSAMINE_PTS_SYSTEM	nagE|nagP->PGPT0016860	2
PLANT_DERIVED_CARBOHYDRATE_TRANSPORT	PLANT_DERIVED_N_ACETYLGLUCOSAMINE_TRANSPORT	ngcE|ABC_NGC_S->PGPT0016415	1
PLANT_DERIVED_CARBOHYDRATE_TRANSPORT	PLANT_DERIVED_N_ACETYLGLUCOSAMINE_TRANSPORT	ngcF|ABC_NGC_P->PGPT0016420	1
PLANT_DERIVED_CARBOHYDRATE_TRANSPORT	PLANT_DERIVED_N_ACETYLGLUCOSAMINE_TRANSPORT	ngcG|ABC_NGC_P1->PGPT0016425	1
PLANT_DERIVED_CARBOHYDRATE_TRANSPORT	PLANT_DERIVED_OTHER_SUGAR_TRANSPORT_RELATED_PROTEINS	hxt->PGPT0014440	1
PLANT_DERIVED_CARBOHYDRATE_TRANSPORT	PLANT_DERIVED_OTHER_SUGAR_TRANSPORT_RELATED_PROTEINS	ynfM->PGPT0017201	2
PLANT_DERIVED_CARBOHYDRATE_TRANSPORT	PLANT_DERIVED_REAFFINOSE|STACHYOSE|MELIBIOSE_TRANSPORT	msmE->PGPT0016330	5
PLANT_DERIVED_CARBOHYDRATE_TRANSPORT	PLANT_DERIVED_REAFFINOSE|STACHYOSE|MELIBIOSE_TRANSPORT	msmF->PGPT0016335	5
PLANT_DERIVED_CARBOHYDRATE_TRANSPORT	PLANT_DERIVED_REAFFINOSE|STACHYOSE|MELIBIOSE_TRANSPORT	msmG->PGPT0016340	5
PLANT_DERIVED_CARBOHYDRATE_TRANSPORT	PLANT_DERIVED_REAFFINOSE|STACHYOSE|MELIBIOSE_TRANSPORT	msmX|msmK|malK|sugC|ggtA|msiK->PGPT0016310	2
PLANT_DERIVED_CARBOHYDRATE_TRANSPORT	PLANT_DERIVED_RHAMNOSE_TRANSPORT	rhaP->PGPT0016690	1
PLANT_DERIVED_CARBOHYDRATE_TRANSPORT	PLANT_DERIVED_RHAMNOSE_TRANSPORT	rhaQ->PGPT0016695	1
PLANT_DERIVED_CARBOHYDRATE_TRANSPORT	PLANT_DERIVED_RHAMNOSE_TRANSPORT	rhaS->PGPT0016700	1
PLANT_DERIVED_CARBOHYDRATE_TRANSPORT	PLANT_DERIVED_RHAMNOSE_TRANSPORT	rhaT->PGPT0016705	1
PLANT_DERIVED_CARBOHYDRATE_TRANSPORT	PLANT_DERIVED_RIBOSE|AUTOINDUCER|XYLOSE_TRANSPORT	rbsA->PGPT0016600	5
PLANT_DERIVED_CARBOHYDRATE_TRANSPORT	PLANT_DERIVED_RIBOSE|AUTOINDUCER|XYLOSE_TRANSPORT	rbsB->PGPT0015740	8
PLANT_DERIVED_CARBOHYDRATE_TRANSPORT	PLANT_DERIVED_RIBOSE|AUTOINDUCER|XYLOSE_TRANSPORT	rbsC->PGPT0016590	9
PLANT_DERIVED_CARBOHYDRATE_TRANSPORT	PLANT_DERIVED_RIBOSE|AUTOINDUCER|XYLOSE_TRANSPORT	rbsD->PGPT0016595	1
PLANT_DERIVED_CARBOHYDRATE_TRANSPORT	PLANT_DERIVED_SIMPLE_SUGAR_TRANSPORT	ABC_SS_A->PGPT0017155	6
PLANT_DERIVED_CARBOHYDRATE_TRANSPORT	PLANT_DERIVED_SIMPLE_SUGAR_TRANSPORT	ABC_SS_P->PGPT0017160	5
PLANT_DERIVED_CARBOHYDRATE_TRANSPORT	PLANT_DERIVED_SIMPLE_SUGAR_TRANSPORT	ABC_SS_S->PGPT0017165	5
PLANT_DERIVED_CARBOHYDRATE_TRANSPORT	PLANT_DERIVED_SUCROSE_PTS_SYSTEM	scrA|sacP|sacX|ptsS->PGPT0014190	1
PLANT_DERIVED_CARBOHYDRATE_TRANSPORT	PLANT_DERIVED_XYLOBIOSE_TRANSPORT	bxlE->PGPT0016495	1
PLANT_DERIVED_CARBOHYDRATE_TRANSPORT	PLANT_DERIVED_XYLOBIOSE_TRANSPORT	bxlF->PGPT0016500	1
PLANT_DERIVED_CARBOHYDRATE_TRANSPORT	PLANT_DERIVED_XYLOBIOSE_TRANSPORT	bxlG->PGPT0016505	1
PLANT_DERIVED_CARBOHYDRATE_TRANSPORT	PLANT_DERIVED_XYLOSE_TRANSPORT_I	xylF->PGPT0016650	3
PLANT_DERIVED_CARBOHYDRATE_TRANSPORT	PLANT_DERIVED_XYLOSE_TRANSPORT_I	xylG->PGPT0016660	1
PLANT_DERIVED_CARBOHYDRATE_TRANSPORT	PLANT_DERIVED_XYLOSE_TRANSPORT_I	xylH->PGPT0016655	1
PLANT_DERIVED_CARBOHYDRATE_USAGE-OTHERS	PLANT_DERIVED_ALGINATE_DEGRADATION	putative_alginate_lyase_2->PGPT0019417	1
PLANT_DERIVED_CARBOHYDRATE_USAGE-OTHERS	PLANT_DERIVED_CARBON_CATEBOLITE_REGULATION	ccpA->PGPT0019459	15
PLANT_DERIVED_CARBOHYDRATE_USAGE-OTHERS	PLANT_DERIVED_CHITIN_DEGRADATION	HEXA_B_like|exo|chb->PGPT0012150	5
PLANT_DERIVED_CARBOHYDRATE_USAGE-OTHERS	PLANT_DERIVED_CHITIN_DEGRADATION	chiA|chtA|chiI->PGPT0012130	6
PLANT_DERIVED_CARBOHYDRATE_USAGE-OTHERS	PLANT_DERIVED_LEVAN_DEGRADATION	lf2|levB->PGPT0019215	1
PLANT_DERIVED_CARBOHYDRATE_USAGE-OTHERS	PLANT_DERIVED_PROPANEDIOL_UTILIZATION	pflA|pflC|pflE|bssD->PGPT0019432	1
PLANT_DERIVED_CARBOHYDRATE_USAGE-OTHERS	PLANT_DERIVED_PROPANEDIOL_UTILIZATION	pta->PGPT0001370	1
PLANT_DERIVED_CARBOHYDRATE_USAGE-OTHERS	PLANT_DERIVED_PROPIONATE|PROPANOATE_UTILIZATION	bkdA1->PGPT0008861	3
PLANT_DERIVED_CARBOHYDRATE_USAGE-OTHERS	PLANT_DERIVED_PROPIONATE|PROPANOATE_UTILIZATION	bkdA2|bfmBAB->PGPT0008862	3
PLANT_DERIVED_CARBOHYDRATE_USAGE-OTHERS	PLANT_DERIVED_PROPIONATE|PROPANOATE_UTILIZATION	pccA->PGPT0001711	2
PLANT_DERIVED_CARBOHYDRATE_USAGE-OTHERS	PLANT_DERIVED_PROPIONATE|PROPANOATE_UTILIZATION	pccB->PGPT0001712	2
PLANT_DERIVED_CARNITHINE_USAGE	PLANT_DERIVED_CARNITHINE_DEGRADATION	cdhR->PGPT0021945	1
PLANT_DERIVED_CARNITHINE_USAGE	PLANT_DERIVED_CARNITHINE_DEGRADATION	dhcR->PGPT0021950	7
PLANT_DERIVED_COMPLEX_SUGAR_UTILIZATION	PLANT_DERIVED_CELLULOSE|HEMICELLULOSE_DEGRADATION	abf1->PGPT0018660	1
PLANT_DERIVED_COMPLEX_SUGAR_UTILIZATION	PLANT_DERIVED_CELLULOSE|HEMICELLULOSE_DEGRADATION	afcA->PGPT0018650	2
PLANT_DERIVED_COMPLEX_SUGAR_UTILIZATION	PLANT_DERIVED_CELLULOSE|HEMICELLULOSE_DEGRADATION	bgaB|lacA->PGPT0017815	8
PLANT_DERIVED_COMPLEX_SUGAR_UTILIZATION	PLANT_DERIVED_CELLULOSE|HEMICELLULOSE_DEGRADATION	bxlA->PGPT0018670	2
PLANT_DERIVED_COMPLEX_SUGAR_UTILIZATION	PLANT_DERIVED_CELLULOSE|HEMICELLULOSE_DEGRADATION	cbhA->PGPT0018680	1
PLANT_DERIVED_COMPLEX_SUGAR_UTILIZATION	PLANT_DERIVED_CELLULOSE|HEMICELLULOSE_DEGRADATION	celJ|eglA|eglS->PGPT0018620	4
PLANT_DERIVED_COMPLEX_SUGAR_UTILIZATION	PLANT_DERIVED_CELLULOSE|HEMICELLULOSE_DEGRADATION	pda|pgdA->PGPT0018645	7
PLANT_DERIVED_COMPLEX_SUGAR_UTILIZATION	PLANT_DERIVED_CELLULOSE|HEMICELLULOSE_DEGRADATION	xghA->PGPT0018630	2
PLANT_DERIVED_COMPLEX_SUGAR_UTILIZATION	PLANT_DERIVED_CELLULOSE|HEMICELLULOSE_DEGRADATION	xynB->PGPT0018665	3
PLANT_DERIVED_COMPLEX_SUGAR_UTILIZATION	PLANT_DERIVED_CELLULOSE|HEMICELLULOSE_DEGRADATION	xynY|xynZ|xynD|xynA->PGPT0018625	3
PLANT_DERIVED_COMPLEX_SUGAR_UTILIZATION	PLANT_DERIVED_GLUCAN|GLYCAN_BREAKDOWN	HEXA_B_like|exo|chb->PGPT0012150	5
PLANT_DERIVED_COMPLEX_SUGAR_UTILIZATION	PLANT_DERIVED_GLUCAN|GLYCAN_BREAKDOWN	afcA->PGPT0018650	2
PLANT_DERIVED_COMPLEX_SUGAR_UTILIZATION	PLANT_DERIVED_GLUCAN|GLYCAN_BREAKDOWN	chvB|cgs|ndvB|cbpA->PGPT0018750	1
PLANT_DERIVED_COMPLEX_SUGAR_UTILIZATION	PLANT_DERIVED_GLUCAN|GLYCAN_BREAKDOWN	fucA->PGPT0018775	3
PLANT_DERIVED_COMPLEX_SUGAR_UTILIZATION	PLANT_DERIVED_GLUCAN|GLYCAN_BREAKDOWN	lacZ->PGPT0017810	8
PLANT_DERIVED_COMPLEX_SUGAR_UTILIZATION	PLANT_DERIVED_GLUCAN|GLYCAN_BREAKDOWN	mngB|ypdB|manA->PGPT0018760	3
PLANT_DERIVED_COMPLEX_SUGAR_UTILIZATION	PLANT_DERIVED_GLUCAN|GLYCAN_BREAKDOWN	nagZ->PGPT0012175	3
PLANT_DERIVED_COMPLEX_SUGAR_UTILIZATION	PLANT_DERIVED_GLUCAN|GLYCAN_BREAKDOWN	neu1|nanA|nanB|nanH->PGPT0018755	3
PLANT_DERIVED_COMPLEX_SUGAR_UTILIZATION	PLANT_DERIVED_GLUCAN|GLYCAN_BREAKDOWN	srfJ|xynC->PGPT0018770	1
PLANT_DERIVED_COMPLEX_SUGAR_UTILIZATION	PLANT_DERIVED_MALTOSE_DEGRADATION	crr->PGPT0014090	2
PLANT_DERIVED_COMPLEX_SUGAR_UTILIZATION	PLANT_DERIVED_MALTOSE_DEGRADATION	glgE->PGPT0018610	3
PLANT_DERIVED_COMPLEX_SUGAR_UTILIZATION	PLANT_DERIVED_MALTOSE_DEGRADATION	malQ->PGPT0018570	1
PLANT_DERIVED_COMPLEX_SUGAR_UTILIZATION	PLANT_DERIVED_MALTOSE_DEGRADATION	malX->PGPT0016905	1
PLANT_DERIVED_COMPLEX_SUGAR_UTILIZATION	PLANT_DERIVED_PECTIN_DEGRADATION	pel|plyB->PGPT0018225	4
PLANT_DERIVED_COMPLEX_SUGAR_UTILIZATION	PLANT_DERIVED_PECTIN_DEGRADATION	rhgB|rhiE|rglA->PGPT0018710	3
PLANT_DERIVED_COMPLEX_SUGAR_UTILIZATION	PLANT_DERIVED_PECTIN_DEGRADATION	ybhC|pemB|pemA->PGPT0001855	2
PLANT_DERIVED_COMPLEX_SUGAR_UTILIZATION	PLANT_DERIVED_PECTIN_DEGRADATION	yesW->PGPT0018715	1
PLANT_DERIVED_COMPLEX_SUGAR_UTILIZATION	PLANT_DERIVED_RAFFINOSE|STACHYOSE_DEGRADATION	melA->PGPT0017850	1
PLANT_DERIVED_COMPLEX_SUGAR_UTILIZATION	PLANT_DERIVED_RAFFINOSE|STACHYOSE_DEGRADATION	rafA|galA->PGPT0018835	4
PLANT_DERIVED_COMPLEX_SUGAR_UTILIZATION	PLANT_DERIVED_RAFFINOSE|STACHYOSE_DEGRADATION	sacA->PGPT0018815	2
PLANT_DERIVED_COMPLEX_SUGAR_UTILIZATION	PLANT_DERIVED_STARCH|GLYCOGEN_DEGRADATION	amyA|malS->PGPT0018575	2
PLANT_DERIVED_COMPLEX_SUGAR_UTILIZATION	PLANT_DERIVED_STARCH|GLYCOGEN_DEGRADATION	glgP->PGPT0018545	1
PLANT_DERIVED_COMPLEX_SUGAR_UTILIZATION	PLANT_DERIVED_STARCH|GLYCOGEN_DEGRADATION	malQ->PGPT0018570	1
PLANT_DERIVED_COMPLEX_SUGAR_UTILIZATION	PLANT_DERIVED_STARCH|GLYCOGEN_DEGRADATION	malz->PGPT0018560	1
PLANT_DERIVED_COMPLEX_SUGAR_UTILIZATION	PLANT_DERIVED_SUCROSE_METABOLSIM|DEGRADATION	sacA->PGPT0018815	2
PLANT_DERIVED_FLAVONOID_UTILIZATION	PLANT_DERIVED_HYDROXYISOFLAVONE_REDUCTION	chmD|EC_1_3_1_45->PGPT0019985	1
PLANT_DERIVED_FLAVONOID_UTILIZATION	PLANT_DERIVED_QUERCETIN_DEGRADATION	yhhW|pirA->PGPT0019980	3
PLANT_DERIVED_GLYCOSIDE_UTILIZATION	PLANT_DERIVED_ALPHA-GLYCOSIDE_DEGRADATION	malz->PGPT0018560	1
PLANT_DERIVED_GLYCOSIDE_UTILIZATION	PLANT_DERIVED_BETA-GLYCOSIDE_DEGRADATION	bglX->PGPT0019110	8
PLANT_DERIVED_GLYCOSIDE_UTILIZATION	PLANT_DERIVED_BETA-GLYCOSIDE_DEGRADATION	celF|licH|chbF->PGPT0019105	3
PLANT_DERIVED_GLYCOSIDE_UTILIZATION	PLANT_DERIVED_BETA-GLYCOSIDE_DEGRADATION	crr->PGPT0014090	2
PLANT_DERIVED_GLYCOSIDE_UTILIZATION	PLANT_DERIVED_GLYCOSIDE-GLYCOSIDASES|GLYCOSYLHYDROLASES	EC_3_2_1_123|celC->PGPT0019280	1
PLANT_DERIVED_GLYCOSIDE_UTILIZATION	PLANT_DERIVED_GLYCOSIDE-GLYCOSIDASES|GLYCOSYLHYDROLASES	EC_3_2_1_28|alpha_trehalase->PGPT0014070	1
PLANT_DERIVED_GLYCOSIDE_UTILIZATION	PLANT_DERIVED_GLYCOSIDE-GLYCOSIDASES|GLYCOSYLHYDROLASES	HEXA_B_like|exo|chb->PGPT0012150	5
PLANT_DERIVED_GLYCOSIDE_UTILIZATION	PLANT_DERIVED_GLYCOSIDE-GLYCOSIDASES|GLYCOSYLHYDROLASES	ISA|treX->PGPT0019225	4
PLANT_DERIVED_GLYCOSIDE_UTILIZATION	PLANT_DERIVED_GLYCOSIDE-GLYCOSIDASES|GLYCOSYLHYDROLASES	abf1->PGPT0018660	1
PLANT_DERIVED_GLYCOSIDE_UTILIZATION	PLANT_DERIVED_GLYCOSIDE-GLYCOSIDASES|GLYCOSYLHYDROLASES	abnA->PGPT0019090	2
PLANT_DERIVED_GLYCOSIDE_UTILIZATION	PLANT_DERIVED_GLYCOSIDE-GLYCOSIDASES|GLYCOSYLHYDROLASES	acm->PGPT0019160	3
PLANT_DERIVED_GLYCOSIDE_UTILIZATION	PLANT_DERIVED_GLYCOSIDE-GLYCOSIDASES|GLYCOSYLHYDROLASES	afcA->PGPT0018650	2
PLANT_DERIVED_GLYCOSIDE_UTILIZATION	PLANT_DERIVED_GLYCOSIDE-GLYCOSIDASES|GLYCOSYLHYDROLASES	amyA|malS->PGPT0018575	2
PLANT_DERIVED_GLYCOSIDE_UTILIZATION	PLANT_DERIVED_GLYCOSIDE-GLYCOSIDASES|GLYCOSYLHYDROLASES	bgaB|lacA->PGPT0017815	8
PLANT_DERIVED_GLYCOSIDE_UTILIZATION	PLANT_DERIVED_GLYCOSIDE-GLYCOSIDASES|GLYCOSYLHYDROLASES	bglB->PGPT0019165	6
PLANT_DERIVED_GLYCOSIDE_UTILIZATION	PLANT_DERIVED_GLYCOSIDE-GLYCOSIDASES|GLYCOSYLHYDROLASES	bglX->PGPT0019110	8
PLANT_DERIVED_GLYCOSIDE_UTILIZATION	PLANT_DERIVED_GLYCOSIDE-GLYCOSIDASES|GLYCOSYLHYDROLASES	cbhA->PGPT0018680	1
PLANT_DERIVED_GLYCOSIDE_UTILIZATION	PLANT_DERIVED_GLYCOSIDE-GLYCOSIDASES|GLYCOSYLHYDROLASES	celF|licH|chbF->PGPT0019105	3
PLANT_DERIVED_GLYCOSIDE_UTILIZATION	PLANT_DERIVED_GLYCOSIDE-GLYCOSIDASES|GLYCOSYLHYDROLASES	celJ|eglA|eglS->PGPT0018620	4
PLANT_DERIVED_GLYCOSIDE_UTILIZATION	PLANT_DERIVED_GLYCOSIDE-GLYCOSIDASES|GLYCOSYLHYDROLASES	chiA|chtA|chiI->PGPT0012130	6
PLANT_DERIVED_GLYCOSIDE_UTILIZATION	PLANT_DERIVED_GLYCOSIDE-GLYCOSIDASES|GLYCOSYLHYDROLASES	csn->PGPT0012190	3
PLANT_DERIVED_GLYCOSIDE_UTILIZATION	PLANT_DERIVED_GLYCOSIDE-GLYCOSIDASES|GLYCOSYLHYDROLASES	csxA->PGPT0019000	3
PLANT_DERIVED_GLYCOSIDE_UTILIZATION	PLANT_DERIVED_GLYCOSIDE-GLYCOSIDASES|GLYCOSYLHYDROLASES	fucA->PGPT0018775	3
PLANT_DERIVED_GLYCOSIDE_UTILIZATION	PLANT_DERIVED_GLYCOSIDE-GLYCOSIDASES|GLYCOSYLHYDROLASES	galC_like->PGPT0019180	1
PLANT_DERIVED_GLYCOSIDE_UTILIZATION	PLANT_DERIVED_GLYCOSIDE-GLYCOSIDASES|GLYCOSYLHYDROLASES	glucoamylase_like->PGPT0018651	3
PLANT_DERIVED_GLYCOSIDE_UTILIZATION	PLANT_DERIVED_GLYCOSIDE-GLYCOSIDASES|GLYCOSYLHYDROLASES	lacZ->PGPT0017810	8
PLANT_DERIVED_GLYCOSIDE_UTILIZATION	PLANT_DERIVED_GLYCOSIDE-GLYCOSIDASES|GLYCOSYLHYDROLASES	lf2|levB->PGPT0019215	1
PLANT_DERIVED_GLYCOSIDE_UTILIZATION	PLANT_DERIVED_GLYCOSIDE-GLYCOSIDASES|GLYCOSYLHYDROLASES	malz->PGPT0018560	1
PLANT_DERIVED_GLYCOSIDE_UTILIZATION	PLANT_DERIVED_GLYCOSIDE-GLYCOSIDASES|GLYCOSYLHYDROLASES	melA->PGPT0017850	1
PLANT_DERIVED_GLYCOSIDE_UTILIZATION	PLANT_DERIVED_GLYCOSIDE-GLYCOSIDASES|GLYCOSYLHYDROLASES	mngB->PGPT0019330	1
PLANT_DERIVED_GLYCOSIDE_UTILIZATION	PLANT_DERIVED_GLYCOSIDE-GLYCOSIDASES|GLYCOSYLHYDROLASES	mngB|ypdB|manA->PGPT0018760	3
PLANT_DERIVED_GLYCOSIDE_UTILIZATION	PLANT_DERIVED_GLYCOSIDE-GLYCOSIDASES|GLYCOSYLHYDROLASES	nagZ->PGPT0012175	3
PLANT_DERIVED_GLYCOSIDE_UTILIZATION	PLANT_DERIVED_GLYCOSIDE-GLYCOSIDASES|GLYCOSYLHYDROLASES	neu1|nanA|nanB|nanH->PGPT0018755	3
PLANT_DERIVED_GLYCOSIDE_UTILIZATION	PLANT_DERIVED_GLYCOSIDE-GLYCOSIDASES|GLYCOSYLHYDROLASES	rafA|galA->PGPT0018835	4
PLANT_DERIVED_GLYCOSIDE_UTILIZATION	PLANT_DERIVED_GLYCOSIDE-GLYCOSIDASES|GLYCOSYLHYDROLASES	ramA->PGPT0019195	3
PLANT_DERIVED_GLYCOSIDE_UTILIZATION	PLANT_DERIVED_GLYCOSIDE-GLYCOSIDASES|GLYCOSYLHYDROLASES	sacA->PGPT0018815	2
PLANT_DERIVED_GLYCOSIDE_UTILIZATION	PLANT_DERIVED_GLYCOSIDE-GLYCOSIDASES|GLYCOSYLHYDROLASES	srfJ|xynC->PGPT0018770	1
PLANT_DERIVED_GLYCOSIDE_UTILIZATION	PLANT_DERIVED_GLYCOSIDE-GLYCOSIDASES|GLYCOSYLHYDROLASES	treS->PGPT0014120	5
PLANT_DERIVED_GLYCOSIDE_UTILIZATION	PLANT_DERIVED_GLYCOSIDE-GLYCOSIDASES|GLYCOSYLHYDROLASES	treZ|glgZ->PGPT0014130	1
PLANT_DERIVED_GLYCOSIDE_UTILIZATION	PLANT_DERIVED_GLYCOSIDE-GLYCOSIDASES|GLYCOSYLHYDROLASES	xghA->PGPT0018630	2
PLANT_DERIVED_GLYCOSIDE_UTILIZATION	PLANT_DERIVED_GLYCOSIDE-GLYCOSIDASES|GLYCOSYLHYDROLASES	xylS|yicI->PGPT0019340	2
PLANT_DERIVED_GLYCOSIDE_UTILIZATION	PLANT_DERIVED_GLYCOSIDE-GLYCOSIDASES|GLYCOSYLHYDROLASES	xynB->PGPT0018665	3
PLANT_DERIVED_GLYCOSIDE_UTILIZATION	PLANT_DERIVED_GLYCOSIDE-GLYCOSIDASES|GLYCOSYLHYDROLASES	xynD->PGPT0019095	1
PLANT_DERIVED_GLYCOSIDE_UTILIZATION	PLANT_DERIVED_GLYCOSIDE-GLYCOSIDASES|GLYCOSYLHYDROLASES	xynY|xynZ|xynD|xynA->PGPT0018625	3
PLANT_DERIVED_GLYCOSIDE_UTILIZATION	PLANT_DERIVED_GLYCOSIDE_USAGE_REGULATION	ascG->PGPT0014762	1
PLANT_DERIVED_GLYCOSIDE_UTILIZATION	PLANT_DERIVED_GLYCOSIDE_USAGE_REGULATION	paiB|yumE->PGPT0014760	2
PLANT_DERIVED_GLYCOSIDE_UTILIZATION	PLANT_DERIVED_NON-PEPTIDE_CARBON-NITROGEN_BONDS_CLEAVAGE	pda|pgdA->PGPT0018645	7
PLANT_DERIVED_GLYCOSIDE_UTILIZATION	PLANT_DERIVED_NON-PEPTIDE_CARBON-NITROGEN_BONDS_CLEAVAGE	xlyAB->PGPT0019115	3
PLANT_DERIVED_LIPID_METABOLISM	PLANT_DERIVED_FATTY_ACID_DEGRADATION	ACADVL->PGPT0021810	1
PLANT_DERIVED_LIPID_METABOLISM	PLANT_DERIVED_FATTY_ACID_DEGRADATION	ECHS1->PGPT0021790	2
PLANT_DERIVED_LIPID_METABOLISM	PLANT_DERIVED_FATTY_ACID_DEGRADATION	GCDH|gcdH->PGPT0021815	1
PLANT_DERIVED_LIPID_METABOLISM	PLANT_DERIVED_FATTY_ACID_DEGRADATION	acd->PGPT0008385	29
PLANT_DERIVED_LIPID_METABOLISM	PLANT_DERIVED_FATTY_ACID_DEGRADATION	aco|acx->PGPT0002290	1
PLANT_DERIVED_LIPID_METABOLISM	PLANT_DERIVED_FATTY_ACID_DEGRADATION	adhP->PGPT0006365	4
PLANT_DERIVED_LIPID_METABOLISM	PLANT_DERIVED_FATTY_ACID_DEGRADATION	aldH|dhaS->PGPT0006875	18
PLANT_DERIVED_LIPID_METABOLISM	PLANT_DERIVED_FATTY_ACID_DEGRADATION	atoB->PGPT0008320	1
PLANT_DERIVED_LIPID_METABOLISM	PLANT_DERIVED_FATTY_ACID_DEGRADATION	bcd->PGPT0002285	14
PLANT_DERIVED_LIPID_METABOLISM	PLANT_DERIVED_FATTY_ACID_DEGRADATION	cpxB->PGPT0006740	2
PLANT_DERIVED_LIPID_METABOLISM	PLANT_DERIVED_FATTY_ACID_DEGRADATION	fadD->PGPT0008380	22
PLANT_DERIVED_LIPID_METABOLISM	PLANT_DERIVED_FATTY_ACID_DEGRADATION	fadJ->PGPT0001870	2
PLANT_DERIVED_LIPID_METABOLISM	PLANT_DERIVED_FATTY_ACID_DEGRADATION	frmA|ADH5|adhC->PGPT0006355	5
PLANT_DERIVED_LIPID_METABOLISM	PLANT_DERIVED_FATTY_ACID_DEGRADATION	hcaD|cndC1->PGPT0019730	6
PLANT_DERIVED_LIPID_METABOLISM	PLANT_DERIVED_FATTY_ACID_DEGRADATION	paaF|echA->PGPT0001860	14
PLANT_DERIVED_LIPID_METABOLISM	PLANT_DERIVED_GLYCEROPHOPSHOLIPID_DEGRADATION	glpA|glpD->PGPT0006775	3
PLANT_DERIVED_LIPID_METABOLISM	PLANT_DERIVED_GLYCEROPHOPSHOLIPID_DEGRADATION	glpQ|ugpQ->PGPT0018470	7
PLANT_DERIVED_NUCLEOSIDE_METABOLISM	PLANT_DERIVED_NUCLEOSIDE_TRANSPORT	bmpA->PGPT0021055	4
PLANT_DERIVED_NUCLEOSIDE_METABOLISM	PLANT_DERIVED_NUCLEOSIDE_TRANSPORT	cytR->PGPT0021075	4
PLANT_DERIVED_NUCLEOSIDE_METABOLISM	PLANT_DERIVED_NUCLEOSIDE_TRANSPORT	nupA|yufO->PGPT0021040	3
PLANT_DERIVED_NUCLEOSIDE_METABOLISM	PLANT_DERIVED_NUCLEOSIDE_TRANSPORT	nupB|yufP->PGPT0021045	3
PLANT_DERIVED_NUCLEOSIDE_METABOLISM	PLANT_DERIVED_NUCLEOSIDE_TRANSPORT	nupC|yufQ->PGPT0021050	3
PLANT_DERIVED_NUCLEOSIDE_METABOLISM	PLANT_DERIVED_PURINE_DEGRADATION	alc->PGPT0000880	1
PLANT_DERIVED_NUCLEOSIDE_METABOLISM	PLANT_DERIVED_PURINE_DEGRADATION	allB->PGPT0000870	1
PLANT_DERIVED_NUCLEOSIDE_METABOLISM	PLANT_DERIVED_PURINE_DEGRADATION	hpxO->PGPT0021115	1
PLANT_DERIVED_NUCLEOSIDE_METABOLISM	PLANT_DERIVED_PURINE_DEGRADATION	hpxQ->PGPT0021135	2
PLANT_DERIVED_NUCLEOSIDE_METABOLISM	PLANT_DERIVED_PURINE_DEGRADATION	hpyO->PGPT0021120	2
PLANT_DERIVED_NUCLEOSIDE_METABOLISM	PLANT_DERIVED_PURINE_DEGRADATION	uraH|pucM|hiuH->PGPT0021125	1
PLANT_DERIVED_NUCLEOSIDE_METABOLISM	PLANT_DERIVED_PURINE_DEGRADATION	xdhA->PGPT0007250	1
PLANT_DERIVED_NUCLEOSIDE_METABOLISM	PLANT_DERIVED_PURINE_DEGRADATION	xdhB|pucD->PGPT0007265	1
PLANT_DERIVED_NUCLEOSIDE_METABOLISM	PLANT_DERIVED_PURINE_DEGRADATION	yagR->PGPT0007260	2
PLANT_DERIVED_NUCLEOSIDE_METABOLISM	PLANT_DERIVED_PURINE_DEGRADATION	yagS->PGPT0007275	2
PLANT_DERIVED_NUCLEOSIDE_METABOLISM	PLANT_DERIVED_PURINE_DEGRADATION	yagT->PGPT0007290	3
PLANT_DERIVED_NUCLEOSIDE_METABOLISM	PLANT_DERIVED_PURINE_DEGRADATION	ygeS|xdhA->PGPT0007255	1
PLANT_DERIVED_NUCLEOSIDE_METABOLISM	PLANT_DERIVED_PURINE_DEGRADATION	ygeT|xdhB->PGPT0007270	1
PLANT_DERIVED_NUCLEOSIDE_METABOLISM	PLANT_DERIVED_PURINE_METABOLISM	add->PGPT0021520	5
PLANT_DERIVED_NUCLEOSIDE_METABOLISM	PLANT_DERIVED_PURINE_METABOLISM	adk|AK->PGPT0009040	1
PLANT_DERIVED_NUCLEOSIDE_METABOLISM	PLANT_DERIVED_PURINE_METABOLISM	adoK|pkfB->PGPT0021465	1
PLANT_DERIVED_NUCLEOSIDE_METABOLISM	PLANT_DERIVED_PURINE_METABOLISM	allC->PGPT0000875	1
PLANT_DERIVED_NUCLEOSIDE_METABOLISM	PLANT_DERIVED_PURINE_METABOLISM	allD->PGPT0021440	1
PLANT_DERIVED_NUCLEOSIDE_METABOLISM	PLANT_DERIVED_PURINE_METABOLISM	apt->PGPT0021455	1
PLANT_DERIVED_NUCLEOSIDE_METABOLISM	PLANT_DERIVED_PURINE_METABOLISM	arcC->PGPT0020085	1
PLANT_DERIVED_NUCLEOSIDE_METABOLISM	PLANT_DERIVED_PURINE_METABOLISM	cpdA->PGPT0021595	2
PLANT_DERIVED_NUCLEOSIDE_METABOLISM	PLANT_DERIVED_PURINE_METABOLISM	cyaA->PGPT0015070	1
PLANT_DERIVED_NUCLEOSIDE_METABOLISM	PLANT_DERIVED_PURINE_METABOLISM	cyaB|gidA->PGPT0021560	1
PLANT_DERIVED_NUCLEOSIDE_METABOLISM	PLANT_DERIVED_PURINE_METABOLISM	cysC->PGPT0002780	2
PLANT_DERIVED_NUCLEOSIDE_METABOLISM	PLANT_DERIVED_PURINE_METABOLISM	cysD->PGPT0002405	2
PLANT_DERIVED_NUCLEOSIDE_METABOLISM	PLANT_DERIVED_PURINE_METABOLISM	cysN->PGPT0002400	2
PLANT_DERIVED_NUCLEOSIDE_METABOLISM	PLANT_DERIVED_PURINE_METABOLISM	dgt->PGPT0021495	1
PLANT_DERIVED_NUCLEOSIDE_METABOLISM	PLANT_DERIVED_PURINE_METABOLISM	gmk->PGPT0021475	1
PLANT_DERIVED_NUCLEOSIDE_METABOLISM	PLANT_DERIVED_PURINE_METABOLISM	gpt->PGPT0007300	1
PLANT_DERIVED_NUCLEOSIDE_METABOLISM	PLANT_DERIVED_PURINE_METABOLISM	guaA->PGPT0021580	1
PLANT_DERIVED_NUCLEOSIDE_METABOLISM	PLANT_DERIVED_PURINE_METABOLISM	guaB->PGPT0021445	4
PLANT_DERIVED_NUCLEOSIDE_METABOLISM	PLANT_DERIVED_PURINE_METABOLISM	hit->PGPT0021690	2
PLANT_DERIVED_NUCLEOSIDE_METABOLISM	PLANT_DERIVED_PURINE_METABOLISM	hprT|hpt->PGPT0007295	1
PLANT_DERIVED_NUCLEOSIDE_METABOLISM	PLANT_DERIVED_PURINE_METABOLISM	hpxA->PGPT0000895	1
PLANT_DERIVED_NUCLEOSIDE_METABOLISM	PLANT_DERIVED_PURINE_METABOLISM	hpxW->PGPT0021715	1
PLANT_DERIVED_NUCLEOSIDE_METABOLISM	PLANT_DERIVED_PURINE_METABOLISM	iunH->PGPT0013465	1
PLANT_DERIVED_NUCLEOSIDE_METABOLISM	PLANT_DERIVED_PURINE_METABOLISM	ndx1->PGPT0021680	1
PLANT_DERIVED_NUCLEOSIDE_METABOLISM	PLANT_DERIVED_PURINE_METABOLISM	nudF->PGPT0021525	2
PLANT_DERIVED_NUCLEOSIDE_METABOLISM	PLANT_DERIVED_PURINE_METABOLISM	nudK->PGPT0017890	1
PLANT_DERIVED_NUCLEOSIDE_METABOLISM	PLANT_DERIVED_PURINE_METABOLISM	pgm->PGPT0017710	1
PLANT_DERIVED_NUCLEOSIDE_METABOLISM	PLANT_DERIVED_PURINE_METABOLISM	ppx|ppx_gppA->PGPT0002595	3
PLANT_DERIVED_NUCLEOSIDE_METABOLISM	PLANT_DERIVED_PURINE_METABOLISM	prsA->PGPT0021480	2
PLANT_DERIVED_NUCLEOSIDE_METABOLISM	PLANT_DERIVED_PURINE_METABOLISM	purA->PGPT0020140	1
PLANT_DERIVED_NUCLEOSIDE_METABOLISM	PLANT_DERIVED_PURINE_METABOLISM	purB->PGPT0021555	1
PLANT_DERIVED_NUCLEOSIDE_METABOLISM	PLANT_DERIVED_PURINE_METABOLISM	purC->PGPT0021565	1
PLANT_DERIVED_NUCLEOSIDE_METABOLISM	PLANT_DERIVED_PURINE_METABOLISM	purD->PGPT0021575	1
PLANT_DERIVED_NUCLEOSIDE_METABOLISM	PLANT_DERIVED_PURINE_METABOLISM	purE->PGPT0021545	1
PLANT_DERIVED_NUCLEOSIDE_METABOLISM	PLANT_DERIVED_PURINE_METABOLISM	purF->PGPT0020225	2
PLANT_DERIVED_NUCLEOSIDE_METABOLISM	PLANT_DERIVED_PURINE_METABOLISM	purH->PGPT0008110	3
PLANT_DERIVED_NUCLEOSIDE_METABOLISM	PLANT_DERIVED_PURINE_METABOLISM	purK->PGPT0021550	1
PLANT_DERIVED_NUCLEOSIDE_METABOLISM	PLANT_DERIVED_PURINE_METABOLISM	purL->PGPT0021730	1
PLANT_DERIVED_NUCLEOSIDE_METABOLISM	PLANT_DERIVED_PURINE_METABOLISM	purM->PGPT0021570	1
PLANT_DERIVED_NUCLEOSIDE_METABOLISM	PLANT_DERIVED_PURINE_METABOLISM	purN->PGPT0008095	1
PLANT_DERIVED_NUCLEOSIDE_METABOLISM	PLANT_DERIVED_PURINE_METABOLISM	purQ->PGPT0020220	1
PLANT_DERIVED_NUCLEOSIDE_METABOLISM	PLANT_DERIVED_PURINE_METABOLISM	purS->PGPT0021725	1
PLANT_DERIVED_NUCLEOSIDE_METABOLISM	PLANT_DERIVED_PURINE_METABOLISM	pyk->PGPT0002020	2
PLANT_DERIVED_NUCLEOSIDE_METABOLISM	PLANT_DERIVED_PURINE_METABOLISM	rdgB->PGPT0021590	1
PLANT_DERIVED_NUCLEOSIDE_METABOLISM	PLANT_DERIVED_PURINE_METABOLISM	spoT->PGPT0014310	2
PLANT_DERIVED_NUCLEOSIDE_METABOLISM	PLANT_DERIVED_PURINE_METABOLISM	spoT|relA->PGPT0021700	1
PLANT_DERIVED_NUCLEOSIDE_METABOLISM	PLANT_DERIVED_PURINE_METABOLISM	ureA->PGPT0000955	1
PLANT_DERIVED_NUCLEOSIDE_METABOLISM	PLANT_DERIVED_PURINE_METABOLISM	ureAB|ureA|ureB->PGPT0021645	1
PLANT_DERIVED_NUCLEOSIDE_METABOLISM	PLANT_DERIVED_PURINE_METABOLISM	ureB->PGPT0000960	1
PLANT_DERIVED_NUCLEOSIDE_METABOLISM	PLANT_DERIVED_PURINE_METABOLISM	ureC->PGPT0000965	2
PLANT_DERIVED_NUCLEOSIDE_METABOLISM	PLANT_DERIVED_PURINE_METABOLISM	ywaC|yjbM->PGPT0014825	1
PLANT_DERIVED_NUCLEOSIDE_METABOLISM	PLANT_DERIVED_PYRIMIDINE_DEGRADATION	UPB1_like|pydC->PGPT0008885	6
PLANT_DERIVED_NUCLEOSIDE_METABOLISM	PLANT_DERIVED_PYRIMIDINE_DEGRADATION	dht|hydA->PGPT0008880	2
PLANT_DERIVED_NUCLEOSIDE_METABOLISM	PLANT_DERIVED_PYRIMIDINE_DEGRADATION	pydC->PGPT0021095	2
PLANT_DERIVED_NUCLEOSIDE_METABOLISM	PLANT_DERIVED_PYRIMIDINE_METABOLISM	carA->PGPT0021155	1
PLANT_DERIVED_NUCLEOSIDE_METABOLISM	PLANT_DERIVED_PYRIMIDINE_METABOLISM	carB->PGPT0021150	1
PLANT_DERIVED_NUCLEOSIDE_METABOLISM	PLANT_DERIVED_PYRIMIDINE_METABOLISM	cdd->PGPT0021360	1
PLANT_DERIVED_NUCLEOSIDE_METABOLISM	PLANT_DERIVED_PYRIMIDINE_METABOLISM	cmk->PGPT0021220	1
PLANT_DERIVED_NUCLEOSIDE_METABOLISM	PLANT_DERIVED_PYRIMIDINE_METABOLISM	codA->PGPT0021315	2
PLANT_DERIVED_NUCLEOSIDE_METABOLISM	PLANT_DERIVED_PYRIMIDINE_METABOLISM	codA|cdd->PGPT0021320	1
PLANT_DERIVED_NUCLEOSIDE_METABOLISM	PLANT_DERIVED_PYRIMIDINE_METABOLISM	cpdB->PGPT0021400	2
PLANT_DERIVED_NUCLEOSIDE_METABOLISM	PLANT_DERIVED_PYRIMIDINE_METABOLISM	dcd->PGPT0021225	1
PLANT_DERIVED_NUCLEOSIDE_METABOLISM	PLANT_DERIVED_PYRIMIDINE_METABOLISM	deoA->PGPT0021365	1
PLANT_DERIVED_NUCLEOSIDE_METABOLISM	PLANT_DERIVED_PYRIMIDINE_METABOLISM	deoD->PGPT0013385	2
PLANT_DERIVED_NUCLEOSIDE_METABOLISM	PLANT_DERIVED_PYRIMIDINE_METABOLISM	dut->PGPT0021355	1
PLANT_DERIVED_NUCLEOSIDE_METABOLISM	PLANT_DERIVED_PYRIMIDINE_METABOLISM	mazG->PGPT0021350	1
PLANT_DERIVED_NUCLEOSIDE_METABOLISM	PLANT_DERIVED_PYRIMIDINE_METABOLISM	nagD->PGPT0021435	1
PLANT_DERIVED_NUCLEOSIDE_METABOLISM	PLANT_DERIVED_PYRIMIDINE_METABOLISM	ndk->PGPT0021210	1
PLANT_DERIVED_NUCLEOSIDE_METABOLISM	PLANT_DERIVED_PYRIMIDINE_METABOLISM	nrdA|nrdE->PGPT0021340	2
PLANT_DERIVED_NUCLEOSIDE_METABOLISM	PLANT_DERIVED_PYRIMIDINE_METABOLISM	nrdB|nrdF->PGPT0021345	1
PLANT_DERIVED_NUCLEOSIDE_METABOLISM	PLANT_DERIVED_PYRIMIDINE_METABOLISM	nucA|ushA|yhcR|yfkN->PGPT0013395	1
PLANT_DERIVED_NUCLEOSIDE_METABOLISM	PLANT_DERIVED_PYRIMIDINE_METABOLISM	nudG->PGPT0021430	1
PLANT_DERIVED_NUCLEOSIDE_METABOLISM	PLANT_DERIVED_PYRIMIDINE_METABOLISM	psuG->PGPT0021425	1
PLANT_DERIVED_NUCLEOSIDE_METABOLISM	PLANT_DERIVED_PYRIMIDINE_METABOLISM	punA->PGPT0013380	1
PLANT_DERIVED_NUCLEOSIDE_METABOLISM	PLANT_DERIVED_PYRIMIDINE_METABOLISM	pyrB->PGPT0021160	1
PLANT_DERIVED_NUCLEOSIDE_METABOLISM	PLANT_DERIVED_PYRIMIDINE_METABOLISM	pyrC->PGPT0021145	2
PLANT_DERIVED_NUCLEOSIDE_METABOLISM	PLANT_DERIVED_PYRIMIDINE_METABOLISM	pyrD->PGPT0021190	1
PLANT_DERIVED_NUCLEOSIDE_METABOLISM	PLANT_DERIVED_PYRIMIDINE_METABOLISM	pyrDI->PGPT0021175	1
PLANT_DERIVED_NUCLEOSIDE_METABOLISM	PLANT_DERIVED_PYRIMIDINE_METABOLISM	pyrDII->PGPT0021180	1
PLANT_DERIVED_NUCLEOSIDE_METABOLISM	PLANT_DERIVED_PYRIMIDINE_METABOLISM	pyrE->PGPT0021200	3
PLANT_DERIVED_NUCLEOSIDE_METABOLISM	PLANT_DERIVED_PYRIMIDINE_METABOLISM	pyrF->PGPT0014965	2
PLANT_DERIVED_NUCLEOSIDE_METABOLISM	PLANT_DERIVED_PYRIMIDINE_METABOLISM	pyrG->PGPT0021215	1
PLANT_DERIVED_NUCLEOSIDE_METABOLISM	PLANT_DERIVED_PYRIMIDINE_METABOLISM	pyrH->PGPT0021205	1
PLANT_DERIVED_NUCLEOSIDE_METABOLISM	PLANT_DERIVED_PYRIMIDINE_METABOLISM	rutA->PGPT0021260	2
PLANT_DERIVED_NUCLEOSIDE_METABOLISM	PLANT_DERIVED_PYRIMIDINE_METABOLISM	rutB->PGPT0021270	3
PLANT_DERIVED_NUCLEOSIDE_METABOLISM	PLANT_DERIVED_PYRIMIDINE_METABOLISM	rutE|ycdI->PGPT0021290	1
PLANT_DERIVED_NUCLEOSIDE_METABOLISM	PLANT_DERIVED_PYRIMIDINE_METABOLISM	tdk->PGPT0021390	1
PLANT_DERIVED_NUCLEOSIDE_METABOLISM	PLANT_DERIVED_PYRIMIDINE_METABOLISM	thyX|thy1->PGPT0008150	1
PLANT_DERIVED_NUCLEOSIDE_METABOLISM	PLANT_DERIVED_PYRIMIDINE_METABOLISM	tmk->PGPT0021395	2
PLANT_DERIVED_NUCLEOSIDE_METABOLISM	PLANT_DERIVED_PYRIMIDINE_METABOLISM	udp->PGPT0021235	2
PLANT_DERIVED_NUCLEOSIDE_METABOLISM	PLANT_DERIVED_PYRIMIDINE_METABOLISM	upp->PGPT0021240	2
PLANT_DERIVED_NUCLEOSIDE_METABOLISM	PLANT_DERIVED_PYRIMIDINE_METABOLISM	ydfG->PGPT0021285	7
PLANT_DERIVED_NUCLEOSIDE_METABOLISM	PLANT_DERIVED_PYRIMIDINE_METABOLISM	yjjG->PGPT0013410	2
PLANT_DERIVED_ORGANIC_ACID_TRANSPORT	PLANT_DERIVED_ALDOURONATE_TRANSPORT	lplB->PGPT0017250	1
PLANT_DERIVED_ORGANIC_ACID_TRANSPORT	PLANT_DERIVED_ALDOURONATE_TRANSPORT	lplC->PGPT0017255	1
PLANT_DERIVED_ORGANIC_ACID_TRANSPORT	PLANT_DERIVED_ALPHA-1|4-DIGALACTURONATE_TRANSPORT	aguE->PGPT0017260	1
PLANT_DERIVED_ORGANIC_ACID_TRANSPORT	PLANT_DERIVED_ALPHA-1|4-DIGALACTURONATE_TRANSPORT	aguF->PGPT0017265	1
PLANT_DERIVED_ORGANIC_ACID_TRANSPORT	PLANT_DERIVED_ALPHA-1|4-DIGALACTURONATE_TRANSPORT	aguG->PGPT0017270	1
PLANT_DERIVED_ORGANIC_ACID_TRANSPORT	PLANT_DERIVED_C4-DICARBOXYRATE_TRANSPORT	dctA->PGPT0001450	3
PLANT_DERIVED_ORGANIC_ACID_TRANSPORT	PLANT_DERIVED_CITRATE_TRANSPORT	TC_CITMHS|CitMHS_family|citN->PGPT0001500	1
PLANT_DERIVED_ORGANIC_ACID_TRANSPORT	PLANT_DERIVED_FORMATE_TRANSPORT	oxlT->PGPT0017235	4
PLANT_DERIVED_ORGANIC_ACID_TRANSPORT	PLANT_DERIVED_GALACTONATE_TRANSPORT	dgoT->PGPT0002190	2
PLANT_DERIVED_ORGANIC_ACID_TRANSPORT	PLANT_DERIVED_GLUCONATE_TRANSPORT	TC_GNTP->PGPT0001340	3
PLANT_DERIVED_ORGANIC_ACID_TRANSPORT	PLANT_DERIVED_LACTATE_TRANSPORT	JEN_Homologous->PGPT0001795	2
PLANT_DERIVED_ORGANIC_ACID_TRANSPORT	PLANT_DERIVED_LACTATE_TRANSPORT	lctP->PGPT0001800	1
PLANT_DERIVED_ORGANIC_ACID_TRANSPORT	PLANT_DERIVED_MALATE_TRANSPORT	dctA->PGPT0001450	3
PLANT_DERIVED_ORGANIC_ACID_TRANSPORT	PLANT_DERIVED_MALONATE_TRANSPORT	matB->PGPT0001722	1
PLANT_DERIVED_ORGANIC_ACID_TRANSPORT	PLANT_DERIVED_MALONATE_TRANSPORT	mdcF->PGPT0001720	1
PLANT_DERIVED_ORGANIC_ACID_TRANSPORT	PLANT_DERIVED_OXALATE_TRANSPORT	oxlT->PGPT0017235	4
PLANT_DERIVED_ORGANIC_ACID_TRANSPORT	PLANT_DERIVED_SHIKIMATE_TRANSPORT	shiA->PGPT0002956	4
PLANT_DERIVED_ORGANIC_ACID_TRANSPORT	PLANT_DERIVED_TAURINE_TRANSPORT	tauB->PGPT0002950	1
PLANT_DERIVED_ORGANIC_ACID_TRANSPORT	PLANT_DERIVED_TRICARBOXYLATE_TRANSPORT	tctC->PGPT0017360	2
PLANT_DERIVED_ORGANIC_ACID_UTILIZATION	PLANT_DERIVED_ACETATE_UTILIZATION	acs->PGPT0002265	3
PLANT_DERIVED_ORGANIC_ACID_UTILIZATION	PLANT_DERIVED_ACONITATE_UTILIZATION	acnA->PGPT0001465	1
PLANT_DERIVED_ORGANIC_ACID_UTILIZATION	PLANT_DERIVED_ASCORBATE_UTILIZATION	araD|ulaF|sgaE|sgbE->PGPT0017420	2
PLANT_DERIVED_ORGANIC_ACID_UTILIZATION	PLANT_DERIVED_ASCORBATE_UTILIZATION	ulaG->PGPT0019580	2
PLANT_DERIVED_ORGANIC_ACID_UTILIZATION	PLANT_DERIVED_CINNAMATE_DEGRDATION	hcaC->PGPT0019745	2
PLANT_DERIVED_ORGANIC_ACID_UTILIZATION	PLANT_DERIVED_CINNAMATE_DEGRDATION	hcaD|cndC1->PGPT0019730	6
PLANT_DERIVED_ORGANIC_ACID_UTILIZATION	PLANT_DERIVED_CINNAMATE_DEGRDATION	mhpA->PGPT0019755	3
PLANT_DERIVED_ORGANIC_ACID_UTILIZATION	PLANT_DERIVED_CINNAMATE_DEGRDATION	mhpB->PGPT0019760	2
PLANT_DERIVED_ORGANIC_ACID_UTILIZATION	PLANT_DERIVED_CINNAMATE_DEGRDATION	mhpC->PGPT0019765	10
PLANT_DERIVED_ORGANIC_ACID_UTILIZATION	PLANT_DERIVED_CINNAMATE_DEGRDATION	mhpD->PGPT0006005	2
PLANT_DERIVED_ORGANIC_ACID_UTILIZATION	PLANT_DERIVED_CINNAMATE_DEGRDATION	mhpE->PGPT0002050	2
PLANT_DERIVED_ORGANIC_ACID_UTILIZATION	PLANT_DERIVED_CINNAMATE_DEGRDATION	mhpF->PGPT0006010	2
PLANT_DERIVED_ORGANIC_ACID_UTILIZATION	PLANT_DERIVED_CITRATE_SENSING|UTILIZATION	citE->PGPT0019480	4
PLANT_DERIVED_ORGANIC_ACID_UTILIZATION	PLANT_DERIVED_ERYTHRONATE_UTILIZATION	otnI|ygbM->PGPT0018150	2
PLANT_DERIVED_ORGANIC_ACID_UTILIZATION	PLANT_DERIVED_FORMATE_UTILIZATION	fdh->PGPT0019655	1
PLANT_DERIVED_ORGANIC_ACID_UTILIZATION	PLANT_DERIVED_FORMATE_UTILIZATION	fdoG|fdhF|fdwA->PGPT0019635	1
PLANT_DERIVED_ORGANIC_ACID_UTILIZATION	PLANT_DERIVED_FORMATE_UTILIZATION	fdoI|fdsG->PGPT0019670	1
PLANT_DERIVED_ORGANIC_ACID_UTILIZATION	PLANT_DERIVED_FUMARATE_SENSING|UTILIZATION	fumA|fumB->PGPT0001635	1
PLANT_DERIVED_ORGANIC_ACID_UTILIZATION	PLANT_DERIVED_FUMARATE_SENSING|UTILIZATION	fumC->PGPT0001650	1
PLANT_DERIVED_ORGANIC_ACID_UTILIZATION	PLANT_DERIVED_FUMARATE_SENSING|UTILIZATION	sdhA|frdA->PGPT0001605	3
PLANT_DERIVED_ORGANIC_ACID_UTILIZATION	PLANT_DERIVED_FUMARATE_SENSING|UTILIZATION	sdhB|frdB->PGPT0001600	3
PLANT_DERIVED_ORGANIC_ACID_UTILIZATION	PLANT_DERIVED_FUMARATE_SENSING|UTILIZATION	sdhC|frdC->PGPT0001595	2
PLANT_DERIVED_ORGANIC_ACID_UTILIZATION	PLANT_DERIVED_FUMARATE_SENSING|UTILIZATION	sdhD|frdD->PGPT0001590	1
PLANT_DERIVED_ORGANIC_ACID_UTILIZATION	PLANT_DERIVED_GLUCONIC_ACID_UTILIZATION	gntK|idnK->PGPT0018055	2
PLANT_DERIVED_ORGANIC_ACID_UTILIZATION	PLANT_DERIVED_GLUTARATE_UTILIZATION	korA|oorA|oforA->PGPT0001175	1
PLANT_DERIVED_ORGANIC_ACID_UTILIZATION	PLANT_DERIVED_GLUTARATE_UTILIZATION	korB|oorB|oforB->PGPT0001180	1
PLANT_DERIVED_ORGANIC_ACID_UTILIZATION	PLANT_DERIVED_GLUTARATE_UTILIZATION	lhgO|ygaF->PGPT0013225	2
PLANT_DERIVED_ORGANIC_ACID_UTILIZATION	PLANT_DERIVED_GlYOXULATE_UTILIZATION	ghrA->PGPT0019465	1
PLANT_DERIVED_ORGANIC_ACID_UTILIZATION	PLANT_DERIVED_GlYOXULATE_UTILIZATION	mch|mcd->PGPT0019466	2
PLANT_DERIVED_ORGANIC_ACID_UTILIZATION	PLANT_DERIVED_INDOLE-3-ACETATE_DEGRADATION	aldH|dhaS->PGPT0006875	18
PLANT_DERIVED_ORGANIC_ACID_UTILIZATION	PLANT_DERIVED_MALATE_UTILIZATION	bshA->PGPT0019565	1
PLANT_DERIVED_ORGANIC_ACID_UTILIZATION	PLANT_DERIVED_MALATE_UTILIZATION	bshB1->PGPT0019570	1
PLANT_DERIVED_ORGANIC_ACID_UTILIZATION	PLANT_DERIVED_MALATE_UTILIZATION	bshB2->PGPT0019575	4
PLANT_DERIVED_ORGANIC_ACID_UTILIZATION	PLANT_DERIVED_MALATE_UTILIZATION	leuB->PGPT0001441	1
PLANT_DERIVED_ORGANIC_ACID_UTILIZATION	PLANT_DERIVED_MALATE_UTILIZATION	leuC->PGPT0001442	1
PLANT_DERIVED_ORGANIC_ACID_UTILIZATION	PLANT_DERIVED_MALATE_UTILIZATION	leuD->PGPT0001443	1
PLANT_DERIVED_ORGANIC_ACID_UTILIZATION	PLANT_DERIVED_MALATE_UTILIZATION	maeA|sfcA|ywkA->PGPT0001350	2
PLANT_DERIVED_ORGANIC_ACID_UTILIZATION	PLANT_DERIVED_MALATE_UTILIZATION	malK|yufL->PGPT0019555	2
PLANT_DERIVED_ORGANIC_ACID_UTILIZATION	PLANT_DERIVED_MALATE_UTILIZATION	malR->PGPT0019560	3
PLANT_DERIVED_ORGANIC_ACID_UTILIZATION	PLANT_DERIVED_MALATE_UTILIZATION	mdh->PGPT0001435	1
PLANT_DERIVED_ORGANIC_ACID_UTILIZATION	PLANT_DERIVED_MALONATE_UTILIZATION	mdcB->PGPT0019605	1
PLANT_DERIVED_ORGANIC_ACID_UTILIZATION	PLANT_DERIVED_NICOTINATE_DEGRADATION	nicD->PGPT0019695	1
PLANT_DERIVED_ORGANIC_ACID_UTILIZATION	PLANT_DERIVED_NICOTINATE_DEGRADATION	nicE->PGPT0019700	3
PLANT_DERIVED_ORGANIC_ACID_UTILIZATION	PLANT_DERIVED_NICOTINATE_DEGRADATION	nicF->PGPT0019705	2
PLANT_DERIVED_ORGANIC_ACID_UTILIZATION	PLANT_DERIVED_NICOTINATE_DEGRADATION	nicR->PGPT0019711	6
PLANT_DERIVED_ORGANIC_ACID_UTILIZATION	PLANT_DERIVED_ORGANIC_ACID_USAGE-TRICARBOXYLIC_ACID_CYCLE	CS|gltA->PGPT0001455	5
PLANT_DERIVED_ORGANIC_ACID_UTILIZATION	PLANT_DERIVED_ORGANIC_ACID_USAGE-TRICARBOXYLIC_ACID_CYCLE	aceE->PGPT0001385	2
PLANT_DERIVED_ORGANIC_ACID_UTILIZATION	PLANT_DERIVED_ORGANIC_ACID_USAGE-TRICARBOXYLIC_ACID_CYCLE	aceF|pdhC->PGPT0001390	5
PLANT_DERIVED_ORGANIC_ACID_UTILIZATION	PLANT_DERIVED_ORGANIC_ACID_USAGE-TRICARBOXYLIC_ACID_CYCLE	acnA->PGPT0001465	1
PLANT_DERIVED_ORGANIC_ACID_UTILIZATION	PLANT_DERIVED_ORGANIC_ACID_USAGE-TRICARBOXYLIC_ACID_CYCLE	frdA->PGPT0001115	1
PLANT_DERIVED_ORGANIC_ACID_UTILIZATION	PLANT_DERIVED_ORGANIC_ACID_USAGE-TRICARBOXYLIC_ACID_CYCLE	fumA|fumB->PGPT0001635	1
PLANT_DERIVED_ORGANIC_ACID_UTILIZATION	PLANT_DERIVED_ORGANIC_ACID_USAGE-TRICARBOXYLIC_ACID_CYCLE	fumC->PGPT0001650	1
PLANT_DERIVED_ORGANIC_ACID_UTILIZATION	PLANT_DERIVED_ORGANIC_ACID_USAGE-TRICARBOXYLIC_ACID_CYCLE	korA|oorA|oforA->PGPT0001175	1
PLANT_DERIVED_ORGANIC_ACID_UTILIZATION	PLANT_DERIVED_ORGANIC_ACID_USAGE-TRICARBOXYLIC_ACID_CYCLE	korB|oorB|oforB->PGPT0001180	1
PLANT_DERIVED_ORGANIC_ACID_UTILIZATION	PLANT_DERIVED_ORGANIC_ACID_USAGE-TRICARBOXYLIC_ACID_CYCLE	lpd|pdhD->PGPT0001380	3
PLANT_DERIVED_ORGANIC_ACID_UTILIZATION	PLANT_DERIVED_ORGANIC_ACID_USAGE-TRICARBOXYLIC_ACID_CYCLE	mdh->PGPT0001435	1
PLANT_DERIVED_ORGANIC_ACID_UTILIZATION	PLANT_DERIVED_ORGANIC_ACID_USAGE-TRICARBOXYLIC_ACID_CYCLE	pckA->PGPT0019595	1
PLANT_DERIVED_ORGANIC_ACID_UTILIZATION	PLANT_DERIVED_ORGANIC_ACID_USAGE-TRICARBOXYLIC_ACID_CYCLE	porA->PGPT0001195	1
PLANT_DERIVED_ORGANIC_ACID_UTILIZATION	PLANT_DERIVED_ORGANIC_ACID_USAGE-TRICARBOXYLIC_ACID_CYCLE	porB->PGPT0001200	1
PLANT_DERIVED_ORGANIC_ACID_UTILIZATION	PLANT_DERIVED_ORGANIC_ACID_USAGE-TRICARBOXYLIC_ACID_CYCLE	porC|porG->PGPT0001205	1
PLANT_DERIVED_ORGANIC_ACID_UTILIZATION	PLANT_DERIVED_ORGANIC_ACID_USAGE-TRICARBOXYLIC_ACID_CYCLE	pyc->PGPT0001420	1
PLANT_DERIVED_ORGANIC_ACID_UTILIZATION	PLANT_DERIVED_ORGANIC_ACID_USAGE-TRICARBOXYLIC_ACID_CYCLE	sdhA|frdA->PGPT0001605	3
PLANT_DERIVED_ORGANIC_ACID_UTILIZATION	PLANT_DERIVED_ORGANIC_ACID_USAGE-TRICARBOXYLIC_ACID_CYCLE	sdhB|frdB->PGPT0001600	3
[truncated: 1,491 more rows]

## Sheet: NBRC 13075T 
Table S5. Plant growth promoting genes of S. prunicolor NBRC 13075T
A. DIRECT_EFFECTS		PGP-genes and functions	freq
I. BIO-FERTILIZATION
1. CARBON_DIOXID_FIXATION
CO2_FIXATION-ALTERNATIVE_PAHTWAYS	CO2_FIXATION-PHOSPHOENOLPYRUVATE_CARBOXYLASE_BIOSYNTHESIS	ppc->PGPT0001165	1
CO2_FIXATION-ALTERNATIVE_PAHTWAYS	CO2_FIXATION-REDUCTIVE_CITRIC_ACID_CYCLE	icd->PGPT0001170	1
CO2_FIXATION-ALTERNATIVE_PAHTWAYS	CO2_FIXATION-REDUCTIVE_CITRIC_ACID_CYCLE	korA|oorA|oforA->PGPT0001175	1
CO2_FIXATION-ALTERNATIVE_PAHTWAYS	CO2_FIXATION-REDUCTIVE_CITRIC_ACID_CYCLE	korB|oorB|oforB->PGPT0001180	1
CO2_FIXATION-ALTERNATIVE_PAHTWAYS	PHOTOSYNTHETIC_CO2_FIXATION	cynT|can->PGPT0002415	4
CO2_FIXATION-RuBisCo	CO2_FIXATION-RuBisCo_BIOSYNTHESIS_REGULATION	cbbR|cmpR|ndhR->PGPT0001160	3
2. IRON_ACQUISITION
IRON_ACQUISITION-HEMOPHORES	HEMOPHORES-HEME|HEMIN_TRANSPORT	hmuS|chuS->PGPT0003640	1
IRON_ACQUISITION-HEMOPHORES	HEMOPHORES-HEME|HEMIN_UTILISATION	mhuD|hmoB->PGPT0003635	1
IRON_ACQUISITION-HEMOPHORES	HEMOPHORES-HEME|HEMIN_UTILISATION	pbsA1|hmuO->PGPT0003625	2
IRON_ACQUISITION-HEMOPHORES	HEMOPHORES-SIROHEME	cobA_hemD->PGPT0003670	1
IRON_ACQUISITION-HEMOPHORES	HEMOPHORES-SIROHEME	cysG->PGPT0003690	1
IRON_ACQUISITION-HEMOPHORES	HEMOPHORES-SIROHEME	hemA->PGPT0003650	1
IRON_ACQUISITION-HEMOPHORES	HEMOPHORES-SIROHEME	hemB->PGPT0003655	1
IRON_ACQUISITION-HEMOPHORES	HEMOPHORES-SIROHEME	hemC->PGPT0003660	2
IRON_ACQUISITION-HEMOPHORES	HEMOPHORES-SIROHEME	hemD->PGPT0003665	1
IRON_ACQUISITION-HEMOPHORES	HEMOPHORES-SIROHEME	hemL->PGPT0003680	3
IRON_ACQUISITION-IRON_HOMOEOSTASIS	IRON_HOMEOSTASIS-Fmn|Dmk|Ppl|Ndh|Eet_SYSTEM	ndh->PGPT0004020	4
IRON_ACQUISITION-IRON_HOMOEOSTASIS	IRON_HOMEOSTASIS-Fmn|Dmk|Ppl|Ndh|Eet_SYSTEM	nosX|apbE|yojL|fmnB->PGPT0000430	3
IRON_ACQUISITION-IRON_HOMOEOSTASIS	IRON_HOMEOSTASIS-FoxABCD	coxC|ctaE->PGPT0004035	1
IRON_ACQUISITION-IRON_HOMOEOSTASIS	IRON_HOMEOSTASIS-FoxABCD	foxA|coxA|ctaD->PGPT0004025	3
IRON_ACQUISITION-IRON_HOMOEOSTASIS	IRON_HOMEOSTASIS-FoxABCD	foxB|coxB|ctaC->PGPT0004030	1
IRON_ACQUISITION-IRON_HOMOEOSTASIS	IRON_HOMEOSTASIS-OTHER_CYTOCHROME-RELATED_PROTEINS	cycA|cycM->PGPT0004005	1
IRON_ACQUISITION-IRON_HOMOEOSTASIS	IRON_HOMEOSTASIS-RELATED_PROTEINS	dps|dpsA->PGPT0004055	1
IRON_ACQUISITION-OTHER_TRANSPORT_SYSTEMS	IRON_ACQUISITION-BACTERIOFERRITIN-ASSOCIATED_FERREDOXIN	bfd|yheA->PGPT0003975	1
IRON_ACQUISITION-OTHER_TRANSPORT_SYSTEMS	IRON_ACQUISITION-IRON_UPTAKE_REGULATION	basR->PGPT0022440	1
IRON_ACQUISITION-OTHER_TRANSPORT_SYSTEMS	IRON_ACQUISITION-IRON_UPTAKE_REGULATION	fur|furB|zur->PGPT0003880	3
IRON_ACQUISITION-OTHER_TRANSPORT_SYSTEMS	IRON_ACQUISITION-IRON_UPTAKE_REGULATION	troR->PGPT0003890	1
IRON_ACQUISITION-OTHER_TRANSPORT_SYSTEMS	IRON_ACQUISITION-LIPOIC_ACID_CHELATORS	lipA->PGPT0003935	1
IRON_ACQUISITION-OTHER_TRANSPORT_SYSTEMS	IRON_ACQUISITION-RELATED_PROTEINS-BaeSR_SYSTEM	baeS->PGPT0003985	3
IRON_ACQUISITION-OTHER_TRANSPORT_SYSTEMS	IRON_ACQUISITION-RELATED_PROTEINS_FERRITIN	bfr->PGPT0003965	1
IRON_ACQUISITION-OTHER_TRANSPORT_SYSTEMS	IRON_TRANSPORT-FeuABC|YusV-TRANSPORT_COMPLEX	feuA|yvrC|ABC_FEV_S|fatB->PGPT0003765	5
IRON_ACQUISITION-OTHER_TRANSPORT_SYSTEMS	IRON_TRANSPORT-FeuABC|YusV-TRANSPORT_COMPLEX	feuB|feuC|chuU|yfhA|hmuU|ABC_FEV_P|fatC|fatD->PGPT0003770	9
IRON_ACQUISITION-OTHER_TRANSPORT_SYSTEMS	IRON_TRANSPORT-FeuABC|YusV-TRANSPORT_COMPLEX	yusV|ABC_FEV_A|feuD->PGPT0003760	7
IRON_ACQUISITION-OTHER_TRANSPORT_SYSTEMS	IRON_TRANSPORT-IRON_III_TRANSPORT_SYSTEM	afuA|fbpA->PGPT0003725	1
IRON_ACQUISITION-OTHER_TRANSPORT_SYSTEMS	IRON_TRANSPORT-IRON_II_TRANSPORT_SYSTEM	efeB->PGPT0003720	6
IRON_ACQUISITION-OTHER_TRANSPORT_SYSTEMS	IRON_TRANSPORT-IRON_II_TRANSPORT_SYSTEM	efeO->PGPT0003715	3
IRON_ACQUISITION-OTHER_TRANSPORT_SYSTEMS	IRON_TRANSPORT-IRON_II_TRANSPORT_SYSTEM	efeU|FTR|FTH1->PGPT0003710	2
IRON_ACQUISITION-SIDEROPHORES	SIDEROPHORES-ACHROMOBACTIN_METABOLISM	acsD->PGPT0003116	1
IRON_ACQUISITION-SIDEROPHORES	SIDEROPHORES-ACHROMOBACTIN_METABOLISM	alcaligin_achromobactin_synthetase_like->PGPT0003119	1
IRON_ACQUISITION-SIDEROPHORES	SIDEROPHORES-ACHROMOBACTIN_TRANSPORT	putative_cbrC->PGPT0003115	1
IRON_ACQUISITION-SIDEROPHORES	SIDEROPHORES-BACILLIBACTIN_METABOLISM	mta|ywnD->PGPT0003175	1
IRON_ACQUISITION-SIDEROPHORES	SIDEROPHORES-BACILLIBACTIN_METABOLISM	ymfI|fabG|efpI->PGPT0003180	53
IRON_ACQUISITION-SIDEROPHORES	SIDEROPHORES-BISUCABERIN_BIOSYNTHESIS	bsbB->PGPT0031170	2
IRON_ACQUISITION-SIDEROPHORES	SIDEROPHORES-COPROGEN_BIOSYNTHESIS	hemN|hemZ->PGPT0003200	2
IRON_ACQUISITION-SIDEROPHORES	SIDEROPHORES-CYCLOOCTATIN_METABOLISM	cotB4->PGPT0003080	2
IRON_ACQUISITION-SIDEROPHORES	SIDEROPHORES-DESFERRIOXAMINE-BIOSYNTHESIS	ddc|dfoJ|desA->PGPT0013725	2
IRON_ACQUISITION-SIDEROPHORES	SIDEROPHORES-DESFERRIOXAMINE-BIOSYNTHESIS	desC->PGPT0031205	1
IRON_ACQUISITION-SIDEROPHORES	SIDEROPHORES-DESFERRIOXAMINE-BIOSYNTHESIS	desD->PGPT0031210	1
IRON_ACQUISITION-SIDEROPHORES	SIDEROPHORES-ENTEROBACTIN|ENTEROCHELIN_METABOLISM	acrR|smeT->PGPT0003255	6
IRON_ACQUISITION-SIDEROPHORES	SIDEROPHORES-ENTEROBACTIN|ENTEROCHELIN_METABOLISM	entF|aebF->PGPT0003230	1
IRON_ACQUISITION-SIDEROPHORES	SIDEROPHORES-ENTEROBACTIN|ENTEROCHELIN_TRANSPORT	entS|ybdA|cbsS->PGPT0003290	3
IRON_ACQUISITION-SIDEROPHORES	SIDEROPHORES-ENTEROBACTIN|ENTEROCHELIN|BACILLIBACTIN|VANCHROBACTIN|ACINETOBACTIN|CHRYSOBACTIN_METABOLISM	entA|vibA|viuA|vabA|angA|dhbA|cbsA|aebA->PGPT0003210	1
IRON_ACQUISITION-SIDEROPHORES	SIDEROPHORES-ENTEROBACTIN|ENTEROCHELIN|BACILLIBACTIN|VANCHROBACTIN|ACINETOBACTIN|CHRYSOBACTIN_METABOLISM	entB|vibB|viuB|vabB|angB|dhbB|basF|cbsB|aebB->PGPT0003215	1
IRON_ACQUISITION-SIDEROPHORES	SIDEROPHORES-ERYTHROCHELIN_METABOLISM	ectA|ercA->PGPT0031310	1
IRON_ACQUISITION-SIDEROPHORES	SIDEROPHORES-ERYTHROCHELIN_TRANSPORT	etcF|ercF->PGPT0031350	3
IRON_ACQUISITION-SIDEROPHORES	SIDEROPHORES-ERYTHROCHELIN_TRANSPORT	etcG|ercG->PGPT0031355	1
IRON_ACQUISITION-SIDEROPHORES	SIDEROPHORES-MALLEOBACTIN_METABOLISM	mbaH->PGPT0031670	1
IRON_ACQUISITION-SIDEROPHORES	SIDEROPHORES-MALLEOBACTIN_TRANSPORT	mbaO->PGPT0031720	1
IRON_ACQUISITION-SIDEROPHORES	SIDEROPHORES-MIRUBACTIN_METABOLISM	mrbE->PGPT0031765	1
IRON_ACQUISITION-SIDEROPHORES	SIDEROPHORES-MIRUBACTIN_METABOLISM	mrbN->PGPT0031775	2
IRON_ACQUISITION-SIDEROPHORES	SIDEROPHORES-MIRUBACTIN_METABOLISM	mrbO->PGPT0031785	2
IRON_ACQUISITION-SIDEROPHORES	SIDEROPHORES-MIRUBACTIN_TRANSPORT	mrbK->PGPT0031810	1
IRON_ACQUISITION-SIDEROPHORES	SIDEROPHORES-MYCOBACTIN_BIOSYNTHESIS	mbtH|nocI->PGPT0003370	1
IRON_ACQUISITION-SIDEROPHORES	SIDEROPHORES-PYOCHELIN_BIOSYNTHESIS	pchC->PGPT0003085	1
IRON_ACQUISITION-SIDEROPHORES	SIDEROPHORES-PYOCHELIN|PSEUDOMONINE_BIOSYNTHESIS	pchB|pmsB->PGPT0003065	1
IRON_ACQUISITION-SIDEROPHORES	SIDEROPHORES-PYOVERDIN_BIOSYNTHESIS	pvdA->PGPT0003390	1
IRON_ACQUISITION-SIDEROPHORES	SIDEROPHORES-PYOVERDIN_BIOSYNTHESIS	pvdQ->PGPT0003395	1
IRON_ACQUISITION-SIDEROPHORES	SIDEROPHORES-STAPHYLOFERRIN_A_BIOSYNTHESIS	sfaB|sfnaB->PGPT0003420	1
IRON_ACQUISITION-SIDEROPHORES	SIDEROPHORES-STAPHYLOFERRIN_A_TRANSPORT	sfaA|sfnaA->PGPT0003435	1
IRON_ACQUISITION-SIDEROPHORES	SIDEROPHORES-STAPHYLOFERRIN_B_BIOSYNTHESIS	sbnA->PGPT0003440	2
IRON_ACQUISITION-SIDEROPHORES	SIDEROPHORE_EXPORT_SYSTEMS	iroC->PGPT0003605	1
IRON_ACQUISITION-SIDEROPHORES	SIDEROPHORE_EXPORT_SYSTEMS	ymfE->PGPT0003580	4
3. NITROGEN_ACQUISITION
N-AQUISITION-ALLANTOIN_USAGE	N-AQUISITION-ALLANTOIN_METABOLISM	alc->PGPT0000880	1
N-AQUISITION-ALLANTOIN_USAGE	N-AQUISITION-ALLANTOIN_METABOLISM	allB->PGPT0000870	1
N-AQUISITION-ALLANTOIN_USAGE	N-AQUISITION-ALLANTOIN_METABOLISM	hpxA->PGPT0000895	1
N-AQUISITION-AMMONIUM_ASSIMILATION_USAGE	N-AQUISITION-AMMONIUM_METABOLISM	nitA|nitB|nitR|nit1->PGPT0000835	4
N-AQUISITION-AMMONIUM_ASSIMILATION_USAGE	N-AQUISITION-AMMONIUM_STARVATiON_RESPONSE	exoR->PGPT0000855	2
N-AQUISITION-AMMONIUM_ASSIMILATION_USAGE	N-AQUISITION-AMMONIUM_TRANSPORT	amtB|ybaG|amt->PGPT0000840	2
N-AQUISITION-AMMONIUM_ASSIMILATION_USAGE	N-AQUISITION-GLUTAMATE_TRANSPORT	TC_AAT|yifK->PGPT0000815	2
N-AQUISITION-AMMONIUM_ASSIMILATION_USAGE	N-AQUISITION-GLUTAMATE_TRANSPORT	gluA->PGPT0000785	3
N-AQUISITION-AMMONIUM_ASSIMILATION_USAGE	N-AQUISITION-GLUTAMATE_TRANSPORT	gluB->PGPT0000770	3
N-AQUISITION-AMMONIUM_ASSIMILATION_USAGE	N-AQUISITION-GLUTAMATE_TRANSPORT	gluC->PGPT0000775	3
N-AQUISITION-AMMONIUM_ASSIMILATION_USAGE	N-AQUISITION-GLUTAMATE_TRANSPORT	gluD->PGPT0000780	3
N-AQUISITION-AMMONIUM_ASSIMILATION_USAGE	N-AQUISITION-GLUTAMATE|GLUTAMINE_METABOLISM	gdhA->PGPT0000690	1
N-AQUISITION-AMMONIUM_ASSIMILATION_USAGE	N-AQUISITION-GLUTAMATE|GLUTAMINE_METABOLISM	gdhA->PGPT0000695	1
N-AQUISITION-AMMONIUM_ASSIMILATION_USAGE	N-AQUISITION-GLUTAMATE|GLUTAMINE_METABOLISM	glnA->PGPT0000645	7
N-AQUISITION-AMMONIUM_ASSIMILATION_USAGE	N-AQUISITION-GLUTAMATE|GLUTAMINE_METABOLISM	glnB|glnY->PGPT0000650	2
N-AQUISITION-AMMONIUM_ASSIMILATION_USAGE	N-AQUISITION-GLUTAMATE|GLUTAMINE_METABOLISM	glnD->PGPT0000660	1
N-AQUISITION-AMMONIUM_ASSIMILATION_USAGE	N-AQUISITION-GLUTAMATE|GLUTAMINE_METABOLISM	glnE->PGPT0000655	1
N-AQUISITION-AMMONIUM_ASSIMILATION_USAGE	N-AQUISITION-GLUTAMATE|GLUTAMINE_METABOLISM	gltB->PGPT0000635	3
N-AQUISITION-AMMONIUM_ASSIMILATION_USAGE	N-AQUISITION-GLUTAMATE|GLUTAMINE_METABOLISM	gltD->PGPT0000640	2
N-AQUISITION-ATMOSHPHERIC_NITROGEN_FIXATION	N-FIX-HYDROGENASE_BIOSYNTHESIS	hyfB->PGPT0000160	1
N-AQUISITION-ATMOSHPHERIC_NITROGEN_FIXATION	N-FIX-HYDROGENASE_BIOSYNTHESIS	hyfC->PGPT0000165	1
N-AQUISITION-ATMOSHPHERIC_NITROGEN_FIXATION	N-FIX-HYDROGENASE_BIOSYNTHESIS	hyfF->PGPT0000180	1
N-AQUISITION-ATMOSHPHERIC_NITROGEN_FIXATION	N-FIX-HYDROGENASE_BIOSYNTHESIS	hyfG->PGPT0000185	1
N-AQUISITION-ATMOSHPHERIC_NITROGEN_FIXATION	N-FIX-NITROGENASE_BIOSYNTHESIS	anfR->PGPT0000102	1
N-AQUISITION-ATMOSHPHERIC_NITROGEN_FIXATION	N-FIX-NITROGENASE_BIOSYNTHESIS	nifS|iscS->PGPT0000065	2
N-AQUISITION-ATMOSHPHERIC_NITROGEN_FIXATION	N-FIX-NITROGENASE_BIOSYNTHESIS	nifU|iscU->PGPT0000075	2
N-AQUISITION-ATMOSHPHERIC_NITROGEN_FIXATION	N-FIX-NITROGENASE_BIOSYNTHESIS	nifV->PGPT0000080	1
N-AQUISITION-ATMOSHPHERIC_NITROGEN_FIXATION	N-FIX-OTHER_NITROGEN_FIXATION_REGULATORS	fixJ->PGPT0000145	1
N-AQUISITION-ATMOSHPHERIC_NITROGEN_FIXATION	N-FIX-OTHER_NITROGEN_FIXATION_REGULATORS	fixL->PGPT0000140	1
N-AQUISITION-CYNATE_USAGE	N-AQUISITION-CYNATE_DEGRADATION	cynS->PGPT0000615	1
N-AQUISITION-DENITRIFICATION|NITRATE_USAGE	DENITRIFICATION-NITRATE_REDUCTION	narI|narV->PGPT0000505	1
N-AQUISITION-DENITRIFICATION|NITRATE_USAGE	DENITRIFICATION-NITRATE_REDUCTION	narK|nrtP|nrt|narU->PGPT0000300	1
N-AQUISITION-DENITRIFICATION|NITRATE_USAGE	DENITRIFICATION-NITRATE_REDUCTION	nfrA2|ycnD->PGPT0000295	1
N-AQUISITION-DENITRIFICATION|NITRATE_USAGE	DENITRIFICATION-NITRATE_REDUCTION	nirB->PGPT0000450	1
N-AQUISITION-DENITRIFICATION|NITRATE_USAGE	DENITRIFICATION-NITRATE_REDUCTION	norQ->PGPT0000370	1
N-AQUISITION-DENITRIFICATION|NITRATE_USAGE	DENITRIFICATION-NITRATE_REDUCTION	nosX|apbE|yojL|fmnB->PGPT0000430	3
N-AQUISITION-DENITRIFICATION|NITRATE_USAGE	DENITRIFICATION-NITRATE_REDUCTION	nrfD->PGPT0000483	1
N-AQUISITION-DENITRIFICATION|NITRATE_USAGE	DENITRIFICATION-NITRATE|NITRITE_SENSING	narL->PGPT0000550	8
N-AQUISITION-DENITRIFICATION|NITRATE_USAGE	DENITRIFICATION-NITRATE|NITRITE_SENSING	nreC->PGPT0000530	7
N-AQUISITION-DENITRIFICATION|NITRATE_USAGE	DENITRIFICATION-NITRTATE|NITRITE_TRANSPORT	nasE|nrtB|cynB->PGPT0000580	1
N-AQUISITION-ETHANOLAMINE_USAGE	N-AQUISITION-ETHANOLAMINE_DEGRADATION	aapA->PGPT0000602	2
N-AQUISITION-ETHANOLAMINE_USAGE	N-AQUISITION-ETHANOLAMINE_DEGRADATION	eutB->PGPT0000605	1
N-AQUISITION-ETHANOLAMINE_USAGE	N-AQUISITION-ETHANOLAMINE_DEGRADATION	eutC->PGPT0000610	1
N-AQUISITION-FORMAIDE_USAGE	N-AQUISITION-FORMAIDE_USAGE_GENES	fmdA|amiE|amiF->PGPT0000620	1
N-AQUISITION-REGULATION	GLN-NITROGEN_REGULATORY_SYSTEM	glnB|glnY->PGPT0000650	2
N-AQUISITION-REGULATION	GLN-NITROGEN_REGULATORY_SYSTEM	glnD->PGPT0000660	1
N-AQUISITION-REGULATION	N-ACQUISITION-MOLYBDENUM-COREGULATION	modE->PGPT0000520	1
N-AQUISITION-REGULATION	N-AQUISITION-NITRATE|NITRITE_SENSING	narL->PGPT0000550	8
N-AQUISITION-REGULATION	NITROGEN-EXOPOLYSACCHARIDE-MOTILITY_CO-REGULATION	exoR->PGPT0000855	2
N-AQUISITION-REGULATION	NITROGEN_REGULATING_FUNCTIONS	acoR->PGPT0001030	2
N-AQUISITION-REGULATION	NITROGEN_REGULATING_FUNCTIONS	draG->PGPT0001065	7
N-AQUISITION-REGULATION	NITROGEN_REGULATING_FUNCTIONS	fixB|etfA->PGPT0001040	2
N-AQUISITION-REGULATION	NITROGEN_REGULATING_FUNCTIONS	fixJ->PGPT0000145	1
N-AQUISITION-REGULATION	NITROGEN_REGULATING_FUNCTIONS	fixL->PGPT0000140	1
N-AQUISITION-RELATED_FUNCTIONS	N-AQUISITION-NitT|TauT_FAMILY_TRANSPORTER	ABC_SN_A|ytlC->PGPT0001140	12
N-AQUISITION-RELATED_FUNCTIONS	N-AQUISITION-NitT|TauT_FAMILY_TRANSPORTER	ABC_SN_P->PGPT0001145	13
N-AQUISITION-TRIGONELLINE_USAGE	N-AQUISITION-TRIGONELLINE_METABOLISM	tgnB->PGPT0000910	4
N-AQUISITION-TRIGONELLINE_USAGE	N-AQUISITION-TRIGONELLINE_METABOLISM	tgnC->PGPT0000915	1
N-AQUISITION-TRIGONELLINE_USAGE	N-AQUISITION-TRIGONELLINE_METABOLISM	tgnR->PGPT0000900	9
N-AQUISITION-UREA_USAGE	N-AQUISITION-UREA_METABOLISM	atzF->PGPT0001010	1
N-AQUISITION-UREA_USAGE	N-AQUISITION-UREA_METABOLISM	uca|dur|urd->PGPT0001005	1
N-AQUISITION-UREA_USAGE	N-AQUISITION-UREA_METABOLISM	ureA->PGPT0000955	1
N-AQUISITION-UREA_USAGE	N-AQUISITION-UREA_METABOLISM	ureB->PGPT0000960	1
N-AQUISITION-UREA_USAGE	N-AQUISITION-UREA_METABOLISM	ureC->PGPT0000965	2
N-AQUISITION-UREA_USAGE	N-AQUISITION-UREA_METABOLISM	ureD->PGPT0000970	1
N-AQUISITION-UREA_USAGE	N-AQUISITION-UREA_METABOLISM	ureF->PGPT0000980	1
N-AQUISITION-UREA_USAGE	N-AQUISITION-UREA_METABOLISM	ureG->PGPT0000985	1
N-AQUISITION-UREA_USAGE	N-AQUISITION-UREA_METABOLISM	ycgI->PGPT0001000	3
N-AQUISITION-UREA_USAGE	N-AQUISITION-UREA_TRANSPORT	urtA->PGPT0000925	4
4. POTASSIUM AND PHOSPHATE_SOLUBILIZATION
K-SOLUBILIZATION-ORGANIC_ACID_METABOLISM	K-SOLUBILISATION-SUCCINIC_ACID_ACID_BIOSYNTHESIS	metB|met|cysA->PGPT0001980	2
P-SOLUBILISATION-ORGANIC_ACID_METABOLISM	P-SOLUBILISATION-ACETIC_ACID_BIOSYNTHESIS	aceE->PGPT0001385	2
P-SOLUBILISATION-ORGANIC_ACID_METABOLISM	P-SOLUBILISATION-ACETIC_ACID_BIOSYNTHESIS	aceF|pdhC->PGPT0001390	5
P-SOLUBILISATION-ORGANIC_ACID_METABOLISM	P-SOLUBILISATION-ACETIC_ACID_BIOSYNTHESIS	ackA->PGPT0001360	1
P-SOLUBILISATION-ORGANIC_ACID_METABOLISM	P-SOLUBILISATION-ACETIC_ACID_BIOSYNTHESIS	acyP|yccX->PGPT0001372	1
P-SOLUBILISATION-ORGANIC_ACID_METABOLISM	P-SOLUBILISATION-ACETIC_ACID_BIOSYNTHESIS	korA|oorA|oforA->PGPT0001175	1
P-SOLUBILISATION-ORGANIC_ACID_METABOLISM	P-SOLUBILISATION-ACETIC_ACID_BIOSYNTHESIS	korB|oorB|oforB->PGPT0001180	1
P-SOLUBILISATION-ORGANIC_ACID_METABOLISM	P-SOLUBILISATION-ACETIC_ACID_BIOSYNTHESIS	lpd|pdhD->PGPT0001380	4
P-SOLUBILISATION-ORGANIC_ACID_METABOLISM	P-SOLUBILISATION-ACETIC_ACID_BIOSYNTHESIS	maeA|sfcA|ywkA->PGPT0001350	2
P-SOLUBILISATION-ORGANIC_ACID_METABOLISM	P-SOLUBILISATION-ACETIC_ACID_BIOSYNTHESIS	poxB->PGPT0001371	3
P-SOLUBILISATION-ORGANIC_ACID_METABOLISM	P-SOLUBILISATION-ACETIC_ACID_BIOSYNTHESIS	pta->PGPT0001370	1
P-SOLUBILISATION-ORGANIC_ACID_METABOLISM	P-SOLUBILISATION-ACETIC_ACID_TRANSPORT	actP->PGPT0001400	5
P-SOLUBILISATION-ORGANIC_ACID_METABOLISM	P-SOLUBILISATION-ACONITIC_ACID_BIOSYNTHESIS	acnA->PGPT0001465	2
P-SOLUBILISATION-ORGANIC_ACID_METABOLISM	P-SOLUBILISATION-BUTYRIC_ACID_BIOSYNTHESIS	ccrA->PGPT0001820	1
P-SOLUBILISATION-ORGANIC_ACID_METABOLISM	P-SOLUBILISATION-BUTYRIC_ACID_BIOSYNTHESIS	menI|ydiI|ydiL|ydiI|ybdB->PGPT0001845	1
P-SOLUBILISATION-ORGANIC_ACID_METABOLISM	P-SOLUBILISATION-BUTYRIC_ACID_BIOSYNTHESIS	tesA->PGPT0001840	1
P-SOLUBILISATION-ORGANIC_ACID_METABOLISM	P-SOLUBILISATION-BUTYRIC_ACID_BIOSYNTHESIS	tesB->PGPT0001835	5
P-SOLUBILISATION-ORGANIC_ACID_METABOLISM	P-SOLUBILISATION-BUTYRIC_ACID_BIOSYNTHESIS	ybgC->PGPT0001850	2
P-SOLUBILISATION-ORGANIC_ACID_METABOLISM	P-SOLUBILISATION-BUTYRIC_ACID_BIOSYNTHESIS	ybhC|pemB|pemA->PGPT0001855	2
P-SOLUBILISATION-ORGANIC_ACID_METABOLISM	P-SOLUBILISATION-CITRIC_ACID_BIOSYNTHESIS	CS|gltA->PGPT0001455	4
P-SOLUBILISATION-ORGANIC_ACID_METABOLISM	P-SOLUBILISATION-CITRIC_ACID_BIOSYNTHESIS	acnA->PGPT0001465	2
P-SOLUBILISATION-ORGANIC_ACID_METABOLISM	P-SOLUBILISATION-CITRIC_ACID_TRANSPORT	TC_CITMHS|CitMHS_family|citN->PGPT0001500	1
P-SOLUBILISATION-ORGANIC_ACID_METABOLISM	P-SOLUBILISATION-FORMIC_ACID_BIOSYNTHESIS	fdhA->PGPT0002115	1
P-SOLUBILISATION-ORGANIC_ACID_METABOLISM	P-SOLUBILISATION-FORMIC_ACID_BIOSYNTHESIS	fmdA|amiE|amiF->PGPT0000620	1
P-SOLUBILISATION-ORGANIC_ACID_METABOLISM	P-SOLUBILISATION-FORMIC_ACID_BIOSYNTHESIS	frc|yfdW->PGPT0002130	3
P-SOLUBILISATION-ORGANIC_ACID_METABOLISM	P-SOLUBILISATION-FORMIC_ACID_BIOSYNTHESIS	pflD|ybiW|tdcE->PGPT0001950	1
P-SOLUBILISATION-ORGANIC_ACID_METABOLISM	P-SOLUBILISATION-FUMARIC_ACID_BIOSYNTHESIS	fahA->PGPT0001610	1
P-SOLUBILISATION-ORGANIC_ACID_METABOLISM	P-SOLUBILISATION-FUMARIC_ACID_BIOSYNTHESIS	hpaF->PGPT0001630	3
P-SOLUBILISATION-ORGANIC_ACID_METABOLISM	P-SOLUBILISATION-FUMARIC_ACID_BIOSYNTHESIS	sdhA|frdA->PGPT0001605	3
P-SOLUBILISATION-ORGANIC_ACID_METABOLISM	P-SOLUBILISATION-FUMARIC_ACID_BIOSYNTHESIS	sdhB|frdB->PGPT0001600	3
P-SOLUBILISATION-ORGANIC_ACID_METABOLISM	P-SOLUBILISATION-FUMARIC_ACID_BIOSYNTHESIS	sdhC|frdC->PGPT0001595	1
P-SOLUBILISATION-ORGANIC_ACID_METABOLISM	P-SOLUBILISATION-FUMARIC_ACID_BIOSYNTHESIS	sdhD|frdD->PGPT0001590	1
P-SOLUBILISATION-ORGANIC_ACID_METABOLISM	P-SOLUBILISATION-FUMARIC_ACID_TRANSPORT	dctA->PGPT0001450	2
P-SOLUBILISATION-ORGANIC_ACID_METABOLISM	P-SOLUBILISATION-GALACTONIC_ACID_TRANSPORT	dgoT->PGPT0002190	2
P-SOLUBILISATION-ORGANIC_ACID_METABOLISM	P-SOLUBILISATION-GALACTONIC_ACID_TRANSPORT	lgoT->PGPT0002195	1
P-SOLUBILISATION-ORGANIC_ACID_METABOLISM	P-SOLUBILISATION-GLUCONIC_ACID-PQQ_PATHWAY	argD|pqqI->PGPT0014253	4
P-SOLUBILISATION-ORGANIC_ACID_METABOLISM	P-SOLUBILISATION-GLUCONIC_ACID-PQQ_PATHWAY	pqqL|yddC->PGPT0001280	3
P-SOLUBILISATION-ORGANIC_ACID_METABOLISM	P-SOLUBILISATION-GLUCONIC_ACID_TRANSPORT	TC_GNTP->PGPT0001340	2
P-SOLUBILISATION-ORGANIC_ACID_METABOLISM	P-SOLUBILISATION-GLYCOLIC_ACID_BIOSYNTHESIS	gph->PGPT0001730	6
P-SOLUBILISATION-ORGANIC_ACID_METABOLISM	P-SOLUBILISATION-KETO-GLUCONATE_BIOSYNTHESIS	dkgA->PGPT0001320	2
P-SOLUBILISATION-ORGANIC_ACID_METABOLISM	P-SOLUBILISATION-KETOGLUTARIC_ACID_BIOSYNTHESIS	icd->PGPT0001170	1
P-SOLUBILISATION-ORGANIC_ACID_METABOLISM	P-SOLUBILISATION-LACTIC_ACID_BIOSYNTHESIS	gloB|gloC->PGPT0001770	7
P-SOLUBILISATION-ORGANIC_ACID_METABOLISM	P-SOLUBILISATION-LACTIC_ACID_BIOSYNTHESIS	ldh->PGPT0001760	1
P-SOLUBILISATION-ORGANIC_ACID_METABOLISM	P-SOLUBILISATION-LACTIC_ACID_BIOSYNTHESIS	lra6->PGPT0001745	3
P-SOLUBILISATION-ORGANIC_ACID_METABOLISM	P-SOLUBILISATION-LACTIC_ACID_TRANSPORT	JEN_Homologous->PGPT0001795	2
P-SOLUBILISATION-ORGANIC_ACID_METABOLISM	P-SOLUBILISATION-LACTIC_ACID_TRANSPORT	lctP->PGPT0001800	1
P-SOLUBILISATION-ORGANIC_ACID_METABOLISM	P-SOLUBILISATION-MALIC_ACID_BIOSYNTHESIS	fumA|fumB->PGPT0001635	1
P-SOLUBILISATION-ORGANIC_ACID_METABOLISM	P-SOLUBILISATION-MALIC_ACID_BIOSYNTHESIS	fumC->PGPT0001650	1
P-SOLUBILISATION-ORGANIC_ACID_METABOLISM	P-SOLUBILISATION-MALIC_ACID_BIOSYNTHESIS	maeA|sfcA|ywkA->PGPT0001350	2
P-SOLUBILISATION-ORGANIC_ACID_METABOLISM	P-SOLUBILISATION-MALIC_ACID_BIOSYNTHESIS	mdh->PGPT0001435	1
P-SOLUBILISATION-ORGANIC_ACID_METABOLISM	P-SOLUBILISATION-MALIC_ACID_TRANSPORT	dctA->PGPT0001450	2
P-SOLUBILISATION-ORGANIC_ACID_METABOLISM	P-SOLUBILISATION-MALONIC_ACID_BIOSYNTHESIS	accA->PGPT0001695	1
P-SOLUBILISATION-ORGANIC_ACID_METABOLISM	P-SOLUBILISATION-MALONIC_ACID_BIOSYNTHESIS	pccA->PGPT0001711	1
P-SOLUBILISATION-ORGANIC_ACID_METABOLISM	P-SOLUBILISATION-MALONIC_ACID_BIOSYNTHESIS	pccB->PGPT0001712	2
P-SOLUBILISATION-ORGANIC_ACID_METABOLISM	P-SOLUBILISATION-MALONIC_ACID_TRANSPORT	mdcF->PGPT0001720	1
P-SOLUBILISATION-ORGANIC_ACID_METABOLISM	P-SOLUBILISATION-OXALACETIC_ACID_BIOSYNTHESIS	aceB|glcB->PGPT0001445	1
P-SOLUBILISATION-ORGANIC_ACID_METABOLISM	P-SOLUBILISATION-OXALACETIC_ACID_BIOSYNTHESIS	mdh->PGPT0001435	1
P-SOLUBILISATION-ORGANIC_ACID_METABOLISM	P-SOLUBILISATION-OXALACETIC_ACID_BIOSYNTHESIS	pyc->PGPT0001420	1
P-SOLUBILISATION-ORGANIC_ACID_METABOLISM	P-SOLUBILISATION-OXALACETIC_ACID_TRANSPORT	dctA->PGPT0001450	2
P-SOLUBILISATION-ORGANIC_ACID_METABOLISM	P-SOLUBILISATION-PROPIONIC_ACID_BIOSYNTHESIS	acdAB->PGPT0002255	3
P-SOLUBILISATION-ORGANIC_ACID_METABOLISM	P-SOLUBILISATION-PROPIONIC_ACID_BIOSYNTHESIS	ackA->PGPT0001360	1
P-SOLUBILISATION-ORGANIC_ACID_METABOLISM	P-SOLUBILISATION-PROPIONIC_ACID_BIOSYNTHESIS	aco|acx->PGPT0002290	1
P-SOLUBILISATION-ORGANIC_ACID_METABOLISM	P-SOLUBILISATION-PROPIONIC_ACID_BIOSYNTHESIS	acs->PGPT0002265	3
P-SOLUBILISATION-ORGANIC_ACID_METABOLISM	P-SOLUBILISATION-PROPIONIC_ACID_BIOSYNTHESIS	bcd->PGPT0002285	10
P-SOLUBILISATION-ORGANIC_ACID_METABOLISM	P-SOLUBILISATION-PROPIONIC_ACID_BIOSYNTHESIS	dml->PGPT0002100	2
P-SOLUBILISATION-ORGANIC_ACID_METABOLISM	P-SOLUBILISATION-PROPIONIC_ACID_BIOSYNTHESIS	mmdA->PGPT0002300	1
P-SOLUBILISATION-ORGANIC_ACID_METABOLISM	P-SOLUBILISATION-PROPIONIC_ACID_BIOSYNTHESIS	mmsA|iolA->PGPT0002295	3
P-SOLUBILISATION-ORGANIC_ACID_METABOLISM	P-SOLUBILISATION-PROPIONIC_ACID_BIOSYNTHESIS	pta->PGPT0001370	1
P-SOLUBILISATION-ORGANIC_ACID_METABOLISM	P-SOLUBILISATION-PYRUVIC_ACID_BIOSYNTHESIS	alaA->PGPT0001880	2
P-SOLUBILISATION-ORGANIC_ACID_METABOLISM	P-SOLUBILISATION-PYRUVIC_ACID_BIOSYNTHESIS	cuyA->PGPT0002000	3
P-SOLUBILISATION-ORGANIC_ACID_METABOLISM	P-SOLUBILISATION-PYRUVIC_ACID_BIOSYNTHESIS	dapA|mosA->PGPT0002080	7
P-SOLUBILISATION-ORGANIC_ACID_METABOLISM	P-SOLUBILISATION-PYRUVIC_ACID_BIOSYNTHESIS	dml->PGPT0002100	2
P-SOLUBILISATION-ORGANIC_ACID_METABOLISM	P-SOLUBILISATION-PYRUVIC_ACID_BIOSYNTHESIS	eda->PGPT0002060	3
P-SOLUBILISATION-ORGANIC_ACID_METABOLISM	P-SOLUBILISATION-PYRUVIC_ACID_BIOSYNTHESIS	hpaF->PGPT0001630	3
P-SOLUBILISATION-ORGANIC_ACID_METABOLISM	P-SOLUBILISATION-PYRUVIC_ACID_BIOSYNTHESIS	ilvA|tdcB->PGPT0001960	4
P-SOLUBILISATION-ORGANIC_ACID_METABOLISM	P-SOLUBILISATION-PYRUVIC_ACID_BIOSYNTHESIS	ldh->PGPT0001760	1
P-SOLUBILISATION-ORGANIC_ACID_METABOLISM	P-SOLUBILISATION-PYRUVIC_ACID_BIOSYNTHESIS	ligK|galC->PGPT0002085	4
P-SOLUBILISATION-ORGANIC_ACID_METABOLISM	P-SOLUBILISATION-PYRUVIC_ACID_BIOSYNTHESIS	maeA|sfcA|ywkA->PGPT0001350	2
P-SOLUBILISATION-ORGANIC_ACID_METABOLISM	P-SOLUBILISATION-PYRUVIC_ACID_BIOSYNTHESIS	metB|met|cysA->PGPT0001980	2
P-SOLUBILISATION-ORGANIC_ACID_METABOLISM	P-SOLUBILISATION-PYRUVIC_ACID_BIOSYNTHESIS	metC->PGPT0001995	2
P-SOLUBILISATION-ORGANIC_ACID_METABOLISM	P-SOLUBILISATION-PYRUVIC_ACID_BIOSYNTHESIS	mhpE->PGPT0002050	1
P-SOLUBILISATION-ORGANIC_ACID_METABOLISM	P-SOLUBILISATION-PYRUVIC_ACID_BIOSYNTHESIS	patB|malY->PGPT0001990	1
P-SOLUBILISATION-ORGANIC_ACID_METABOLISM	P-SOLUBILISATION-PYRUVIC_ACID_BIOSYNTHESIS	pflD|ybiW|tdcE->PGPT0001950	1
P-SOLUBILISATION-ORGANIC_ACID_METABOLISM	P-SOLUBILISATION-PYRUVIC_ACID_BIOSYNTHESIS	ppdK->PGPT0002040	1
P-SOLUBILISATION-ORGANIC_ACID_METABOLISM	P-SOLUBILISATION-PYRUVIC_ACID_BIOSYNTHESIS	ptsI->PGPT0002025	1
P-SOLUBILISATION-ORGANIC_ACID_METABOLISM	P-SOLUBILISATION-PYRUVIC_ACID_BIOSYNTHESIS	ptsP->PGPT0002030	3
P-SOLUBILISATION-ORGANIC_ACID_METABOLISM	P-SOLUBILISATION-PYRUVIC_ACID_BIOSYNTHESIS	pyk->PGPT0002020	2
P-SOLUBILISATION-ORGANIC_ACID_METABOLISM	P-SOLUBILISATION-PYRUVIC_ACID_BIOSYNTHESIS	sdaA|sdaB|tdcG->PGPT0001975	1
P-SOLUBILISATION-ORGANIC_ACID_METABOLISM	P-SOLUBILISATION-PYRUVIC_ACID_BIOSYNTHESIS	sseA->PGPT0002045	5
P-SOLUBILISATION-ORGANIC_ACID_METABOLISM	P-SOLUBILISATION-PYRUVIC_ACID_BIOSYNTHESIS	tpav|bioA|yhxA->PGPT0001925	1
P-SOLUBILISATION-ORGANIC_ACID_METABOLISM	P-SOLUBILISATION-SUCCINIC_ACID_ACID_BIOSYNTHESIS	gabD->PGPT0001580	5
P-SOLUBILISATION-ORGANIC_ACID_METABOLISM	P-SOLUBILISATION-SUCCINIC_ACID_ACID_BIOSYNTHESIS	hpaI|hpcH->PGPT0001575	1
P-SOLUBILISATION-ORGANIC_ACID_METABOLISM	P-SOLUBILISATION-SUCCINIC_ACID_ACID_BIOSYNTHESIS	icd->PGPT0001170	1
P-SOLUBILISATION-ORGANIC_ACID_METABOLISM	P-SOLUBILISATION-SUCCINIC_ACID_ACID_BIOSYNTHESIS	korA|oorA|oforA->PGPT0001175	1
P-SOLUBILISATION-ORGANIC_ACID_METABOLISM	P-SOLUBILISATION-SUCCINIC_ACID_ACID_BIOSYNTHESIS	korB|oorB|oforB->PGPT0001180	1
P-SOLUBILISATION-ORGANIC_ACID_METABOLISM	P-SOLUBILISATION-SUCCINIC_ACID_ACID_BIOSYNTHESIS	metB|met|cysA->PGPT0001980	2
P-SOLUBILISATION-ORGANIC_ACID_METABOLISM	P-SOLUBILISATION-SUCCINIC_ACID_ACID_BIOSYNTHESIS	pcaF->PGPT0001570	1
P-SOLUBILISATION-ORGANIC_ACID_METABOLISM	P-SOLUBILISATION-SUCCINIC_ACID_ACID_BIOSYNTHESIS	sucD->PGPT0001540	2
P-SOLUBILISATION-ORGANIC_ACID_METABOLISM	P-SOLUBILISATION-SUCCINIC_ACID_ACID_TRANSPORT	dctA->PGPT0001450	2
P-SOLUBILISATION-ORGANIC_ACID_METABOLISM	P-SOLUBILISATION-TARTARIC_ACID_TRANSPORT	dctA->PGPT0001450	2
P-SOLUBILISATION-ORGANIC_ACID_METABOLISM	P-SOLUBILISATION-VALERIC_ACID_BIOSYNTHESIS	alaA->PGPT0001880	2
P-SOLUBILISATION-ORGANIC_ACID_METABOLISM	P-SOLUBILISATION-VALERIC_ACID_BIOSYNTHESIS	fadJ->PGPT0001870	2
P-SOLUBILISATION-ORGANIC_ACID_METABOLISM	P-SOLUBILISATION-VALERIC_ACID_BIOSYNTHESIS	ilvD->PGPT0001875	1
P-SOLUBILISATION-ORGANIC_ACID_METABOLISM	P-SOLUBILISATION-VALERIC_ACID_BIOSYNTHESIS	paaF|echA->PGPT0001860	10
P-SOLUBILISATION-OTHER_ACID_METABOLISM	P-SOLUBILISATION-CARBONIC_ACID_BIOSYNTHESIS	GAMMACA_like->PGPT0002425	1
P-SOLUBILISATION-OTHER_ACID_METABOLISM	P-SOLUBILISATION-CARBONIC_ACID_BIOSYNTHESIS	cynT|can->PGPT0002415	4
P-SOLUBILISATION-OTHER_ACID_METABOLISM	P-SOLUBILISATION-NITRIC_ACID_BIOSYNTHESIS	narI|narV->PGPT0000505	1
P-SOLUBILISATION-OTHER_ACID_METABOLISM	P-SOLUBILISATION-PHOSPHONATE_DEGRADATION	phnF->PGPT0002515	6
P-SOLUBILISATION-OTHER_ACID_METABOLISM	P-SOLUBILISATION-PHOSPHONATE_DEGRADATION	phnO->PGPT0002475	1
P-SOLUBILISATION-OTHER_ACID_METABOLISM	P-SOLUBILISATION-PHOSPHONATE_DEGRADATION	phnY->PGPT0002500	1
P-SOLUBILISATION-OTHER_ACID_METABOLISM	P-SOLUBILISATION-SULFURIC_ACID_BIOSYNTHESIS	cysD->PGPT0002405	2
P-SOLUBILISATION-OTHER_ACID_METABOLISM	P-SOLUBILISATION-SULFURIC_ACID_BIOSYNTHESIS	cysN->PGPT0002400	2
P-SOLUBILISATION-PHOSPHATASE_ACTIVITY	P-SOLUBILISATION-ALKALINE_PHOSPHATASE	phoD->PGPT0002575	6
P-SOLUBILISATION-PHOSPHATASE_ACTIVITY	P-SOLUBILISATION-EXOPOLYPHOSPHATASE	ppx|ppx_gppA->PGPT0002595	4
P-SOLUBILISATION-PHOSPHATASE_ACTIVITY	P-SOLUBILISATION-INORGANIC_PHOSPHATASE	ppa->PGPT0002600	2
P-SOLUBILISATION-PHOSPHATASE_ACTIVITY	P-SOLUBILISATION-PHYTASE_PRODUCTION	phy|phyA|phyB|phyC->PGPT0002580	1
P-SOLUBILISATION-PHOSPHATE_METABOLISM	P-SOLUBILISATION-PHOSPAHTE_HOMEOSTASIS|REGULATION	phoH->PGPT0002700	1
P-SOLUBILISATION-PHOSPHATE_METABOLISM	P-SOLUBILISATION-PHOSPAHTE_HOMEOSTASIS|REGULATION	phoP|phoB1->PGPT0002665	9
P-SOLUBILISATION-PHOSPHATE_METABOLISM	P-SOLUBILISATION-PHOSPAHTE_HOMEOSTASIS|REGULATION	phoR->PGPT0002705	1
P-SOLUBILISATION-PHOSPHATE_METABOLISM	P-SOLUBILISATION-PHOSPAHTE_HOMEOSTASIS|REGULATION	ppk->PGPT0002685	1
P-SOLUBILISATION-PHOSPHATE_METABOLISM	P-SOLUBILISATION-PHOSPAHTE_HOMEOSTASIS|REGULATION	ppk2->PGPT0002690	2
P-SOLUBILISATION-PHOSPHATE_METABOLISM	P-SOLUBILISATION-PHOSPAHTE_HOMEOSTASIS|REGULATION	ppk2->PGPT0002695	1
P-SOLUBILISATION-PHOSPHATE_METABOLISM	P-SOLUBILISATION-PHOSPAHTE_HOMEOSTASIS|REGULATION	regX3->PGPT0002675	6
P-SOLUBILISATION-PHOSPHATE_METABOLISM	P-SOLUBILISATION-PHOSPAHTE_HOMEOSTASIS|REGULATION	senX3->PGPT0002670	1
P-SOLUBILISATION-PHOSPHATE_METABOLISM	P-SOLUBILISATION-PHOSPHATE_TRANSPORT	TC_PIT->PGPT0002655	3
P-SOLUBILISATION-PHOSPHATE_METABOLISM	P-SOLUBILISATION-PHOSPHATE_TRANSPORT	phoU|phoY->PGPT0002630	2
P-SOLUBILISATION-PHOSPHATE_METABOLISM	P-SOLUBILISATION-PHOSPHATE_TRANSPORT	pstA->PGPT0002610	1
P-SOLUBILISATION-PHOSPHATE_METABOLISM	P-SOLUBILISATION-PHOSPHATE_TRANSPORT	pstB|phoT->PGPT0002615	1
P-SOLUBILISATION-PHOSPHATE_METABOLISM	P-SOLUBILISATION-PHOSPHATE_TRANSPORT	pstC|phoW->PGPT0002620	1
P-SOLUBILISATION-PHOSPHATE_METABOLISM	P-SOLUBILISATION-PHOSPHATE_TRANSPORT	pstS|phoS->PGPT0002625	1
K-SOLUBILISATION-OTHER_ACID_METABOLISMS	K-SOLUBILISATION-CARBONIC_ACID_BIOSYNTHESIS	GAMMACA_like->PGPT0002425	1
K-SOLUBILISATION-OTHER_ACID_METABOLISMS	K-SOLUBILISATION-CARBONIC_ACID_BIOSYNTHESIS	cynT|can->PGPT0002415	4
K-SOLUBILISATION-OTHER_ACID_METABOLISMS	K-SOLUBILISATION-NITRIC_ACID_BIOSYNTHESIS	narI|narV->PGPT0000505	1
K-SOLUBILISATION-OTHER_ACID_METABOLISMS	K-SOLUBILISATION-SULFURIC_ACID_BIOSYNTHESIS	cysD->PGPT0002405	2
K-SOLUBILISATION-OTHER_ACID_METABOLISMS	K-SOLUBILISATION-SULFURIC_ACID_BIOSYNTHESIS	cysN->PGPT0002400	2
K-SOLUBILIZATION-ORGANIC_ACID_METABOLISM	K-SOLUBILISATION-ACETIC_ACID_BIOSYNTHESIS	aceE->PGPT0001385	2
K-SOLUBILIZATION-ORGANIC_ACID_METABOLISM	K-SOLUBILISATION-ACETIC_ACID_BIOSYNTHESIS	aceF|pdhC->PGPT0001390	5
K-SOLUBILIZATION-ORGANIC_ACID_METABOLISM	K-SOLUBILISATION-ACETIC_ACID_BIOSYNTHESIS	ackA->PGPT0001360	1
K-SOLUBILIZATION-ORGANIC_ACID_METABOLISM	K-SOLUBILISATION-ACETIC_ACID_BIOSYNTHESIS	acyP|yccX->PGPT0001372	1
K-SOLUBILIZATION-ORGANIC_ACID_METABOLISM	K-SOLUBILISATION-ACETIC_ACID_BIOSYNTHESIS	korA|oorA|oforA->PGPT0001175	1
K-SOLUBILIZATION-ORGANIC_ACID_METABOLISM	K-SOLUBILISATION-ACETIC_ACID_BIOSYNTHESIS	korB|oorB|oforB->PGPT0001180	1
K-SOLUBILIZATION-ORGANIC_ACID_METABOLISM	K-SOLUBILISATION-ACETIC_ACID_BIOSYNTHESIS	lpd|pdhD->PGPT0001380	4
K-SOLUBILIZATION-ORGANIC_ACID_METABOLISM	K-SOLUBILISATION-ACETIC_ACID_BIOSYNTHESIS	maeA|sfcA|ywkA->PGPT0001350	2
K-SOLUBILIZATION-ORGANIC_ACID_METABOLISM	K-SOLUBILISATION-ACETIC_ACID_BIOSYNTHESIS	poxB->PGPT0001371	3
K-SOLUBILIZATION-ORGANIC_ACID_METABOLISM	K-SOLUBILISATION-ACETIC_ACID_BIOSYNTHESIS	pta->PGPT0001370	1
K-SOLUBILIZATION-ORGANIC_ACID_METABOLISM	K-SOLUBILISATION-ACETIC_ACID_TRANSPORT	actP->PGPT0001400	5
K-SOLUBILIZATION-ORGANIC_ACID_METABOLISM	K-SOLUBILISATION-ACONITIC_ACID_BIOSYNTHESIS	acnA->PGPT0001465	2
K-SOLUBILIZATION-ORGANIC_ACID_METABOLISM	K-SOLUBILISATION-BUTYRIC_ACID_BIOSYNTHESIS	ccrA->PGPT0001820	1
K-SOLUBILIZATION-ORGANIC_ACID_METABOLISM	K-SOLUBILISATION-BUTYRIC_ACID_BIOSYNTHESIS	menI|ydiI|ydiL|ydiI|ybdB->PGPT0001845	1
K-SOLUBILIZATION-ORGANIC_ACID_METABOLISM	K-SOLUBILISATION-BUTYRIC_ACID_BIOSYNTHESIS	tesA->PGPT0001840	1
K-SOLUBILIZATION-ORGANIC_ACID_METABOLISM	K-SOLUBILISATION-BUTYRIC_ACID_BIOSYNTHESIS	tesB->PGPT0001835	5
K-SOLUBILIZATION-ORGANIC_ACID_METABOLISM	K-SOLUBILISATION-BUTYRIC_ACID_BIOSYNTHESIS	ybgC->PGPT0001850	2
K-SOLUBILIZATION-ORGANIC_ACID_METABOLISM	K-SOLUBILISATION-BUTYRIC_ACID_BIOSYNTHESIS	ybhC|pemB|pemA->PGPT0001855	2
K-SOLUBILIZATION-ORGANIC_ACID_METABOLISM	K-SOLUBILISATION-CITRIC_ACID_BIOSYNTHESIS	CS|gltA->PGPT0001455	4
K-SOLUBILIZATION-ORGANIC_ACID_METABOLISM	K-SOLUBILISATION-CITRIC_ACID_BIOSYNTHESIS	acnA->PGPT0001465	2
K-SOLUBILIZATION-ORGANIC_ACID_METABOLISM	K-SOLUBILISATION-CITRIC_ACID_TRANSPORT	TC_CITMHS|CitMHS_family|citN->PGPT0001500	1
K-SOLUBILIZATION-ORGANIC_ACID_METABOLISM	K-SOLUBILISATION-FORMIC_ACID_BIOSYNTHESIS	fdhA->PGPT0002115	1
K-SOLUBILIZATION-ORGANIC_ACID_METABOLISM	K-SOLUBILISATION-FORMIC_ACID_BIOSYNTHESIS	fmdA|amiE|amiF->PGPT0000620	1
K-SOLUBILIZATION-ORGANIC_ACID_METABOLISM	K-SOLUBILISATION-FORMIC_ACID_BIOSYNTHESIS	pflD|ybiW|tdcE->PGPT0001950	1
K-SOLUBILIZATION-ORGANIC_ACID_METABOLISM	K-SOLUBILISATION-FUMARIC_ACID_BIOSYNTHESIS	fahA->PGPT0001610	1
K-SOLUBILIZATION-ORGANIC_ACID_METABOLISM	K-SOLUBILISATION-FUMARIC_ACID_BIOSYNTHESIS	hpaF->PGPT0001630	3
K-SOLUBILIZATION-ORGANIC_ACID_METABOLISM	K-SOLUBILISATION-FUMARIC_ACID_BIOSYNTHESIS	sdhA|frdA->PGPT0001605	3
K-SOLUBILIZATION-ORGANIC_ACID_METABOLISM	K-SOLUBILISATION-FUMARIC_ACID_BIOSYNTHESIS	sdhB|frdB->PGPT0001600	3
K-SOLUBILIZATION-ORGANIC_ACID_METABOLISM	K-SOLUBILISATION-FUMARIC_ACID_BIOSYNTHESIS	sdhC|frdC->PGPT0001595	1
K-SOLUBILIZATION-ORGANIC_ACID_METABOLISM	K-SOLUBILISATION-FUMARIC_ACID_BIOSYNTHESIS	sdhD|frdD->PGPT0001590	1
K-SOLUBILIZATION-ORGANIC_ACID_METABOLISM	K-SOLUBILISATION-FUMARIC_ACID_TRANSPORT	dctA->PGPT0001450	2
K-SOLUBILIZATION-ORGANIC_ACID_METABOLISM	K-SOLUBILISATION-GALACTONIC_ACID_TRANSPORT	dgoT->PGPT0002190	2
K-SOLUBILIZATION-ORGANIC_ACID_METABOLISM	K-SOLUBILISATION-GALACTONIC_ACID_TRANSPORT	lgoT->PGPT0002195	1
K-SOLUBILIZATION-ORGANIC_ACID_METABOLISM	K-SOLUBILISATION-GLUCONIC_ACID-PQQ_PATHWAY	argD|pqqI->PGPT0014253	4
K-SOLUBILIZATION-ORGANIC_ACID_METABOLISM	K-SOLUBILISATION-GLUCONIC_ACID-PQQ_PATHWAY	pqqL|yddC->PGPT0001280	3
K-SOLUBILIZATION-ORGANIC_ACID_METABOLISM	K-SOLUBILISATION-GLUCONIC_ACID_TRANSPORT	TC_GNTP->PGPT0001340	2
K-SOLUBILIZATION-ORGANIC_ACID_METABOLISM	K-SOLUBILISATION-KETO-GLUCONATE_BIOSYNTHESIS	dkgA->PGPT0001320	2
K-SOLUBILIZATION-ORGANIC_ACID_METABOLISM	K-SOLUBILISATION-KETOGLUTARIC_ACID_BIOSYNTHESIS	icd->PGPT0001170	1
K-SOLUBILIZATION-ORGANIC_ACID_METABOLISM	K-SOLUBILISATION-LACTIC_ACID_BIOSYNTHESIS	gloB|gloC->PGPT0001770	7
K-SOLUBILIZATION-ORGANIC_ACID_METABOLISM	K-SOLUBILISATION-LACTIC_ACID_BIOSYNTHESIS	ldh->PGPT0001760	1
K-SOLUBILIZATION-ORGANIC_ACID_METABOLISM	K-SOLUBILISATION-LACTIC_ACID_BIOSYNTHESIS	lra6->PGPT0001745	3
K-SOLUBILIZATION-ORGANIC_ACID_METABOLISM	K-SOLUBILISATION-LACTIC_ACID_TRANSPORT	JEN_Homologous->PGPT0001795	2
K-SOLUBILIZATION-ORGANIC_ACID_METABOLISM	K-SOLUBILISATION-LACTIC_ACID_TRANSPORT	lctP->PGPT0001800	1
K-SOLUBILIZATION-ORGANIC_ACID_METABOLISM	K-SOLUBILISATION-MALIC_ACID_BIOSYNTHESIS	fumA|fumB->PGPT0001635	1
K-SOLUBILIZATION-ORGANIC_ACID_METABOLISM	K-SOLUBILISATION-MALIC_ACID_BIOSYNTHESIS	fumC->PGPT0001650	1
K-SOLUBILIZATION-ORGANIC_ACID_METABOLISM	K-SOLUBILISATION-MALIC_ACID_BIOSYNTHESIS	maeA|sfcA|ywkA->PGPT0001350	2
K-SOLUBILIZATION-ORGANIC_ACID_METABOLISM	K-SOLUBILISATION-MALIC_ACID_BIOSYNTHESIS	mdh->PGPT0001435	1
K-SOLUBILIZATION-ORGANIC_ACID_METABOLISM	K-SOLUBILISATION-MALIC_ACID_TRANSPORT	dctA->PGPT0001450	2
K-SOLUBILIZATION-ORGANIC_ACID_METABOLISM	K-SOLUBILISATION-MALONIC_ACID_BIOSYNTHESIS	accA->PGPT0001695	1
K-SOLUBILIZATION-ORGANIC_ACID_METABOLISM	K-SOLUBILISATION-MALONIC_ACID_BIOSYNTHESIS	pccA->PGPT0001711	1
K-SOLUBILIZATION-ORGANIC_ACID_METABOLISM	K-SOLUBILISATION-MALONIC_ACID_BIOSYNTHESIS	pccB->PGPT0001712	2
K-SOLUBILIZATION-ORGANIC_ACID_METABOLISM	K-SOLUBILISATION-MALONIC_ACID_TRANSPORT	mdcF->PGPT0001720	1
K-SOLUBILIZATION-ORGANIC_ACID_METABOLISM	K-SOLUBILISATION-OXALACETIC_ACID_BIOSYNTHESIS	aceB|glcB->PGPT0001445	1
K-SOLUBILIZATION-ORGANIC_ACID_METABOLISM	K-SOLUBILISATION-OXALACETIC_ACID_BIOSYNTHESIS	mdh->PGPT0001435	1
K-SOLUBILIZATION-ORGANIC_ACID_METABOLISM	K-SOLUBILISATION-OXALACETIC_ACID_BIOSYNTHESIS	pyc->PGPT0001420	1
K-SOLUBILIZATION-ORGANIC_ACID_METABOLISM	K-SOLUBILISATION-OXALACETIC_ACID_TRANSPORT	dctA->PGPT0001450	2
K-SOLUBILIZATION-ORGANIC_ACID_METABOLISM	K-SOLUBILISATION-PROPIONIC_ACID_BIOSYNTHESIS	acdAB->PGPT0002255	3
K-SOLUBILIZATION-ORGANIC_ACID_METABOLISM	K-SOLUBILISATION-PROPIONIC_ACID_BIOSYNTHESIS	ackA->PGPT0001360	1
K-SOLUBILIZATION-ORGANIC_ACID_METABOLISM	K-SOLUBILISATION-PROPIONIC_ACID_BIOSYNTHESIS	aco|acx->PGPT0002290	1
K-SOLUBILIZATION-ORGANIC_ACID_METABOLISM	K-SOLUBILISATION-PROPIONIC_ACID_BIOSYNTHESIS	acs->PGPT0002265	3
K-SOLUBILIZATION-ORGANIC_ACID_METABOLISM	K-SOLUBILISATION-PROPIONIC_ACID_BIOSYNTHESIS	bcd->PGPT0002285	10
K-SOLUBILIZATION-ORGANIC_ACID_METABOLISM	K-SOLUBILISATION-PROPIONIC_ACID_BIOSYNTHESIS	dml->PGPT0002100	2
K-SOLUBILIZATION-ORGANIC_ACID_METABOLISM	K-SOLUBILISATION-PROPIONIC_ACID_BIOSYNTHESIS	mmdA->PGPT0002300	1
K-SOLUBILIZATION-ORGANIC_ACID_METABOLISM	K-SOLUBILISATION-PROPIONIC_ACID_BIOSYNTHESIS	mmsA|iolA->PGPT0002295	3
K-SOLUBILIZATION-ORGANIC_ACID_METABOLISM	K-SOLUBILISATION-PROPIONIC_ACID_BIOSYNTHESIS	pta->PGPT0001370	1
K-SOLUBILIZATION-ORGANIC_ACID_METABOLISM	K-SOLUBILISATION-PYRUVIC_ACID_BIOSYNTHESIS	alaA->PGPT0001880	2
K-SOLUBILIZATION-ORGANIC_ACID_METABOLISM	K-SOLUBILISATION-PYRUVIC_ACID_BIOSYNTHESIS	cuyA->PGPT0002000	3
K-SOLUBILIZATION-ORGANIC_ACID_METABOLISM	K-SOLUBILISATION-PYRUVIC_ACID_BIOSYNTHESIS	dapA|mosA->PGPT0002080	7
K-SOLUBILIZATION-ORGANIC_ACID_METABOLISM	K-SOLUBILISATION-PYRUVIC_ACID_BIOSYNTHESIS	dml->PGPT0002100	2
K-SOLUBILIZATION-ORGANIC_ACID_METABOLISM	K-SOLUBILISATION-PYRUVIC_ACID_BIOSYNTHESIS	eda->PGPT0002060	3
K-SOLUBILIZATION-ORGANIC_ACID_METABOLISM	K-SOLUBILISATION-PYRUVIC_ACID_BIOSYNTHESIS	hpaF->PGPT0001630	3
K-SOLUBILIZATION-ORGANIC_ACID_METABOLISM	K-SOLUBILISATION-PYRUVIC_ACID_BIOSYNTHESIS	ilvA|tdcB->PGPT0001960	4
K-SOLUBILIZATION-ORGANIC_ACID_METABOLISM	K-SOLUBILISATION-PYRUVIC_ACID_BIOSYNTHESIS	ldh->PGPT0001760	1
K-SOLUBILIZATION-ORGANIC_ACID_METABOLISM	K-SOLUBILISATION-PYRUVIC_ACID_BIOSYNTHESIS	ligK|galC->PGPT0002085	4
K-SOLUBILIZATION-ORGANIC_ACID_METABOLISM	K-SOLUBILISATION-PYRUVIC_ACID_BIOSYNTHESIS	maeA|sfcA|ywkA->PGPT0001350	2
K-SOLUBILIZATION-ORGANIC_ACID_METABOLISM	K-SOLUBILISATION-PYRUVIC_ACID_BIOSYNTHESIS	metB|met|cysA->PGPT0001980	2
K-SOLUBILIZATION-ORGANIC_ACID_METABOLISM	K-SOLUBILISATION-PYRUVIC_ACID_BIOSYNTHESIS	metC->PGPT0001995	2
K-SOLUBILIZATION-ORGANIC_ACID_METABOLISM	K-SOLUBILISATION-PYRUVIC_ACID_BIOSYNTHESIS	mhpE->PGPT0002050	1
K-SOLUBILIZATION-ORGANIC_ACID_METABOLISM	K-SOLUBILISATION-PYRUVIC_ACID_BIOSYNTHESIS	patB|malY->PGPT0001990	1
K-SOLUBILIZATION-ORGANIC_ACID_METABOLISM	K-SOLUBILISATION-PYRUVIC_ACID_BIOSYNTHESIS	pflD|ybiW|tdcE->PGPT0001950	1
K-SOLUBILIZATION-ORGANIC_ACID_METABOLISM	K-SOLUBILISATION-PYRUVIC_ACID_BIOSYNTHESIS	ppdK->PGPT0002040	1
K-SOLUBILIZATION-ORGANIC_ACID_METABOLISM	K-SOLUBILISATION-PYRUVIC_ACID_BIOSYNTHESIS	ptsI->PGPT0002025	1
K-SOLUBILIZATION-ORGANIC_ACID_METABOLISM	K-SOLUBILISATION-PYRUVIC_ACID_BIOSYNTHESIS	ptsP->PGPT0002030	3
K-SOLUBILIZATION-ORGANIC_ACID_METABOLISM	K-SOLUBILISATION-PYRUVIC_ACID_BIOSYNTHESIS	pyk->PGPT0002020	2
K-SOLUBILIZATION-ORGANIC_ACID_METABOLISM	K-SOLUBILISATION-PYRUVIC_ACID_BIOSYNTHESIS	sdaA|sdaB|tdcG->PGPT0001975	1
K-SOLUBILIZATION-ORGANIC_ACID_METABOLISM	K-SOLUBILISATION-PYRUVIC_ACID_BIOSYNTHESIS	sseA->PGPT0002045	5
K-SOLUBILIZATION-ORGANIC_ACID_METABOLISM	K-SOLUBILISATION-PYRUVIC_ACID_BIOSYNTHESIS	tpav|bioA|yhxA->PGPT0001925	1
K-SOLUBILIZATION-ORGANIC_ACID_METABOLISM	K-SOLUBILISATION-SUCCINIC_ACID_ACID_BIOSYNTHESIS	gabD->PGPT0001580	5
K-SOLUBILIZATION-ORGANIC_ACID_METABOLISM	K-SOLUBILISATION-SUCCINIC_ACID_ACID_BIOSYNTHESIS	hpaI|hpcH->PGPT0001575	1
K-SOLUBILIZATION-ORGANIC_ACID_METABOLISM	K-SOLUBILISATION-SUCCINIC_ACID_ACID_BIOSYNTHESIS	icd->PGPT0001170	1
K-SOLUBILIZATION-ORGANIC_ACID_METABOLISM	K-SOLUBILISATION-SUCCINIC_ACID_ACID_BIOSYNTHESIS	korA|oorA|oforA->PGPT0001175	1
K-SOLUBILIZATION-ORGANIC_ACID_METABOLISM	K-SOLUBILISATION-SUCCINIC_ACID_ACID_BIOSYNTHESIS	korB|oorB|oforB->PGPT0001180	1
K-SOLUBILIZATION-ORGANIC_ACID_METABOLISM	K-SOLUBILISATION-SUCCINIC_ACID_ACID_BIOSYNTHESIS	pcaF->PGPT0001570	1
K-SOLUBILIZATION-ORGANIC_ACID_METABOLISM	K-SOLUBILISATION-SUCCINIC_ACID_ACID_BIOSYNTHESIS	sucD->PGPT0001540	2
K-SOLUBILIZATION-ORGANIC_ACID_METABOLISM	K-SOLUBILISATION-SUCCINIC_ACID_ACID_TRANSPORT	dctA->PGPT0001450	2
K-SOLUBILIZATION-ORGANIC_ACID_METABOLISM	K-SOLUBILISATION-TARTARIC_ACID_TRANSPORT	dctA->PGPT0001450	2
K-SOLUBILIZATION-ORGANIC_ACID_METABOLISM	K-SOLUBILISATION-VALERIC_ACID_BIOSYNTHESIS	alaA->PGPT0001880	2
K-SOLUBILIZATION-ORGANIC_ACID_METABOLISM	K-SOLUBILISATION-VALERIC_ACID_BIOSYNTHESIS	fadJ->PGPT0001870	2
K-SOLUBILIZATION-ORGANIC_ACID_METABOLISM	K-SOLUBILISATION-VALERIC_ACID_BIOSYNTHESIS	ilvD->PGPT0001875	1
K-SOLUBILIZATION-ORGANIC_ACID_METABOLISM	K-SOLUBILISATION-VALERIC_ACID_BIOSYNTHESIS	paaF|echA->PGPT0001860	10
K-SOLUBILIZATION-POTASSIUM_TRANSPORT	K-SOLUBILIZATION-KDP-UPTAKE_SYSTEM	kdpA->PGPT0002740	1
K-SOLUBILIZATION-POTASSIUM_TRANSPORT	K-SOLUBILIZATION-KDP-UPTAKE_SYSTEM	kdpB->PGPT0002745	1
K-SOLUBILIZATION-POTASSIUM_TRANSPORT	K-SOLUBILIZATION-KDP-UPTAKE_SYSTEM	kdpC->PGPT0002750	1
K-SOLUBILIZATION-POTASSIUM_TRANSPORT	K-SOLUBILIZATION-KDP-UPTAKE_SYSTEM	kdpD->PGPT0002755	3
K-SOLUBILIZATION-POTASSIUM_TRANSPORT	K-SOLUBILIZATION-KDP-UPTAKE_SYSTEM	kdpE->PGPT0002760	3
K-SOLUBILIZATION-POTASSIUM_TRANSPORT	K-SOLUBILIZATION-TRK-UPTAKE_SYSTEM	kch|trkA|mthK|pch->PGPT0002715	4
K-SOLUBILIZATION-POTASSIUM_TRANSPORT	K-SOLUBILIZATION-TRK-UPTAKE_SYSTEM	trkA|ktrA->PGPT0002710	2
K-SOLUBILIZATION-POTASSIUM_TRANSPORT	K-SOLUBILIZATION-TRK-UPTAKE_SYSTEM	trkD|kup->PGPT0002720	1
5. SULFUR_ASSIMILATION|MINERALIZATION
S-ASSSIMILATION-SULFUR_METABOLISM	S-METABOLISM-ALKANESULFONATE_DEGRADATION	ssuD->PGPT0003040	13
S-ASSSIMILATION-SULFUR_METABOLISM	S-METABOLISM-ALKANESULFONATE_DEGRADATION	ssuE->PGPT0003045	3
S-ASSSIMILATION-SULFUR_METABOLISM	S-METABOLISM-ALKANESULFONATE_TRANSPORT	ssuA->PGPT0003025	4
S-ASSSIMILATION-SULFUR_METABOLISM	S-METABOLISM-ALKANESULFONATE_TRANSPORT	ssuB->PGPT0003030	3
S-ASSSIMILATION-SULFUR_METABOLISM	S-METABOLISM-ALKANESULFONATE_TRANSPORT	ssuC->PGPT0003035	3
S-ASSSIMILATION-SULFUR_METABOLISM	S-METABOLISM-DMS_DEGRADATION	dmdB->PGPT0002895	3
S-ASSSIMILATION-SULFUR_METABOLISM	S-METABOLISM-DMS_DEGRADATION	dmdC->PGPT0002900	1
S-ASSSIMILATION-SULFUR_METABOLISM	S-METABOLISM-SULFATE_REDUCTION	cysC->PGPT0002780	2
S-ASSSIMILATION-SULFUR_METABOLISM	S-METABOLISM-SULFATE_REDUCTION	cysD->PGPT0002405	2
S-ASSSIMILATION-SULFUR_METABOLISM	S-METABOLISM-SULFATE_REDUCTION	cysH->PGPT0002785	1
S-ASSSIMILATION-SULFUR_METABOLISM	S-METABOLISM-SULFATE_REDUCTION	cysJ->PGPT0002795	2
S-ASSSIMILATION-SULFUR_METABOLISM	S-METABOLISM-SULFATE_REDUCTION	cysK->PGPT0002810	1
S-ASSSIMILATION-SULFUR_METABOLISM	S-METABOLISM-SULFATE_REDUCTION	cysK2->PGPT0002815	3
S-ASSSIMILATION-SULFUR_METABOLISM	S-METABOLISM-SULFATE_REDUCTION	cysN->PGPT0002400	2
S-ASSSIMILATION-SULFUR_METABOLISM	S-METABOLISM-SULFATE_REDUCTION	sir->PGPT0002825	1
S-ASSSIMILATION-SULFUR_METABOLISM	S-METABOLISM-SULFATE_TRANSPORT	TC_SULP->PGPT0003020	7
S-ASSSIMILATION-SULFUR_METABOLISM	S-METABOLISM-SULFATE_TRANSPORT	cysZ->PGPT0003010	1
S-ASSSIMILATION-SULFUR_METABOLISM	S-METABOLISM-SULFIDE_DEGRADATION	metB|met|cysA->PGPT0001980	2
S-ASSSIMILATION-SULFUR_METABOLISM	S-METABOLISM-SULFONE_DEGRADATION	sfnG->PGPT0002830	6
S-ASSSIMILATION-SULFUR_METABOLISM	S-METABOLISM-SULFUR_HOMEOSTASIS	nifS|iscS->PGPT0000065	2
S-ASSSIMILATION-SULFUR_METABOLISM	S-METABOLISM-SULFUR_HOMEOSTASIS	sseA->PGPT0002045	5
S-ASSSIMILATION-SULFUR_METABOLISM	S-METABOLISM-SULFUR_REGULATION	cysS->PGPT0002985	2
S-ASSSIMILATION-SULFUR_METABOLISM	S-METABOLISM-TAURINE_DEGRADATION	ggt->PGPT0002935	2
II. BIO-REMEDIATION
1.FLUORIDE_DETOXIFICATION
FLUORIDE_RESISTANCE	FLUORIDE_RESISTANCE-FLUORIDE_TRANSPORT	TC_CIC|eriC->PGPT0004990	3
FLUORIDE_RESISTANCE	FLUORIDE_RESISTANCE-FLUORIDE_TRANSPORT	crcB->PGPT0004985	4
1. HEAVY_METAL_DETOXIFICATION
HEAVY_METAL_ANTIMONY_RESISTANCE	ANTIMONY_RESISTANCE-ANTIMONY_HOMEOSTASIS	iscR->PGPT0004960	2
HEAVY_METAL_ANTIMONY_RESISTANCE	ANTIMONY_RESISTANCE-ANTIMONY_TRANSPORT	glpF|pduF->PGPT0004760	2
HEAVY_METAL_ANTIMONY_RESISTANCE	ANTIMONY_RESISTANCE-PUTATIVE_PST-PHO-PIT_TRANSPORT_SYSTEM	pstA->PGPT0002610	1
HEAVY_METAL_ANTIMONY_RESISTANCE	ANTIMONY_RESISTANCE-PUTATIVE_PST-PHO-PIT_TRANSPORT_SYSTEM	pstB|phoT->PGPT0002615	1
HEAVY_METAL_ANTIMONY_RESISTANCE	ANTIMONY_RESISTANCE-PUTATIVE_PST-PHO-PIT_TRANSPORT_SYSTEM	pstC|phoW->PGPT0002620	1
HEAVY_METAL_ANTIMONY_RESISTANCE	ANTIMONY_RESISTANCE-PUTATIVE_PST-PHO-PIT_TRANSPORT_SYSTEM	pstS|phoS->PGPT0002625	1
HEAVY_METAL_ANTIMONY_RESISTANCE	ANTIMONY_RESISTANCE_SYSTEM	arsA->PGPT0004700	1
HEAVY_METAL_ANTIMONY_RESISTANCE	ANTIMONY_RESISTANCE_SYSTEM	arsB|arsenical_pump_membrane_protein->PGPT0004710	3
HEAVY_METAL_ANTIMONY_RESISTANCE	ANTIMONY_RESISTANCE_SYSTEM	arsC->PGPT0004715	3
HEAVY_METAL_ANTIMONY_RESISTANCE	ANTIMONY_RESISTANCE_SYSTEM	arsC1->PGPT0004720	1
HEAVY_METAL_ANTIMONY_RESISTANCE	ANTIMONY_RESISTANCE_SYSTEM	arsR->PGPT0004735	12
HEAVY_METAL_ARSENIC_RESISTANCE	ARSENIC_RESISTANCE-ARSENIC_HOMEOSTASIS	arsR_arsC->PGPT0004765	1
HEAVY_METAL_ARSENIC_RESISTANCE	ARSENIC_RESISTANCE-ARSENIC_TRANSPORT	glpF|pduF->PGPT0004760	2
HEAVY_METAL_ARSENIC_RESISTANCE	ARSENIC_RESISTANCE-ARSENITE_OXIDASE_SYSTEM_AOX	aoxS->PGPT0004750	2
HEAVY_METAL_ARSENIC_RESISTANCE	ARSENIC_RESISTANCE-PST-PHO-PIT_TRANSPORT_SYSTEM	phoU|phoY->PGPT0002630	2
HEAVY_METAL_ARSENIC_RESISTANCE	ARSENIC_RESISTANCE-PST-PHO-PIT_TRANSPORT_SYSTEM	pstA->PGPT0002610	1
HEAVY_METAL_ARSENIC_RESISTANCE	ARSENIC_RESISTANCE-PST-PHO-PIT_TRANSPORT_SYSTEM	pstB|phoT->PGPT0002615	1
HEAVY_METAL_ARSENIC_RESISTANCE	ARSENIC_RESISTANCE-PST-PHO-PIT_TRANSPORT_SYSTEM	pstC|phoW->PGPT0002620	1
HEAVY_METAL_ARSENIC_RESISTANCE	ARSENIC_RESISTANCE-PST-PHO-PIT_TRANSPORT_SYSTEM	pstS|phoS->PGPT0002625	1
HEAVY_METAL_ARSENIC_RESISTANCE	ARSENIC_RESISTANCE_SYSTEM	arsA->PGPT0004700	1
HEAVY_METAL_ARSENIC_RESISTANCE	ARSENIC_RESISTANCE_SYSTEM	arsB|arsenical_pump_membrane_protein->PGPT0004710	3
HEAVY_METAL_ARSENIC_RESISTANCE	ARSENIC_RESISTANCE_SYSTEM	arsC->PGPT0004715	3
HEAVY_METAL_ARSENIC_RESISTANCE	ARSENIC_RESISTANCE_SYSTEM	arsC1->PGPT0004720	1
HEAVY_METAL_ARSENIC_RESISTANCE	ARSENIC_RESISTANCE_SYSTEM	arsR->PGPT0004735	12
HEAVY_METAL_BISMUTH_RESISTANCE	BISMUTH_RESISTANCE-BISMUTH_HOMEOSTASIS	arsR->PGPT0004735	12
HEAVY_METAL_CADMIUM_RESISTANCE	CADMIUM_RESISTANCE-CADMIUM_HOMEOSTASIS	cmtR->PGPT0004390	2
HEAVY_METAL_CADMIUM_RESISTANCE	CADMIUM_RESISTANCE-CADMIUM_TRANSPORT	czcD|zitB|yrdO->PGPT0004255	2
HEAVY_METAL_CHROMATE_RESISTANCE	CHROMATE_RESISTANCE-CHR_TRANSPORT_SYSTEM	chrC|sodB|sodA->PGPT0004190	1
HEAVY_METAL_CHROMATE_RESISTANCE	CHROMATE_RESISTANCE-CHR_TRANSPORT_SYSTEM	chrR->PGPT0004195	1
HEAVY_METAL_CHROMATE_RESISTANCE	CHROMATE_RESISTANCE-CHR_TRANSPORT_SYSTEM	chrS->PGPT0004196	1
HEAVY_METAL_COBALT_RESISTANCE	COBALT_RESISTANCE-CBI_TRANSPORT_SYSTEM	cbiL->PGPT0004690	1
HEAVY_METAL_COBALT_RESISTANCE	COBALT_RESISTANCE-CBI_TRANSPORT_SYSTEM	cbiM->PGPT0004460	1
HEAVY_METAL_COBALT_RESISTANCE	COBALT_RESISTANCE-CBI_TRANSPORT_SYSTEM	cbiO->PGPT0004455	1
HEAVY_METAL_COBALT_RESISTANCE	COBALT_RESISTANCE-CBI_TRANSPORT_SYSTEM	cbiQ->PGPT0004470	1
HEAVY_METAL_COBALT_RESISTANCE	COBALT_RESISTANCE-COBALT_HOMEOSTASIS	cbiA->PGPT0004605	1
HEAVY_METAL_COBALT_RESISTANCE	COBALT_RESISTANCE-COBALT_HOMEOSTASIS	cbiB|cobD->PGPT0004660	1
HEAVY_METAL_COBALT_RESISTANCE	COBALT_RESISTANCE-COBALT_HOMEOSTASIS	cbiC->PGPT0004610	1
HEAVY_METAL_COBALT_RESISTANCE	COBALT_RESISTANCE-COBALT_HOMEOSTASIS	cbiF->PGPT0004625	1
HEAVY_METAL_COBALT_RESISTANCE	COBALT_RESISTANCE-COBALT_HOMEOSTASIS	cbiJ->PGPT0004640	1
HEAVY_METAL_COBALT_RESISTANCE	COBALT_RESISTANCE-COBALT_HOMEOSTASIS	cobA|btuR->PGPT0004645	1
HEAVY_METAL_COBALT_RESISTANCE	COBALT_RESISTANCE-COBALT_HOMEOSTASIS	cobC|phpB->PGPT0004650	2
HEAVY_METAL_COBALT_RESISTANCE	COBALT_RESISTANCE-COBALT_HOMEOSTASIS	cobP|cobU->PGPT0004585	1
HEAVY_METAL_COBALT_RESISTANCE	COBALT_RESISTANCE-COBALT_HOMEOSTASIS	cobQ|cbiP->PGPT0004580	1
HEAVY_METAL_COBALT_RESISTANCE	COBALT_RESISTANCE-COBALT_HOMEOSTASIS	cobS|cobV->PGPT0004590	1
HEAVY_METAL_COBALT_RESISTANCE	COBALT_RESISTANCE-COBALT_HOMEOSTASIS	nmtR->PGPT0004400	2
HEAVY_METAL_COBALT_RESISTANCE	COBALT_RESISTANCE-COBALT_HOMEOSTASIS	rhnA_cobC->PGPT0004575	3
HEAVY_METAL_COBALT_RESISTANCE	COBALT_RESISTANCE-COBALT_TRANSPORT	czcD|zitB|yrdO->PGPT0004255	2
HEAVY_METAL_COPPER_RESISTANCE	COPPER_RESISTANCE-COPPER_TRANSPORT	copA|ctpA->PGPT0004090	1
HEAVY_METAL_COPPER_RESISTANCE	COPPER_RESISTANCE-COPPER_TRANSPORT	cutC->PGPT0004085	1
HEAVY_METAL_COPPER_RESISTANCE	COPPER_RESISTANCE-COPPER_TRANSPORT	ycnJ->PGPT0004095	4
HEAVY_METAL_COPPER_RESISTANCE	COPPER_RESISTANCE-RELATED_FUNCTIONS	csoR|ricR->PGPT0004175	2
HEAVY_METAL_COPPER_RESISTANCE	COPPER_RESISTANCE-RELATED_FUNCTIONS	mhqA|mhqE|mhqO|yaiA->PGPT0028510	2
HEAVY_METAL_COPPER_RESISTANCE	COPPER_RESISTANCE_MEDIATION	ATOX1|ATX1|copZ|golB->PGPT0004125	1
HEAVY_METAL_COPPER_RESISTANCE	COPPER_RESISTANCE_MEDIATION	comR|ycfQ->PGPT0004136	5
HEAVY_METAL_COPPER_RESISTANCE	COPPER_RESISTANCE_MEDIATION	cueO->PGPT0004130	1
HEAVY_METAL_COPPER_RESISTANCE	COPPER_RESISTANCE_MEDIATION	cueR->PGPT0004135	5
HEAVY_METAL_COPPER_RESISTANCE	COPPER_RESISTANCE_MEDIATION	cusR|copR|silR->PGPT0004105	11
HEAVY_METAL_COPPER_RESISTANCE	COPPER_RESISTANCE_MEDIATION	cusS|copS|silS->PGPT0004100	14
HEAVY_METAL_COPPER_RESISTANCE	COPPER_RESISTANCE_MEDIATION	dps|dpsA->PGPT0004055	1
HEAVY_METAL_COPPER_RESISTANCE	COPPER_RESISTANCE_MEDIATION	gesA|mexP->PGPT0004150	1
HEAVY_METAL_COPPER_RESISTANCE	COPPER_RESISTANCE_MEDIATION	pcoC|copC->PGPT0004115	1
HEAVY_METAL_GOLD_RESISTANCE	GOLD_RESISTANCE-DELFTIBACTIN_METABOLISM	delftibactin_hydrolase_domain_protein->PGPT0004151	1
HEAVY_METAL_GOLD_RESISTANCE	GOLD_RESISTANCE-GOLD_EFFLUX_SYSTEM	gesA|mexP->PGPT0004150	1
HEAVY_METAL_IRON_RESISTANCE	IRON_RESISTANCE-ACHROMOBACTIN_METABOLISM	acsD->PGPT0003116	1
HEAVY_METAL_IRON_RESISTANCE	IRON_RESISTANCE-ACHROMOBACTIN_METABOLISM	alcaligin_achromobactin_synthetase_like->PGPT0003119	1
HEAVY_METAL_IRON_RESISTANCE	IRON_RESISTANCE-ACHROMOBACTIN_TRANSPORT	putative_cbrC->PGPT0003115	1
HEAVY_METAL_IRON_RESISTANCE	IRON_RESISTANCE-BACILLIBACTIN_METABOLISM	mta|ywnD->PGPT0003175	1
HEAVY_METAL_IRON_RESISTANCE	IRON_RESISTANCE-BACILLIBACTIN_METABOLISM	ymfI|fabG|efpI->PGPT0003180	53
HEAVY_METAL_IRON_RESISTANCE	IRON_RESISTANCE-BACTERIOFERRITIN-ASSOCIATED_FERREDOXIN	bfd|yheA->PGPT0003975	1
HEAVY_METAL_IRON_RESISTANCE	IRON_RESISTANCE-BISUCABERIN_BIOSYNTHESIS	bsbB->PGPT0031170	2
HEAVY_METAL_IRON_RESISTANCE	IRON_RESISTANCE-COPROGEN_BIOSYNTHESIS	hemN|hemZ->PGPT0003200	2
HEAVY_METAL_IRON_RESISTANCE	IRON_RESISTANCE-CYCLOOCTATIN_METABOLISM	cotB4->PGPT0003080	2
HEAVY_METAL_IRON_RESISTANCE	IRON_RESISTANCE-DESFERRIOXAMINE-BIOSYNTHESIS	ddc|dfoJ|desA->PGPT0013725	2
HEAVY_METAL_IRON_RESISTANCE	IRON_RESISTANCE-DESFERRIOXAMINE-BIOSYNTHESIS	desC->PGPT0031205	1
HEAVY_METAL_IRON_RESISTANCE	IRON_RESISTANCE-DESFERRIOXAMINE-BIOSYNTHESIS	desD->PGPT0031210	1
HEAVY_METAL_IRON_RESISTANCE	IRON_RESISTANCE-ENTEROBACTIN|ENTEROCHELIN_METABOLISM	acrR|smeT->PGPT0003255	6
HEAVY_METAL_IRON_RESISTANCE	IRON_RESISTANCE-ENTEROBACTIN|ENTEROCHELIN_METABOLISM	entF|aebF->PGPT0003230	1
HEAVY_METAL_IRON_RESISTANCE	IRON_RESISTANCE-ENTEROBACTIN|ENTEROCHELIN_TRANSPORT	entS|ybdA|cbsS->PGPT0003290	3
HEAVY_METAL_IRON_RESISTANCE	IRON_RESISTANCE-ENTEROBACTIN|ENTEROCHELIN|BACILLIBACTIN|VANCHROBACTIN|ACINETOBACTIN|CHRYSOBACTIN_METABOLISM	entA|vibA|viuA|vabA|angA|dhbA|cbsA|aebA->PGPT0003210	1
HEAVY_METAL_IRON_RESISTANCE	IRON_RESISTANCE-ENTEROBACTIN|ENTEROCHELIN|BACILLIBACTIN|VANCHROBACTIN|ACINETOBACTIN|CHRYSOBACTIN_METABOLISM	entB|vibB|viuB|vabB|angB|dhbB|basF|cbsB|aebB->PGPT0003215	1
HEAVY_METAL_IRON_RESISTANCE	IRON_RESISTANCE-ERYTHROCHELIN_METABOLISM	ectA|ercA->PGPT0031310	1
HEAVY_METAL_IRON_RESISTANCE	IRON_RESISTANCE-ERYTHROCHELIN_TRANSPORT	etcF|ercF->PGPT0031350	3
HEAVY_METAL_IRON_RESISTANCE	IRON_RESISTANCE-ERYTHROCHELIN_TRANSPORT	etcG|ercG->PGPT0031355	1
HEAVY_METAL_IRON_RESISTANCE	IRON_RESISTANCE-EXPORT_SYSTEMS	iroC->PGPT0003605	1
HEAVY_METAL_IRON_RESISTANCE	IRON_RESISTANCE-EXPORT_SYSTEMS	ymfE->PGPT0003580	4
HEAVY_METAL_IRON_RESISTANCE	IRON_RESISTANCE-FeuABC|YusV-TRANSPORT_COMPLEX	feuA|yvrC|ABC_FEV_S|fatB->PGPT0003765	5
HEAVY_METAL_IRON_RESISTANCE	IRON_RESISTANCE-FeuABC|YusV-TRANSPORT_COMPLEX	feuB|feuC|chuU|yfhA|hmuU|ABC_FEV_P|fatC|fatD->PGPT0003770	9
HEAVY_METAL_IRON_RESISTANCE	IRON_RESISTANCE-FeuABC|YusV-TRANSPORT_COMPLEX	yusV|ABC_FEV_A|feuD->PGPT0003760	7
HEAVY_METAL_IRON_RESISTANCE	IRON_RESISTANCE-Fmn|Dmk|Ppl|Ndh|Eet_SYSTEM	ndh->PGPT0004020	4
HEAVY_METAL_IRON_RESISTANCE	IRON_RESISTANCE-Fmn|Dmk|Ppl|Ndh|Eet_SYSTEM	nosX|apbE|yojL|fmnB->PGPT0000430	3
HEAVY_METAL_IRON_RESISTANCE	IRON_RESISTANCE-FoxABCD	coxC|ctaE->PGPT0004035	1
HEAVY_METAL_IRON_RESISTANCE	IRON_RESISTANCE-FoxABCD	foxA|coxA|ctaD->PGPT0004025	3
HEAVY_METAL_IRON_RESISTANCE	IRON_RESISTANCE-FoxABCD	foxB|coxB|ctaC->PGPT0004030	1
HEAVY_METAL_IRON_RESISTANCE	IRON_RESISTANCE-HEMOPHORES-HEME|HEMIN_TRANSPORT	hmuS|chuS->PGPT0003640	1
HEAVY_METAL_IRON_RESISTANCE	IRON_RESISTANCE-HEMOPHORES-HEME|HEMIN_UTILISATION	mhuD|hmoB->PGPT0003635	1
HEAVY_METAL_IRON_RESISTANCE	IRON_RESISTANCE-HEMOPHORES-HEME|HEMIN_UTILISATION	pbsA1|hmuO->PGPT0003625	2
HEAVY_METAL_IRON_RESISTANCE	IRON_RESISTANCE-HEMOPHORES-SIROHEME	cobA_hemD->PGPT0003670	1
HEAVY_METAL_IRON_RESISTANCE	IRON_RESISTANCE-HEMOPHORES-SIROHEME	cysG->PGPT0003690	1
HEAVY_METAL_IRON_RESISTANCE	IRON_RESISTANCE-HEMOPHORES-SIROHEME	hemA->PGPT0003650	1
HEAVY_METAL_IRON_RESISTANCE	IRON_RESISTANCE-HEMOPHORES-SIROHEME	hemB->PGPT0003655	1
HEAVY_METAL_IRON_RESISTANCE	IRON_RESISTANCE-HEMOPHORES-SIROHEME	hemC->PGPT0003660	2
HEAVY_METAL_IRON_RESISTANCE	IRON_RESISTANCE-HEMOPHORES-SIROHEME	hemD->PGPT0003665	1
HEAVY_METAL_IRON_RESISTANCE	IRON_RESISTANCE-HEMOPHORES-SIROHEME	hemL->PGPT0003680	3
HEAVY_METAL_IRON_RESISTANCE	IRON_RESISTANCE-IRON_UPTAKE_REGULATION	basR->PGPT0022440	1
HEAVY_METAL_IRON_RESISTANCE	IRON_RESISTANCE-IRON_UPTAKE_REGULATION	fur|furB|zur->PGPT0003880	3
HEAVY_METAL_IRON_RESISTANCE	IRON_RESISTANCE-IRON_UPTAKE_REGULATION	troR->PGPT0003890	1
HEAVY_METAL_IRON_RESISTANCE	IRON_RESISTANCE-LIPOIC_ACID_CHELATORS	lipA->PGPT0003935	1
HEAVY_METAL_IRON_RESISTANCE	IRON_RESISTANCE-MALLEOBACTIN_METABOLISM	mbaH->PGPT0031670	1
HEAVY_METAL_IRON_RESISTANCE	IRON_RESISTANCE-MALLEOBACTIN_TRANSPORT	mbaO->PGPT0031720	1
HEAVY_METAL_IRON_RESISTANCE	IRON_RESISTANCE-MIRUBACTIN_METABOLISM	mrbE->PGPT0031765	1
HEAVY_METAL_IRON_RESISTANCE	IRON_RESISTANCE-MIRUBACTIN_METABOLISM	mrbN->PGPT0031775	2
HEAVY_METAL_IRON_RESISTANCE	IRON_RESISTANCE-MIRUBACTIN_METABOLISM	mrbO->PGPT0031785	2
HEAVY_METAL_IRON_RESISTANCE	IRON_RESISTANCE-MIRUBACTIN_TRANSPORT	mrbK->PGPT0031810	1
HEAVY_METAL_IRON_RESISTANCE	IRON_RESISTANCE-MYCOBACTIN_BIOSYNTHESIS	mbtH|nocI->PGPT0003370	1
HEAVY_METAL_IRON_RESISTANCE	IRON_RESISTANCE-OTHER_CYTOCHROME-RELATED_PROTEINS	cycA|cycM->PGPT0004005	1
HEAVY_METAL_IRON_RESISTANCE	IRON_RESISTANCE-PYOCHELIN_BIOSYNTHESIS	pchC->PGPT0003085	1
HEAVY_METAL_IRON_RESISTANCE	IRON_RESISTANCE-PYOCHELIN|PSEUDOMONINE_BIOSYNTHESIS	pchB|pmsB->PGPT0003065	1
HEAVY_METAL_IRON_RESISTANCE	IRON_RESISTANCE-PYOVERDIN_BIOSYNTHESIS	pvdA->PGPT0003390	1
HEAVY_METAL_IRON_RESISTANCE	IRON_RESISTANCE-PYOVERDIN_BIOSYNTHESIS	pvdQ->PGPT0003395	1
HEAVY_METAL_IRON_RESISTANCE	IRON_RESISTANCE-RELATED_PROTEINS	dps|dpsA->PGPT0004055	1
HEAVY_METAL_IRON_RESISTANCE	IRON_RESISTANCE-RELATED_PROTEINS-BaeSR_SYSTEM	baeS->PGPT0003985	3
HEAVY_METAL_IRON_RESISTANCE	IRON_RESISTANCE-RELATED_PROTEINS_FERRITIN	bfr->PGPT0003965	1
HEAVY_METAL_IRON_RESISTANCE	IRON_RESISTANCE-STAPHYLOFERRIN_A_BIOSYNTHESIS	sfaB|sfnaB->PGPT0003420	1
HEAVY_METAL_IRON_RESISTANCE	IRON_RESISTANCE-STAPHYLOFERRIN_A_TRANSPORT	sfaA|sfnaA->PGPT0003435	1
HEAVY_METAL_IRON_RESISTANCE	IRON_RESISTANCE-STAPHYLOFERRIN_B_BIOSYNTHESIS	sbnA->PGPT0003440	2
HEAVY_METAL_IRON_RESISTANCE	IRON_TRANSPORT-IRON_III_TRANSPORT_SYSTEM	afuA|fbpA->PGPT0003725	1
HEAVY_METAL_IRON_RESISTANCE	IRON_TRANSPORT-IRON_II_TRANSPORT_SYSTEM	efeB->PGPT0003720	6
HEAVY_METAL_IRON_RESISTANCE	IRON_TRANSPORT-IRON_II_TRANSPORT_SYSTEM	efeO->PGPT0003715	3
HEAVY_METAL_IRON_RESISTANCE	IRON_TRANSPORT-IRON_II_TRANSPORT_SYSTEM	efeU|FTR|FTH1->PGPT0003710	2
HEAVY_METAL_LEAD_RESISTANCE	LEAD_RESISTANCE-LEAD_HOMEOSTASIS	cmtR->PGPT0004390	2
HEAVY_METAL_LEAD_RESISTANCE	LEAD_RESISTANCE-PBR_TRANSPORT_SYSTEM	pbrB|pbrC->PGPT0004770	1
HEAVY_METAL_MANGANESE_RESISTANCE	MANGANESE_RESISTANCE-HOMEOSTASIS	troR->PGPT0003890	1
HEAVY_METAL_MANGANESE_RESISTANCE	MANGANESE_RESISTANCE-MANGANESE_TRANSPORT	ABC_ZM_A->PGPT0004265	1
HEAVY_METAL_MANGANESE_RESISTANCE	MANGANESE_RESISTANCE-MANGANESE_TRANSPORT	ABC_ZM_P->PGPT0004270	2
HEAVY_METAL_MANGANESE_RESISTANCE	MANGANESE_RESISTANCE-MANGANESE_TRANSPORT	ABC_ZM_S->PGPT0004275	1
HEAVY_METAL_MERCURY_RESISTANCE	MERCURY_RESISTANCE-MERCURY_HOMEOSTASIS	exoR->PGPT0000855	2
HEAVY_METAL_NICKEL_RESISTANCE	NICKEL_RESISTANCE-CBI_TRANSPORT_SYSTEM	cbiM->PGPT0004460	1
HEAVY_METAL_NICKEL_RESISTANCE	NICKEL_RESISTANCE-CBI_TRANSPORT_SYSTEM	cbiO->PGPT0004455	1
HEAVY_METAL_NICKEL_RESISTANCE	NICKEL_RESISTANCE-CBI_TRANSPORT_SYSTEM	cbiQ->PGPT0004470	1
HEAVY_METAL_NICKEL_RESISTANCE	NICKEL_RESISTANCE-DDP_TRANSPORT_SYSTEM	ddpA|ABC_PE_S->PGPT0004430	20
HEAVY_METAL_NICKEL_RESISTANCE	NICKEL_RESISTANCE-DDP_TRANSPORT_SYSTEM	ddpB|appB->PGPT0004445	15
HEAVY_METAL_NICKEL_RESISTANCE	NICKEL_RESISTANCE-DDP_TRANSPORT_SYSTEM	ddpC|appC->PGPT0004450	16
HEAVY_METAL_NICKEL_RESISTANCE	NICKEL_RESISTANCE-DDP_TRANSPORT_SYSTEM	ddpD->PGPT0004435	6
HEAVY_METAL_NICKEL_RESISTANCE	NICKEL_RESISTANCE-DDP_TRANSPORT_SYSTEM	ddpF->PGPT0004440	13
HEAVY_METAL_NICKEL_RESISTANCE	NICKEL_RESISTANCE-NICKEL_HOMEOSTASIS	nmtR->PGPT0004400	2
HEAVY_METAL_NICKEL_RESISTANCE	NICKEL_RESISTANCE-NICKEL_TRANSPORT	hoxN|nixA->PGPT0004545	1
HEAVY_METAL_SELENIUM_RESISTANCE	SELENIUM_RESISTANCE-SELENIUM_HOMEOSTASIS	xdhD->PGPT0004835	1
HEAVY_METAL_SELENIUM_RESISTANCE	SELENIUM_RESISTANCE-SELENIUM_TRANSPORT	dedA->PGPT0004890	2
HEAVY_METAL_TELLURIUM_RESISTANCE	HEAVY_METAL_TELLURIUM_RESISTANCE	TELLURIUM_RESISTANCE-TELLURIUM_TRANSPORTER->PGPT0001400	5
HEAVY_METAL_TELLURIUM_RESISTANCE	TELLURIUM_RESISTANCE-TER-SYSTEM	tehA->PGPT0004920	1
HEAVY_METAL_TELLURIUM_RESISTANCE	TELLURIUM_RESISTANCE-TER-SYSTEM	terA->PGPT0004895	2
HEAVY_METAL_TELLURIUM_RESISTANCE	TELLURIUM_RESISTANCE-TER-SYSTEM	terB->PGPT0004900	1
HEAVY_METAL_TELLURIUM_RESISTANCE	TELLURIUM_RESISTANCE-TER-SYSTEM	terC->PGPT0004905	2
HEAVY_METAL_TELLURIUM_RESISTANCE	TELLURIUM_RESISTANCE-TER-SYSTEM	terD|terE|terF->PGPT0004910	10
HEAVY_METAL_TELLURIUM_RESISTANCE	TELLURIUM_RESISTANCE-TER-SYSTEM	terZ->PGPT0004915	4
HEAVY_METAL_ZINK_RESISTANCE	ZINK_RESISTANCE-ZINK-NICKEL_TRANSPORT	ABC_ZM_A->PGPT0004265	1
HEAVY_METAL_ZINK_RESISTANCE	ZINK_RESISTANCE-ZINK-NICKEL_TRANSPORT	ABC_ZM_P->PGPT0004270	2
HEAVY_METAL_ZINK_RESISTANCE	ZINK_RESISTANCE-ZINK-NICKEL_TRANSPORT	ABC_ZM_S->PGPT0004275	1
HEAVY_METAL_ZINK_RESISTANCE	ZINK_RESISTANCE-ZINK-NICKEL_TRANSPORT	TC_ZIP|zupT|ZRT3|ZIP2->PGPT0004250	1
HEAVY_METAL_ZINK_RESISTANCE	ZINK_RESISTANCE-ZINK-NICKEL_TRANSPORT	czcD|zitB|yrdO->PGPT0004255	2
HEAVY_METAL_ZINK_RESISTANCE	ZINK_RESISTANCE-ZINK_HOMEOSTASIS	mtB->PGPT0004300	1
HEAVY_METAL_ZINK_RESISTANCE	ZINK_RESISTANCE-ZINK|IRON-TRANSPORT	fieF->PGPT0003831	1
HEAVY_METAL_ZINK_RESISTANCE	ZINK_RESISTANCE-ZNU_TRANSPORT_SYSTEM	znuA->PGPT0004220	1
HEAVY_METAL_ZINK_RESISTANCE	ZINK_RESISTANCE-ZNU_TRANSPORT_SYSTEM	znuB->PGPT0004225	1
HEAVY_METAL_ZINK_RESISTANCE	ZINK_RESISTANCE-ZNU_TRANSPORT_SYSTEM	znuC->PGPT0004230	1
OTHER_HEAVY_METAL_RESISTANCE_SYSTEMS	HEAVY_METAL_RESISTANCE-CUS_TRANSPORT_SYSTEM	cusR|copR|silR->PGPT0004105	11
OTHER_HEAVY_METAL_RESISTANCE_SYSTEMS	HEAVY_METAL_RESISTANCE-CUS_TRANSPORT_SYSTEM	cusS|copS|silS->PGPT0004100	14
OTHER_HEAVY_METAL_RESISTANCE_SYSTEMS	HEAVY_METAL_RESISTANCE-CUS_TRANSPORT_SYSTEM	cusS|copS|silS->PGPT0004980	1
3. XENOBIOTICS_BIODEGRADATION
XENOBIOTIC_ATRAZINE|DERIVATE_DEGRADATION	XENOBIOTIC_ANTHROAZINE|MELAMINE|AMMELIDE_DEGRADATION	atzB->PGPT0006150	2
XENOBIOTIC_ATRAZINE|DERIVATE_DEGRADATION	XENOBIOTIC_BIURET_DEGRADATION	biuH->PGPT0006170	7
XENOBIOTIC_ATRAZINE|DERIVATE_DEGRADATION	XENOBIOTIC_CYANURIC_ACID_DEGRADATION	atzE->PGPT0006165	2
XENOBIOTIC_ATRAZINE|DERIVATE_DEGRADATION	XENOBIOTIC_CYANURIC_ACID_DEGRADATION	atzF->PGPT0001010	1
XENOBIOTIC_BENZOATE|DERIVATE_DEGRADATION	XENOBIOTIC_AMINOBENZOATE_METABOLISM	badA->PGPT0005140	1
XENOBIOTIC_BENZOATE|DERIVATE_DEGRADATION	XENOBIOTIC_AMINOBENZOATE_METABOLISM	ligI->PGPT0005265	1
XENOBIOTIC_BENZOATE|DERIVATE_DEGRADATION	XENOBIOTIC_ANTHRANILATE_DEGRADATION	antA->PGPT0005545	1
XENOBIOTIC_BENZOATE|DERIVATE_DEGRADATION	XENOBIOTIC_BENZALDEHYDE_DEGRADATION	xylC->PGPT0005405	2
XENOBIOTIC_BENZOATE|DERIVATE_DEGRADATION	XENOBIOTIC_BENZENE_DEGRADATION	badA->PGPT0005140	1
XENOBIOTIC_BENZOATE|DERIVATE_DEGRADATION	XENOBIOTIC_BENZOATE-DEGREDATION-BENZOATE_TRANSPORT	benE->PGPT0005385	1
XENOBIOTIC_BENZOATE|DERIVATE_DEGRADATION	XENOBIOTIC_BENZOATE-DEGREDATION-BENZOATE_TRANSPORT	benK->PGPT0005390	1
XENOBIOTIC_BENZOATE|DERIVATE_DEGRADATION	XENOBIOTIC_BENZOATE-DEGREDATION-HOMEOSTASIS	aliA->PGPT0005220	1
XENOBIOTIC_BENZOATE|DERIVATE_DEGRADATION	XENOBIOTIC_BENZOATE-DEGREDATION-HOMEOSTASIS	chqB->PGPT0005215	1
XENOBIOTIC_BENZOATE|DERIVATE_DEGRADATION	XENOBIOTIC_BENZOATE-DEGREDATION-HOMEOSTASIS	cmtC|dhbA->PGPT0005270	1
XENOBIOTIC_BENZOATE|DERIVATE_DEGRADATION	XENOBIOTIC_BENZOATE-DEGREDATION-HOMEOSTASIS	dmpD|xylF->PGPT0005235	1
XENOBIOTIC_BENZOATE|DERIVATE_DEGRADATION	XENOBIOTIC_BENZOATE-DEGREDATION-HOMEOSTASIS	dmpH|xylI|nahK->PGPT0005205	1
XENOBIOTIC_BENZOATE|DERIVATE_DEGRADATION	XENOBIOTIC_BENZOATE-DEGREDATION-HOMEOSTASIS	galB->PGPT0005285	1
XENOBIOTIC_BENZOATE|DERIVATE_DEGRADATION	XENOBIOTIC_BENZOATE-DEGREDATION-HOMEOSTASIS	galD->PGPT0005280	1
XENOBIOTIC_BENZOATE|DERIVATE_DEGRADATION	XENOBIOTIC_BENZOATE-DEGREDATION-HOMEOSTASIS	ligI->PGPT0005265	1
XENOBIOTIC_BENZOATE|DERIVATE_DEGRADATION	XENOBIOTIC_BENZOATE-DEGREDATION-HOMEOSTASIS	pimC->PGPT0005230	2
XENOBIOTIC_BENZOATE|DERIVATE_DEGRADATION	XENOBIOTIC_BENZOATE_DEGRADATION_VIA_CATECHOL_DEGRADATION	catA->PGPT0005035	1
XENOBIOTIC_BENZOATE|DERIVATE_DEGRADATION	XENOBIOTIC_BENZOATE_DEGRADATION_VIA_CATECHOL_DEGRADATION	catC->PGPT0005045	2
XENOBIOTIC_BENZOATE|DERIVATE_DEGRADATION	XENOBIOTIC_BENZOATE_DEGRADATION_VIA_CATECHOL_DEGRADATION	dmpB|xylE->PGPT0005055	2
XENOBIOTIC_BENZOATE|DERIVATE_DEGRADATION	XENOBIOTIC_BENZOATE_DEGRADATION_VIA_b-KETOADIPATE_PATHWAY	pcaB->PGPT0005000	1
XENOBIOTIC_BENZOATE|DERIVATE_DEGRADATION	XENOBIOTIC_BENZOATE_DEGRADATION_VIA_b-KETOADIPATE_PATHWAY	pcaC->PGPT0005005	7
XENOBIOTIC_BENZOATE|DERIVATE_DEGRADATION	XENOBIOTIC_BENZOATE_DEGRADATION_VIA_b-KETOADIPATE_PATHWAY	pcaD|catD->PGPT0004995	16
XENOBIOTIC_BENZOATE|DERIVATE_DEGRADATION	XENOBIOTIC_BENZOATE_DEGRADATION_VIA_b-KETOADIPATE_PATHWAY	pcaF->PGPT0001570	1
XENOBIOTIC_BENZOATE|DERIVATE_DEGRADATION	XENOBIOTIC_BENZOATE_DEGRADATION_VIA_b-KETOADIPATE_PATHWAY	pcaG->PGPT0005010	1
XENOBIOTIC_BENZOATE|DERIVATE_DEGRADATION	XENOBIOTIC_BENZOATE_DEGRADATION_VIA_b-KETOADIPATE_PATHWAY	pcaH->PGPT0005015	1
XENOBIOTIC_BENZOATE|DERIVATE_DEGRADATION	XENOBIOTIC_BENZOATE_DEGRADATION_VIA_b-KETOADIPATE_PATHWAY	pcaL->PGPT0005020	2
XENOBIOTIC_BENZOATE|DERIVATE_DEGRADATION	XENOBIOTIC_BENZOYLFORMATE_DEGRADATION	mdlC->PGPT0005425	3
XENOBIOTIC_BENZOATE|DERIVATE_DEGRADATION	XENOBIOTIC_BROMOXYNIL_DEGRADATION	nthA->PGPT0005660	1
XENOBIOTIC_BENZOATE|DERIVATE_DEGRADATION	XENOBIOTIC_BROMOXYNIL_DEGRADATION	nthB->PGPT0005665	2
XENOBIOTIC_BENZOATE|DERIVATE_DEGRADATION	XENOBIOTIC_HYDROXYBENZOATE_DEGRADATION	pobA->PGPT0005065	4
XENOBIOTIC_BENZOATE|DERIVATE_DEGRADATION	XENOBIOTIC_NITRO-|AMINOBENZOATE_DEGRADATION	abmG->PGPT0005570	1
XENOBIOTIC_BENZOATE|DERIVATE_DEGRADATION	XENOBIOTIC_NITRO-|AMINOBENZOATE_DEGRADATION	namA->PGPT0005575	2
XENOBIOTIC_BENZOATE|DERIVATE_DEGRADATION	XENOBIOTIC_NITRO-|AMINOBENZOATE_DEGRADATION	nbaA->PGPT0005560	2
XENOBIOTIC_BENZOATE|DERIVATE_DEGRADATION	XENOBIOTIC_PHENOL_DEGRADATION	bsdC->PGPT0005435	1
XENOBIOTIC_BENZOATE|DERIVATE_DEGRADATION	XENOBIOTIC_STYRENE|PHENYLENTHANOL_HOMEOSTASIS	ebdC->PGPT0005735	1
XENOBIOTIC_BENZOATE|DERIVATE_DEGRADATION	XENOBIOTIC_SYRINGATE_DEGRADATION	desZ->PGPT0005625	1
XENOBIOTIC_BENZOATE|DERIVATE_DEGRADATION	XENOBIOTIC_VANILLIN|VANILLATE_DEGRADATION	ligW->PGPT0005515	2
XENOBIOTIC_BENZOATE|DERIVATE_DEGRADATION	XENOBIOTIC_VANILLIN|VANILLATE_DEGRADATION	vanA->PGPT0005490	1
XENOBIOTIC_BENZOATE|DERIVATE_DEGRADATION	XENOBIOTIC_VANILLIN|VANILLATE_DEGRADATION	vanB->PGPT0005495	1
XENOBIOTIC_CAPROLACTAM|DERIVATE_DEGRADATION	XENOBIOTIC_ADIPATE_DEGRADATION	aldH->PGPT0006195	1
XENOBIOTIC_CAPROLACTAM|DERIVATE_DEGRADATION	XENOBIOTIC_ADIPATE_DEGRADATION	fadJ->PGPT0001870	2
XENOBIOTIC_CAPROLACTAM|DERIVATE_DEGRADATION	XENOBIOTIC_ADIPATE_DEGRADATION	paaF|echA->PGPT0001860	10
XENOBIOTIC_CYANATE_DETOXIFICATION	XENOBIOTIC_CYANATE_DEGRADATION	cynS->PGPT0000615	1
XENOBIOTIC_CYANATE_DETOXIFICATION	XENOBIOTIC_CYANATE_UPTAKE	cynX|yeaN->PGPT0005211	2
XENOBIOTIC_DEGRADATION_OF_ORGANO-PHOSPHORUS_INSECTICIDES	XENOBIOTIC_ORGANOPHOSPHATE_DEGRADTION	glpA|glpD->PGPT0006775	3
XENOBIOTIC_DEGRADATION_OF_ORGANO-PHOSPHORUS_INSECTICIDES	XENOBIOTIC_ORGANOPHOSPHATE_DEGRADTION	mpd->PGPT0006762	1
XENOBIOTIC_DEGRADATION_OF_ORGANO-PHOSPHORUS_INSECTICIDES	XENOBIOTIC_ORGANOPHOSPHATE_DEGRADTION	opaA|pepQ->PGPT0006760	3
XENOBIOTIC_DEGRADATION_OF_ORGANO-PHOSPHORUS_INSECTICIDES	XENOBIOTIC_ORGANOPHOSPHATE_DEGRADTION	opaB->PGPT0006761	5
XENOBIOTIC_DEGRADATION_OF_ORGANO-PHOSPHORUS_INSECTICIDES	XENOBIOTIC_ORGANOPHOSPHATE_DEGRADTION	pepP->PGPT0006770	3
XENOBIOTIC_DEGRADATION_OF_ORGANO-PHOSPHORUS_INSECTICIDES	XENOBIOTIC_ORGANOPHOSPHATE_DEGRADTION	php|opd|adpB->PGPT0006755	1
XENOBIOTIC_DEGRADATION_OF_OTHER_NITRO-COMPOUNDS	XENOBIOTIC_AZO_DYE_DEGRADATION	acpD|azoR->PGPT0006790	2
XENOBIOTIC_DEGRADATION_OF_OTHER_NITRO-COMPOUNDS	XENOBIOTIC_CHLOROACETANILIDE_DEGRADTION	hcaD|cndC1->PGPT0019730	5
XENOBIOTIC_DEGRADATION_OF_OTHER_NITRO-COMPOUNDS	XENOBIOTIC_NITRO-AROMATE_DEGRADATION	nfrA2|ycnD->PGPT0000295	1
XENOBIOTIC_DEGRADATION_OF_OTHER_NITRO-COMPOUNDS	XENOBIOTIC_NITRO-AROMATE_DEGRADATION	nitA|nitB|nitR|nit1->PGPT0000835	4
XENOBIOTIC_DEGRADATION_OF_OTHER_NITRO-COMPOUNDS	XENOBIOTIC_NITRO-AROMATE_DEGRADATION	ssuE->PGPT0003045	3
XENOBIOTIC_DEGRADATION_OF_OTHER_NITRO-COMPOUNDS	XENOBIOTIC_NITROALKANE|NITRONATE_DEGRADATION	ncd2|npd|pnoA->PGPT0006800	4
XENOBIOTIC_DETOXIFICATION_BY_TRANSPORT	XENOBIOTICS_TRANSPORT	ybhF|yadG|ecsA->PGPT0006725	38
XENOBIOTIC_DETOXIFICATION_BY_TRANSPORT	XENOBIOTICS_TRANSPORT	ybhS|ecsB->PGPT0006730	5
XENOBIOTIC_DIOXIN|DERIVATE_DEGRADATION	XENOBIOTIC_CARBAZOLE|PCB_DEGRADATION	carAa->PGPT0006260	1
XENOBIOTIC_DIOXIN|DERIVATE_DEGRADATION	XENOBIOTIC_OXOPENT-EONATE|PCDD|PCDF|PCB_DEGRADATION	mhpD->PGPT0006005	2
XENOBIOTIC_DIOXIN|DERIVATE_DEGRADATION	XENOBIOTIC_OXOPENT-EONATE|PCDD|PCDF|PCB_DEGRADATION	mhpE->PGPT0002050	1
XENOBIOTIC_DIOXIN|DERIVATE_DEGRADATION	XENOBIOTIC_OXOPENT-EONATE|PCDD|PCDF|PCB_DEGRADATION	mhpF->PGPT0006010	1
XENOBIOTIC_DIOXIN|DERIVATE_DEGRADATION	XENOBIOTIC_PCDD|PCDF_DEGRADATION	dmpH|xylI|nahK->PGPT0005205	1
XENOBIOTIC_DIOXIN|DERIVATE_DEGRADATION	XENOBIOTIC_PCDD|PCDF_DEGRADATION	nahG->PGPT0006315	1
XENOBIOTIC_FATTY_ACID|VITAMIN|TERPENE_DEGRADATION	XENOBIOTIC_FATTY_ACID|VITAMIN|TERPENE_DEGRADATION-CYTOCHROME_P450	cpxB->PGPT0006740	2
XENOBIOTIC_FURFURAL|DERIVATE_DEGRADATION	XENOBIOTIC_FURFURAL_HOMEOSTASIS	hmfA->PGPT0006625	2
XENOBIOTIC_FURFURAL|DERIVATE_DEGRADATION	XENOBIOTIC_FURFURAL_HOMEOSTASIS	hmfB->PGPT0006630	2
XENOBIOTIC_FURFURAL|DERIVATE_DEGRADATION	XENOBIOTIC_FURFURAL_HOMEOSTASIS	hmfC->PGPT0006635	2
XENOBIOTIC_FURFURAL|DERIVATE_DEGRADATION	XENOBIOTIC_FURFURAL_HOMEOSTASIS	hmfH->PGPT0006605	1
XENOBIOTIC_HYDROCARBONS|OIL_DEGRADATION	XENOBIOTIC_CHLOROBENZENE_DEGRADATION	EC_1_3_1_32->PGPT0005915	1
XENOBIOTIC_HYDROCARBONS|OIL_DEGRADATION	XENOBIOTIC_CHLOROCATECHOL_DEGRADATION	catA->PGPT0005035	1
XENOBIOTIC_HYDROCARBONS|OIL_DEGRADATION	XENOBIOTIC_CHLORPHENOL_DERIVATE_DEGRADATION	pcpD->PGPT0006995	3
XENOBIOTIC_HYDROCARBONS|OIL_DEGRADATION	XENOBIOTIC_CHLORPHENOL_DERIVATE_DEGRADATION	tfdB->PGPT0006950	1
XENOBIOTIC_HYDROCARBONS|OIL_DEGRADATION	XENOBIOTIC_DICHLOROETHANE_DEGRADATION	aldH|dhaS->PGPT0006875	10
XENOBIOTIC_HYDROCARBONS|OIL_DEGRADATION	XENOBIOTIC_DICHLOROETHANE_DEGRADATION	dehH->PGPT0006880	6
XENOBIOTIC_HYDROCARBONS|OIL_DEGRADATION	XENOBIOTIC_DICHLOROETHANE_DEGRADATION	dehI->PGPT0006885	3
XENOBIOTIC_HYDROCARBONS|OIL_DEGRADATION	XENOBIOTIC_DICHLOROETHANE_DEGRADATION	dhaA->PGPT0006855	2
XENOBIOTIC_HYDROCARBONS|OIL_DEGRADATION	XENOBIOTIC_DICHLOROMETHANE_DEGRADATION	fdhA->PGPT0002115	1
XENOBIOTIC_HYDROCARBONS|OIL_DEGRADATION	XENOBIOTIC_DICHLOROPROPENE_DEGRADATION	adhP->PGPT0006365	3
XENOBIOTIC_HYDROCARBONS|OIL_DEGRADATION	XENOBIOTIC_DICHLOROPROPENE_DEGRADATION	aldH|dhaS->PGPT0006875	10
XENOBIOTIC_HYDROCARBONS|OIL_DEGRADATION	XENOBIOTIC_DICHLOROPROPENE_DEGRADATION	dhaA->PGPT0006855	2
XENOBIOTIC_HYDROCARBONS|OIL_DEGRADATION	XENOBIOTIC_DICHLOROPROPENE_DEGRADATION	frmA|ADH5|adhC->PGPT0006355	6
XENOBIOTIC_HYDROCARBONS|OIL_DEGRADATION	XENOBIOTIC_HEXA-|PENTA-CHLOROCYCLOHEXANE_DEGRADATION	dhaA->PGPT0006855	2
XENOBIOTIC_HYDROCARBONS|OIL_DEGRADATION	XENOBIOTIC_TRICHLOROHEXADIENE_DEGRADATION	dhaA->PGPT0006855	2
XENOBIOTIC_NAPHTALENE|DERIVATE_DEGRADATION	XENOBIOTIC_METHYLNAPHTALENE_DEGRADATION	adhP->PGPT0006365	3
XENOBIOTIC_NAPHTALENE|DERIVATE_DEGRADATION	XENOBIOTIC_METHYLNAPHTALENE_DEGRADATION	frmA|ADH5|adhC->PGPT0006355	6
XENOBIOTIC_NAPHTALENE|DERIVATE_DEGRADATION	XENOBIOTIC_NAPHTALENE_DEGRADATION	nahG->PGPT0006315	1
XENOBIOTIC_POLYCYCLIC_AROMATIC_HYDROCARBON_DEGRADATION	XENOBIOTIC_PHENANTHRENE_DEGRADATION	nidD->PGPT0006470	1
XENOBIOTIC_POLYCYCLIC_AROMATIC_HYDROCARBON_DEGRADATION	XENOBIOTIC_PHTHALATE_DEGRADATION	pcaG->PGPT0005010	1
XENOBIOTIC_POLYCYCLIC_AROMATIC_HYDROCARBON_DEGRADATION	XENOBIOTIC_PHTHALATE_DEGRADATION	pcaH->PGPT0005015	1
XENOBIOTIC_POLYCYCLIC_AROMATIC_HYDROCARBON_DEGRADATION	XENOBIOTIC_PHTHALATE_DEGRADATION	pht2->PGPT0006535	1
XENOBIOTIC_STEROID|DERIVATE_DEGRADATION	XENOBIOTIC_ADROSTENEDIONE_DEGRADATION	fadD3->PGPT0006715	1
XENOBIOTIC_STEROID|DERIVATE_DEGRADATION	XENOBIOTIC_ADROSTENEDIONE_DEGRADATION	hsaA->PGPT0006695	4
XENOBIOTIC_STEROID|DERIVATE_DEGRADATION	XENOBIOTIC_ADROSTENEDIONE_DEGRADATION	hsaB->PGPT0006700	3
XENOBIOTIC_STEROID|DERIVATE_DEGRADATION	XENOBIOTIC_ADROSTENEDIONE_DEGRADATION	kshA->PGPT0006685	1
XENOBIOTIC_STEROID|DERIVATE_DEGRADATION	XENOBIOTIC_ADROSTENEDIONE_DEGRADATION	kstD->PGPT0006680	1
XENOBIOTIC_STEROID|DERIVATE_DEGRADATION	XENOBIOTIC_CHOLESTEROL_DEGRADATION_	choD->PGPT0006645	2
XENOBIOTIC_STEROID|DERIVATE_DEGRADATION	XENOBIOTIC_CHOLESTEROL_DEGRADATION_	cyp125A->PGPT0006655	1
XENOBIOTIC_STEROID|DERIVATE_DEGRADATION	XENOBIOTIC_CHOLESTEROL_DEGRADATION_	cyp142->PGPT0006660	1
XENOBIOTIC_STEROID|DERIVATE_DEGRADATION	XENOBIOTIC_EPIANDROSTERONE_DEGRADATION	EC_5_3_3_1->PGPT0006665	1
XENOBIOTIC_STEROID|DERIVATE_DEGRADATION	XENOBIOTIC_EPIANDROSTERONE_DEGRADATION	beta_hydroxysteroid_dehydrogenase->PGPT0006670	3
XENOBIOTIC_STEROID|DERIVATE_DEGRADATION	XENOBIOTIC_TESTOSTERONE_DEGRADATION	beta_hydroxysteroid_dehydrogenase->PGPT0006670	3
XENOBIOTIC_STYRENE|DERIVATE_DEGRADATION	XENOBIOTIC_ACRYLONITRITE|ACRYLAMIDE_DEGRADATION	EC_3_5_1_4|amiE->PGPT0006115	5
XENOBIOTIC_STYRENE|DERIVATE_DEGRADATION	XENOBIOTIC_ACRYLONITRITE|ACRYLAMIDE_DEGRADATION	gctA->PGPT0006105	1
XENOBIOTIC_STYRENE|DERIVATE_DEGRADATION	XENOBIOTIC_ACRYLONITRITE|ACRYLAMIDE_DEGRADATION	gctB->PGPT0006110	1
XENOBIOTIC_STYRENE|DERIVATE_DEGRADATION	XENOBIOTIC_ACRYLONITRITE|ACRYLAMIDE_DEGRADATION	nthA->PGPT0005660	1
XENOBIOTIC_STYRENE|DERIVATE_DEGRADATION	XENOBIOTIC_ACRYLONITRITE|ACRYLAMIDE_DEGRADATION	nthB->PGPT0005665	2
XENOBIOTIC_STYRENE|DERIVATE_DEGRADATION	XENOBIOTIC_PHENYLACETALDOXIME_DEGRADATION	EC_3_5_1_4|amiE->PGPT0006115	5
XENOBIOTIC_STYRENE|DERIVATE_DEGRADATION	XENOBIOTIC_PHENYLACETALDOXIME_DEGRADATION	nitA|nitB|nitR|nit1->PGPT0000835	4
XENOBIOTIC_STYRENE|DERIVATE_DEGRADATION	XENOBIOTIC_PHENYLACETALDOXIME_DEGRADATION	nthA->PGPT0005660	1
XENOBIOTIC_STYRENE|DERIVATE_DEGRADATION	XENOBIOTIC_PHENYLACETALDOXIME_DEGRADATION	nthB->PGPT0005665	2
XENOBIOTIC_STYRENE|DERIVATE_DEGRADATION	XENOBIOTIC_PHENYLACETATE_DEGRADATION	paaA->PGPT0006045	1
XENOBIOTIC_STYRENE|DERIVATE_DEGRADATION	XENOBIOTIC_PHENYLACETATE_DEGRADATION	paaB->PGPT0006050	1
XENOBIOTIC_STYRENE|DERIVATE_DEGRADATION	XENOBIOTIC_PHENYLACETATE_DEGRADATION	paaC->PGPT0006055	1
XENOBIOTIC_STYRENE|DERIVATE_DEGRADATION	XENOBIOTIC_PHENYLACETATE_DEGRADATION	paaD->PGPT0006060	1
XENOBIOTIC_STYRENE|DERIVATE_DEGRADATION	XENOBIOTIC_PHENYLACETATE_DEGRADATION	paaE->PGPT0006065	1
XENOBIOTIC_STYRENE|DERIVATE_DEGRADATION	XENOBIOTIC_PHENYLACETATE_DEGRADATION	paaF|echA->PGPT0001860	10
XENOBIOTIC_STYRENE|DERIVATE_DEGRADATION	XENOBIOTIC_PHENYLACETATE_DEGRADATION	paaG->PGPT0006070	4
XENOBIOTIC_STYRENE|DERIVATE_DEGRADATION	XENOBIOTIC_PHENYLACETATE_DEGRADATION	paaH|hbd|fadB|mmgB->PGPT0006075	7
XENOBIOTIC_STYRENE|DERIVATE_DEGRADATION	XENOBIOTIC_PHENYLACETATE_DEGRADATION	paaI->PGPT0006080	1
XENOBIOTIC_STYRENE|DERIVATE_DEGRADATION	XENOBIOTIC_PHENYLACETATE_DEGRADATION	paaX->PGPT0006090	4
XENOBIOTIC_STYRENE|DERIVATE_DEGRADATION	XENOBIOTIC_STYRENE_DEGRADATION	dmpB|xylE->PGPT0005055	2
XENOBIOTIC_STYRENE|DERIVATE_DEGRADATION	XENOBIOTIC_STYRENE_DEGRADATION	dmpD|xylF->PGPT0005235	1
XENOBIOTIC_STYRENE|DERIVATE_DEGRADATION	XENOBIOTIC_STYRENE_DEGRADATION	styA->PGPT0006015	1
XENOBIOTIC_STYRENE|DERIVATE_DEGRADATION	XENOBIOTIC_STYRENE_OXIDE_DEGRADATION	HGD|hmgA->PGPT0006025	1
XENOBIOTIC_STYRENE|DERIVATE_DEGRADATION	XENOBIOTIC_STYRENE_OXIDE_DEGRADATION	fahA->PGPT0001610	1
XENOBIOTIC_STYRENE|DERIVATE_DEGRADATION	XENOBIOTIC_STYRENE_OXIDE_DEGRADATION	feaB->PGPT0006035	2
XENOBIOTIC_TOLULENE|DERIVATE_DEGRADATION	XENOBIOTIC_2|4-DICHLORO-TOLULENE_DEGRADATION_PATHWAY_2	EC_1_3_1_32->PGPT0005915	1
XENOBIOTIC_TOLULENE|DERIVATE_DEGRADATION	XENOBIOTIC_NITROTOLULENE_DEGRADATION	dntB->PGPT0005935	3
XENOBIOTIC_TOLULENE|DERIVATE_DEGRADATION	XENOBIOTIC_NITROTOLULENE_DEGRADATION	nemA->PGPT0005930	1
XENOBIOTIC_TOLULENE|DERIVATE_DEGRADATION	XENOBIOTIC_TOLUENE_DEGRADATION_PATHWAY_1	bbsA->PGPT0005790	1
XENOBIOTIC_TOLULENE|DERIVATE_DEGRADATION	XENOBIOTIC_TOLUENE_DEGRADATION_PATHWAY_1	bbsH->PGPT0005825	1
XENOBIOTIC_TOLULENE|DERIVATE_DEGRADATION	XENOBIOTIC_TOLUENE_DEGRADATION_PATHWAY_1	catA->PGPT0005035	1
XENOBIOTIC_TOLULENE|DERIVATE_DEGRADATION	XENOBIOTIC_TOLUENE_DEGRADATION_PATHWAY_5	EC_1_1_1_90->PGPT0005865	1
XENOBIOTIC_TOLULENE|DERIVATE_DEGRADATION	XENOBIOTIC_TOLUENE_DEGRADATION_PATHWAY_5	xylC->PGPT0005405	2
XENOBIOTIC_TOLULENE|DERIVATE_DEGRADATION	XENOBIOTIC_TOLULENE-4-SULFONATE_DEGRADATION_PATHWAY_4	catA->PGPT0005035	1
XENOBIOTIC_XYLENE|DERIVATE_DEGRADATION	XENOBIOTIC_CYMENE|CUMATE_DEGRADATION	cmtAb->PGPT0005960	1
XENOBIOTIC_XYLENE|DERIVATE_DEGRADATION	XENOBIOTIC_CYMENE|CUMATE_DEGRADATION	cmtAc->PGPT0005965	1
XENOBIOTIC_XYLENE|DERIVATE_DEGRADATION	XENOBIOTIC_CYMENE|CUMATE_DEGRADATION	cmtC|dhbA->PGPT0005270	1
XENOBIOTIC_XYLENE|DERIVATE_DEGRADATION	XENOBIOTIC_METHYLCATECHOL_DEGRADATION	dmpB|xylE->PGPT0005055	2
XENOBIOTIC_XYLENE|DERIVATE_DEGRADATION	XENOBIOTIC_METHYLCATECHOL_DEGRADATION	dmpD|xylF->PGPT0005235	1
XENOBIOTIC_XYLENE|DERIVATE_DEGRADATION	XENOBIOTIC_METHYLCATECHOL_DEGRADATION	dmpH|xylI|nahK->PGPT0005205	1
XENOBIOTIC_XYLENE|DERIVATE_DEGRADATION	XENOBIOTIC_METHYLCATECHOL_DEGRADATION	mhpD->PGPT0006005	2
XENOBIOTIC_XYLENE|DERIVATE_DEGRADATION	XENOBIOTIC_METHYLCATECHOL_DEGRADATION	mhpE->PGPT0002050	1
XENOBIOTIC_XYLENE|DERIVATE_DEGRADATION	XENOBIOTIC_METHYLCATECHOL_DEGRADATION	mhpF->PGPT0006010	1
XENOBIOTIC_XYLENE|DERIVATE_DEGRADATION	XENOBIOTIC_p|o|m-XYLENE_DEGRADATION	EC_1_1_1_90->PGPT0005865	1
XENOBIOTIC_XYLENE|DERIVATE_DEGRADATION	XENOBIOTIC_p|o|m-XYLENE_DEGRADATION	xylC->PGPT0005405	2
III. PHYTOHORMONE|PLANT_SIGNAL_PRODUCTION
1.PHYTOHORMONE-ABSCISIC_ACID_DEGRADATION
PHYTOHORMONE-AUXINE|INDOLE‚Äê3‚ÄêACETIC_ACID|IAA_METABOLISM	PHYTOHORMONE-IAA_PATHWAY	EC_3_5_1_4|amiE->PGPT0006115	5
PHYTOHORMONE-AUXINE|INDOLE‚Äê3‚ÄêACETIC_ACID|IAA_METABOLISM	PHYTOHORMONE-IAA_PATHWAY	aldB->PGPT0007176	2
PHYTOHORMONE-AUXINE|INDOLE‚Äê3‚ÄêACETIC_ACID|IAA_METABOLISM	PHYTOHORMONE-IAA_PATHWAY	iaaT|yedL|ysnE->PGPT0007180	1
PHYTOHORMONE-AUXINE|INDOLE‚Äê3‚ÄêACETIC_ACID|IAA_METABOLISM	PHYTOHORMONE-IAA_RELATED_INDOLE-3-ACETALDEHYDE_PATHWAY	aldH|dhaS->PGPT0006875	10
PHYTOHORMONE-AUXINE|INDOLE‚Äê3‚ÄêACETIC_ACID|IAA_METABOLISM	PHYTOHORMONE-IAA_RELATED_INDOLE-3-ACETALDEHYDE_PATHWAY	betB_homologous->PGPT0007165	4
PHYTOHORMONE-AUXINE|INDOLE‚Äê3‚ÄêACETIC_ACID|IAA_METABOLISM	PHYTOHORMONE-IAA_RELATED_INDOLE-3-ACETALDEHYDE_PATHWAY	bsdC->PGPT0005435	1
PHYTOHORMONE-AUXINE|INDOLE‚Äê3‚ÄêACETIC_ACID|IAA_METABOLISM	PHYTOHORMONE-IAA_RELATED_INDOLE-3-ACETALDEHYDE_PATHWAY	pyc->PGPT0001420	1
PHYTOHORMONE-AUXINE|INDOLE‚Äê3‚ÄêACETIC_ACID|IAA_METABOLISM	PHYTOHORMONE-IAA_RELATED_TRP-DEPENDENT_PATHWAY_2	EC_3_5_1_4|amiE->PGPT0006115	5
PHYTOHORMONE-AUXINE|INDOLE‚Äê3‚ÄêACETIC_ACID|IAA_METABOLISM	PHYTOHORMONE-IAA_RELATED_TRP-DEPENDENT_PATHWAY_2	nthA->PGPT0005660	1
PHYTOHORMONE-AUXINE|INDOLE‚Äê3‚ÄêACETIC_ACID|IAA_METABOLISM	PHYTOHORMONE-IAA_RELATED_TRP-DEPENDENT_PATHWAY_2	nthB->PGPT0005665	2
PHYTOHORMONE-AUXINE|INDOLE‚Äê3‚ÄêACETIC_ACID|IAA_METABOLISM	PHYTOHORMONE-IAA_RELATED_TRP-DEPENDENT_PATHWAY_2	oxdA->PGPT0007205	1
PHYTOHORMONE-AUXINE|INDOLE‚Äê3‚ÄêACETIC_ACID|IAA_METABOLISM	PHYTOHORMONE-IAA_RELATED_TRP-DEPENDENT_PATHWAY_3	nitA|nitB|nitR|nit1->PGPT0000835	4
PHYTOHORMONE-AUXINE|INDOLE‚Äê3‚ÄêACETIC_ACID|IAA_METABOLISM	PHYTOHORMONE-IAA_RELATED_TRYPTOPHAN_PATHWAY	lysN->PGPT0007135	2
PHYTOHORMONE-AUXINE|INDOLE‚Äê3‚ÄêACETIC_ACID|IAA_METABOLISM	PHYTOHORMONE-IAA_RELATED_TRYPTOPHAN_PATHWAY	patA1->PGPT0007155	4
PHYTOHORMONE-AUXINE|INDOLE‚Äê3‚ÄêACETIC_ACID|IAA_METABOLISM	PHYTOHORMONE-IAA_RELATED_TRYPTOPHAN_PATHWAY	puuE->PGPT0007140	3
PHYTOHORMONE-AUXINE|INDOLE‚Äê3‚ÄêACETIC_ACID|IAA_METABOLISM	PHYTOHORMONE-IAA_RELATED_TRYPTOPHAN_PATHWAY	tpav|bioA|yhxA->PGPT0001925	1
PHYTOHORMONE-AUXINE|INDOLE‚Äê3‚ÄêACETIC_ACID|IAA_METABOLISM	PHYTOHORMONE-IAA_RELATED_TRYPTOPHAN_PATHWAY	trpA->PGPT0007070	3
PHYTOHORMONE-AUXINE|INDOLE‚Äê3‚ÄêACETIC_ACID|IAA_METABOLISM	PHYTOHORMONE-IAA_RELATED_TRYPTOPHAN_PATHWAY	trpB->PGPT0007075	1
PHYTOHORMONE-AUXINE|INDOLE‚Äê3‚ÄêACETIC_ACID|IAA_METABOLISM	PHYTOHORMONE-IAA_RELATED_TRYPTOPHAN_PATHWAY	trpC->PGPT0007080	1
PHYTOHORMONE-AUXINE|INDOLE‚Äê3‚ÄêACETIC_ACID|IAA_METABOLISM	PHYTOHORMONE-IAA_RELATED_TRYPTOPHAN_PATHWAY	trpD->PGPT0007090	1
PHYTOHORMONE-AUXINE|INDOLE‚Äê3‚ÄêACETIC_ACID|IAA_METABOLISM	PHYTOHORMONE-IAA_RELATED_TRYPTOPHAN_PATHWAY	trpE|phnA->PGPT0007095	4
PHYTOHORMONE-AUXINE|INDOLE‚Äê3‚ÄêACETIC_ACID|IAA_METABOLISM	PHYTOHORMONE-IAA_RELATED_TRYPTOPHAN_PATHWAY	trpG|phnB->PGPT0007105	3
PHYTOHORMONE-AUXINE|INDOLE‚Äê3‚ÄêACETIC_ACID|IAA_METABOLISM	PHYTOHORMONE-IAA_RELATED_TRYPTOPHAN_PATHWAY	trpS->PGPT0007120	2
PHYTOHORMONE-AUXINE|INDOLE‚Äê3‚ÄêACETIC_ACID|IAA_METABOLISM	PHYTOHORMONE-IAA_RELATED_TRYPTOPHAN_PATHWAY	yugH->PGPT0007145	1
2. PHYTOHORMONE-CYTOKININS|DERIVATE_PRODUCTION
PHYTOHORMONE-CYTOKININ_METABOLISM	PHYTOHORMONE-CYTOKININ_BIOSYNTHESIS	dapF->PGPT0007230	1
PHYTOHORMONE-CYTOKININ_METABOLISM	PHYTOHORMONE-CYTOKININ_BIOSYNTHESIS	hflX->PGPT0007245	1
PHYTOHORMONE-CYTOKININ_METABOLISM	PHYTOHORMONE-CYTOKININ_BIOSYNTHESIS	log|yvdD->PGPT0007225	1
PHYTOHORMONE-CYTOKININ_METABOLISM	PHYTOHORMONE-CYTOKININ_BIOSYNTHESIS	miaA|ipt->PGPT0007210	1
PHYTOHORMONE-CYTOKININ_METABOLISM	PHYTOHORMONE-CYTOKININ_BIOSYNTHESIS	miaB->PGPT0007215	2
PHYTOHORMONE-CYTOKININ_METABOLISM	PHYTOHORMONE-CYTOKININ_BIOSYNTHESIS	recA->PGPT0007235	1
PHYTOHORMONE-CYTOKININ_METABOLISM	PHYTOHORMONE-CYTOKININ_BIOSYNTHESIS	recX->PGPT0007240	1
PHYTOHORMONE-XANTHINE_METABOLISM	PHYTOHORMONE-XANTHINE_BIOSYNTHESIS	gpt->PGPT0007300	1
PHYTOHORMONE-XANTHINE_METABOLISM	PHYTOHORMONE-XANTHINE_BIOSYNTHESIS	hprT|hpt->PGPT0007295	1
PHYTOHORMONE-XANTHINE_METABOLISM	PHYTOHORMONE-XANTHINE_BIOSYNTHESIS	xdhA->PGPT0007250	1
PHYTOHORMONE-XANTHINE_METABOLISM	PHYTOHORMONE-XANTHINE_BIOSYNTHESIS	xdhB|pucD->PGPT0007265	1
PHYTOHORMONE-XANTHINE_METABOLISM	PHYTOHORMONE-XANTHINE_BIOSYNTHESIS	xdhC|paod|ygeB|pucA->PGPT0007280	4
PHYTOHORMONE-XANTHINE_METABOLISM	PHYTOHORMONE-XANTHINE_BIOSYNTHESIS	yagR->PGPT0007260	2
PHYTOHORMONE-XANTHINE_METABOLISM	PHYTOHORMONE-XANTHINE_BIOSYNTHESIS	yagS->PGPT0007275	2
PHYTOHORMONE-XANTHINE_METABOLISM	PHYTOHORMONE-XANTHINE_BIOSYNTHESIS	yagT->PGPT0007290	3
PHYTOHORMONE-XANTHINE_METABOLISM	PHYTOHORMONE-XANTHINE_BIOSYNTHESIS	ygeS|xdhA->PGPT0007255	1
PHYTOHORMONE-XANTHINE_METABOLISM	PHYTOHORMONE-XANTHINE_BIOSYNTHESIS	ygeT|xdhB->PGPT0007270	1
PHYTOHORMONE-XANTHINE_METABOLISM	PHYTOHORMONE-XANTHINE_TRANSPORT	pbuG|azgA|ghxP|ghxQ|adeQ->PGPT0007325	3
PHYTOHORMONE-XANTHINE_METABOLISM	PHYTOHORMONE-XANTHINE_TRANSPORT	pubX->PGPT0007330	2
3. PHYTOHORMONE-GAMMA-AMINOBUTYRIC_ACID|GABA_PRODUCTION
PHYTOHORMONE-GABA_METABOLISM	PHYTOHORMONE-GABA_BIOSYNTHESIS	aldH|dhaS->PGPT0006875	10
PHYTOHORMONE-GABA_METABOLISM	PHYTOHORMONE-GABA_BIOSYNTHESIS	aofH->PGPT0007641	1
PHYTOHORMONE-GABA_METABOLISM	PHYTOHORMONE-GABA_BIOSYNTHESIS	gadA|gadB->PGPT0007630	1
PHYTOHORMONE-GABA_METABOLISM	PHYTOHORMONE-GABA_BIOSYNTHESIS	patA1->PGPT0007155	4
PHYTOHORMONE-GABA_METABOLISM	PHYTOHORMONE-GABA_BIOSYNTHESIS	puuB|ordL->PGPT0007637	5
PHYTOHORMONE-GABA_METABOLISM	PHYTOHORMONE-GABA_BIOSYNTHESIS	puuC|kauB->PGPT0007645	1
PHYTOHORMONE-GABA_METABOLISM	PHYTOHORMONE-GABA_BIOSYNTHESIS	puuD->PGPT0007640	1
PHYTOHORMONE-GABA_METABOLISM	PHYTOHORMONE-GABA_BIOSYNTHESIS	spuC->PGPT0007865	2
PHYTOHORMONE-GABA_METABOLISM	PHYTOHORMONE-GABA_CONVERSION	gabT->PGPT0007660	1
PHYTOHORMONE-GABA_METABOLISM	PHYTOHORMONE-GABA_CONVERSION	puuE->PGPT0007140	3
PHYTOHORMONE-GABA_METABOLISM	PHYTOHORMONE-GABA_DEGRADATION	gabD->PGPT0001580	5
PHYTOHORMONE-GABA_METABOLISM	PHYTOHORMONE-GABA_TRANSPORT	gabP->PGPT0007665	1
4. PHYTOHORMONE-GIBBERELLINS_PRODUCTION
PHYTOHORMONE-GIBBERELLINS_METABOLISM	PHYTOHORMONE-GIBBERELLINS_BIOSYNTHESIS	Uncharacterized_P450_system_3Fe_4S_ferredoxin->PGPT0007360	5
IV. PLANT_SIGNAL-BRANCHING_INHIBITION_STIMULATION_PRODUCTION
PLANT_DEBRANCHING-SPERMIDINE|PUTRESCINE_METABOLISM	PLANT_DEBRANCHING-N1-|N8-ACETYLSPERMIDINE_FORMATION	paiA->PGPT0007785	3
PLANT_DEBRANCHING-SPERMIDINE|PUTRESCINE_METABOLISM	PLANT_DEBRANCHING-N1-|N8-ACETYLSPERMIDINE_FORMATION	speG->PGPT0007790	10
PLANT_DEBRANCHING-SPERMIDINE|PUTRESCINE_METABOLISM	PLANT_DEBRANCHING-PUTRESCINE_BIOSYNTHESIS	speB->PGPT0007775	1
PLANT_DEBRANCHING-SPERMIDINE|PUTRESCINE_METABOLISM	PLANT_DEBRANCHING-PUTRESCINE_DEGRADATION	aldH|dhaS->PGPT0006875	10
PLANT_DEBRANCHING-SPERMIDINE|PUTRESCINE_METABOLISM	PLANT_DEBRANCHING-PUTRESCINE_DEGRADATION	aofH->PGPT0007641	1
PLANT_DEBRANCHING-SPERMIDINE|PUTRESCINE_METABOLISM	PLANT_DEBRANCHING-PUTRESCINE_DEGRADATION	patA1->PGPT0007155	4
PLANT_DEBRANCHING-SPERMIDINE|PUTRESCINE_METABOLISM	PLANT_DEBRANCHING-PUTRESCINE_DEGRADATION	puuB|ordL->PGPT0007637	5
PLANT_DEBRANCHING-SPERMIDINE|PUTRESCINE_METABOLISM	PLANT_DEBRANCHING-PUTRESCINE_DEGRADATION	puuC|kauB->PGPT0007645	1
PLANT_DEBRANCHING-SPERMIDINE|PUTRESCINE_METABOLISM	PLANT_DEBRANCHING-PUTRESCINE_DEGRADATION	puuD->PGPT0007640	1
PLANT_DEBRANCHING-SPERMIDINE|PUTRESCINE_METABOLISM	PLANT_DEBRANCHING-PUTRESCINE_DEGRADATION	puuR->PGPT0019781	5
PLANT_DEBRANCHING-SPERMIDINE|PUTRESCINE_METABOLISM	PLANT_DEBRANCHING-PUTRESCINE_DEGRADATION	spuC->PGPT0007865	2
PLANT_DEBRANCHING-SPERMIDINE|PUTRESCINE_METABOLISM	PLANT_DEBRANCHING-PUTRESCINE_TRANSPORT	puuP->PGPT0007795	3
PLANT_DEBRANCHING-SPERMIDINE|PUTRESCINE_METABOLISM	PLANT_DEBRANCHING-SPERMIDINE_BIOSYNTHESIS	speE|SRM|SPEC_3|SPSD->PGPT0007750	3
PLANT_DEBRANCHING-SPERMIDINE|PUTRESCINE_METABOLISM	PLANT_DEBRANCHING-SPERMIDINE|PUTRESCINE_TRANSPORT	ABC_SP_A|ydcT->PGPT0007860	3
PLANT_DEBRANCHING-SPERMIDINE|PUTRESCINE_METABOLISM	PLANT_DEBRANCHING-SPERMIDINE|PUTRESCINE_TRANSPORT	ABC_SP_P1|ydcU->PGPT0007850	3
PLANT_DEBRANCHING-SPERMIDINE|PUTRESCINE_METABOLISM	PLANT_DEBRANCHING-SPERMIDINE|PUTRESCINE_TRANSPORT	ABC_SP_P|ydcV->PGPT0007845	3
PLANT_DEBRANCHING-SPERMIDINE|PUTRESCINE_METABOLISM	PLANT_DEBRANCHING-SPERMIDINE|PUTRESCINE_TRANSPORT	ABC_SP_S|ydcS->PGPT0007855	3
PLANT_DEBRANCHING-SPERMIDINE|PUTRESCINE_METABOLISM	PLANT_DEBRANCHING-SPERMIDINE|PUTRESCINE_TRANSPORT	potA->PGPT0007840	1
PLANT_DEBRANCHING-SPERMIDINE|PUTRESCINE_METABOLISM	PLANT_DEBRANCHING-SPERMIDINE|PUTRESCINE_TRANSPORT	potB->PGPT0007835	1
PLANT_DEBRANCHING-SPERMIDINE|PUTRESCINE_METABOLISM	PLANT_DEBRANCHING-SPERMIDINE|PUTRESCINE_TRANSPORT	potC->PGPT0007830	1
PLANT_BRANCHING-AUXIN|IAA_METABOLISM	PLANT_BRANCHING-IAA_METABOLISM	EC_3_5_1_4|amiE->PGPT0006115	5
PLANT_BRANCHING-AUXIN|IAA_METABOLISM	PLANT_BRANCHING-IAA_METABOLISM	aldB->PGPT0007176	2
PLANT_BRANCHING-AUXIN|IAA_METABOLISM	PLANT_BRANCHING-IAA_METABOLISM	iaaT|yedL|ysnE->PGPT0007180	1
PLANT_BRANCHING-AUXIN|IAA_METABOLISM	PLANT_BRANCHING-IAA_RELATED_INDOLE-3-ACETALDEHYDE_METABOLISM	aldH|dhaS->PGPT0006875	10
PLANT_BRANCHING-AUXIN|IAA_METABOLISM	PLANT_BRANCHING-IAA_RELATED_INDOLE-3-ACETALDEHYDE_METABOLISM	betB_homologous->PGPT0007165	4
PLANT_BRANCHING-AUXIN|IAA_METABOLISM	PLANT_BRANCHING-IAA_RELATED_INDOLE-3-ACETALDEHYDE_METABOLISM	bsdC->PGPT0005435	1
PLANT_BRANCHING-AUXIN|IAA_METABOLISM	PLANT_BRANCHING-IAA_RELATED_INDOLE-3-ACETALDEHYDE_METABOLISM	pyc->PGPT0001420	1
PLANT_BRANCHING-AUXIN|IAA_METABOLISM	PLANT_BRANCHING-IAA_RELATED_TRP-DEPENDENT_PATHWAY_2	EC_3_5_1_4|amiE->PGPT0006115	5
PLANT_BRANCHING-AUXIN|IAA_METABOLISM	PLANT_BRANCHING-IAA_RELATED_TRP-DEPENDENT_PATHWAY_2	nthA->PGPT0005660	1
PLANT_BRANCHING-AUXIN|IAA_METABOLISM	PLANT_BRANCHING-IAA_RELATED_TRP-DEPENDENT_PATHWAY_2	nthB->PGPT0005665	2
PLANT_BRANCHING-AUXIN|IAA_METABOLISM	PLANT_BRANCHING-IAA_RELATED_TRP-DEPENDENT_PATHWAY_2	oxdA->PGPT0007205	1
PLANT_BRANCHING-AUXIN|IAA_METABOLISM	PLANT_BRANCHING-IAA_RELATED_TRP-DEPENDENT_PATHWAY_3	nitA|nitB|nitR|nit1->PGPT0000835	4
PLANT_BRANCHING-AUXIN|IAA_METABOLISM	PLANT_BRANCHING-IAA_RELATED_TRYPTOPHAN_METABOLISM	lysN->PGPT0007135	2
PLANT_BRANCHING-AUXIN|IAA_METABOLISM	PLANT_BRANCHING-IAA_RELATED_TRYPTOPHAN_METABOLISM	patA1->PGPT0007155	4
PLANT_BRANCHING-AUXIN|IAA_METABOLISM	PLANT_BRANCHING-IAA_RELATED_TRYPTOPHAN_METABOLISM	puuE->PGPT0007140	3
PLANT_BRANCHING-AUXIN|IAA_METABOLISM	PLANT_BRANCHING-IAA_RELATED_TRYPTOPHAN_METABOLISM	tpav|bioA|yhxA->PGPT0001925	1
PLANT_BRANCHING-AUXIN|IAA_METABOLISM	PLANT_BRANCHING-IAA_RELATED_TRYPTOPHAN_METABOLISM	trpA->PGPT0007070	3
PLANT_BRANCHING-AUXIN|IAA_METABOLISM	PLANT_BRANCHING-IAA_RELATED_TRYPTOPHAN_METABOLISM	trpB->PGPT0007075	1
PLANT_BRANCHING-AUXIN|IAA_METABOLISM	PLANT_BRANCHING-IAA_RELATED_TRYPTOPHAN_METABOLISM	trpC->PGPT0007080	1
PLANT_BRANCHING-AUXIN|IAA_METABOLISM	PLANT_BRANCHING-IAA_RELATED_TRYPTOPHAN_METABOLISM	trpD->PGPT0007090	1
PLANT_BRANCHING-AUXIN|IAA_METABOLISM	PLANT_BRANCHING-IAA_RELATED_TRYPTOPHAN_METABOLISM	trpE|phnA->PGPT0007095	4
PLANT_BRANCHING-AUXIN|IAA_METABOLISM	PLANT_BRANCHING-IAA_RELATED_TRYPTOPHAN_METABOLISM	trpG|phnB->PGPT0007105	3
PLANT_BRANCHING-AUXIN|IAA_METABOLISM	PLANT_BRANCHING-IAA_RELATED_TRYPTOPHAN_METABOLISM	trpS->PGPT0007120	2
PLANT_BRANCHING-AUXIN|IAA_METABOLISM	PLANT_BRANCHING-IAA_RELATED_TRYPTOPHAN_METABOLISM	yugH->PGPT0007145	1
PLANT_SIGNAL-CARNITINE_METABOLISM	PLANT_SIGNAL-CARNITINE_BIOSYNTHESIS	BBOX1_like->PGPT0013696	2
1.PLANT_SIGNAL-EMBRYOGENESIS
PLANT_EMBRYOGENESIS-SPERMIDINE|PUTRESCINE_METABOLISM	PLANT_EMBRYOGENESIS-N1-|N8-ACETYLSPERMIDINE_BIOSYNTHESIS	paiA->PGPT0007785	3
PLANT_EMBRYOGENESIS-SPERMIDINE|PUTRESCINE_METABOLISM	PLANT_EMBRYOGENESIS-N1-|N8-ACETYLSPERMIDINE_BIOSYNTHESIS	speG->PGPT0007790	10
PLANT_EMBRYOGENESIS-SPERMIDINE|PUTRESCINE_METABOLISM	PLANT_EMBRYOGENESIS-PUTRESCINE_BIOSYNTHESIS	speB->PGPT0007775	1
PLANT_EMBRYOGENESIS-SPERMIDINE|PUTRESCINE_METABOLISM	PLANT_EMBRYOGENESIS-PUTRESCINE_DEGRADATION	aldH|dhaS->PGPT0006875	10
PLANT_EMBRYOGENESIS-SPERMIDINE|PUTRESCINE_METABOLISM	PLANT_EMBRYOGENESIS-PUTRESCINE_DEGRADATION	aofH->PGPT0007641	1
PLANT_EMBRYOGENESIS-SPERMIDINE|PUTRESCINE_METABOLISM	PLANT_EMBRYOGENESIS-PUTRESCINE_DEGRADATION	patA1->PGPT0007155	4
PLANT_EMBRYOGENESIS-SPERMIDINE|PUTRESCINE_METABOLISM	PLANT_EMBRYOGENESIS-PUTRESCINE_DEGRADATION	puuB|ordL->PGPT0007637	5
PLANT_EMBRYOGENESIS-SPERMIDINE|PUTRESCINE_METABOLISM	PLANT_EMBRYOGENESIS-PUTRESCINE_DEGRADATION	puuC|kauB->PGPT0007645	1
PLANT_EMBRYOGENESIS-SPERMIDINE|PUTRESCINE_METABOLISM	PLANT_EMBRYOGENESIS-PUTRESCINE_DEGRADATION	puuD->PGPT0007640	1
PLANT_EMBRYOGENESIS-SPERMIDINE|PUTRESCINE_METABOLISM	PLANT_EMBRYOGENESIS-PUTRESCINE_DEGRADATION	puuR->PGPT0019781	5
PLANT_EMBRYOGENESIS-SPERMIDINE|PUTRESCINE_METABOLISM	PLANT_EMBRYOGENESIS-PUTRESCINE_DEGRADATION	spuC->PGPT0007865	2
PLANT_EMBRYOGENESIS-SPERMIDINE|PUTRESCINE_METABOLISM	PLANT_EMBRYOGENESIS-PUTRESCINE_TRANSPORT	puuP->PGPT0007795	3
PLANT_EMBRYOGENESIS-SPERMIDINE|PUTRESCINE_METABOLISM	PLANT_EMBRYOGENESIS-SPERMIDINE_BIOSYNTHESIS	speE|SRM|SPEC_3|SPSD->PGPT0007750	3
PLANT_EMBRYOGENESIS-SPERMIDINE|PUTRESCINE_METABOLISM	PLANT_EMBRYOGENESIS-SPERMIDINE|PUTRESCINE_TRANSPORT	ABC_SP_A|ydcT->PGPT0007860	3
PLANT_EMBRYOGENESIS-SPERMIDINE|PUTRESCINE_METABOLISM	PLANT_EMBRYOGENESIS-SPERMIDINE|PUTRESCINE_TRANSPORT	ABC_SP_P1|ydcU->PGPT0007850	3
PLANT_EMBRYOGENESIS-SPERMIDINE|PUTRESCINE_METABOLISM	PLANT_EMBRYOGENESIS-SPERMIDINE|PUTRESCINE_TRANSPORT	ABC_SP_P|ydcV->PGPT0007845	3
PLANT_EMBRYOGENESIS-SPERMIDINE|PUTRESCINE_METABOLISM	PLANT_EMBRYOGENESIS-SPERMIDINE|PUTRESCINE_TRANSPORT	ABC_SP_S|ydcS->PGPT0007855	3
PLANT_EMBRYOGENESIS-SPERMIDINE|PUTRESCINE_METABOLISM	PLANT_EMBRYOGENESIS-SPERMIDINE|PUTRESCINE_TRANSPORT	potA->PGPT0007840	1
PLANT_EMBRYOGENESIS-SPERMIDINE|PUTRESCINE_METABOLISM	PLANT_EMBRYOGENESIS-SPERMIDINE|PUTRESCINE_TRANSPORT	potB->PGPT0007835	1
PLANT_EMBRYOGENESIS-SPERMIDINE|PUTRESCINE_METABOLISM	PLANT_EMBRYOGENESIS-SPERMIDINE|PUTRESCINE_TRANSPORT	potC->PGPT0007830	1
2.PLANT_SIGNAL-GERMINATION_STIMULATION
PLANT_GERMINATION-H2S_PRODUCTION	PLANT_GERMINATION-H2S-SULFUR_PATHWAY	cbs->PGPT0020005	1
PLANT_GERMINATION-H2S_PRODUCTION	PLANT_GERMINATION-H2S-SULFUR_PATHWAY	cysC->PGPT0002780	2
PLANT_GERMINATION-H2S_PRODUCTION	PLANT_GERMINATION-H2S-SULFUR_PATHWAY	cysD->PGPT0002405	2
PLANT_GERMINATION-H2S_PRODUCTION	PLANT_GERMINATION-H2S-SULFUR_PATHWAY	cysH->PGPT0002785	1
PLANT_GERMINATION-H2S_PRODUCTION	PLANT_GERMINATION-H2S-SULFUR_PATHWAY	cysJ->PGPT0002795	2
PLANT_GERMINATION-H2S_PRODUCTION	PLANT_GERMINATION-H2S-SULFUR_PATHWAY	cysK->PGPT0002810	1
PLANT_GERMINATION-H2S_PRODUCTION	PLANT_GERMINATION-H2S-SULFUR_PATHWAY	cysK2->PGPT0002815	3
PLANT_GERMINATION-H2S_PRODUCTION	PLANT_GERMINATION-H2S-SULFUR_PATHWAY	cysN->PGPT0002400	2
PLANT_GERMINATION-H2S_PRODUCTION	PLANT_GERMINATION-H2S-SULFUR_PATHWAY	cysS->PGPT0002985	2
PLANT_GERMINATION-H2S_PRODUCTION	PLANT_GERMINATION-H2S-SULFUR_PATHWAY	cysZ->PGPT0003010	1
PLANT_GERMINATION-H2S_PRODUCTION	PLANT_GERMINATION-H2S-SULFUR_PATHWAY	metB|met|cysA->PGPT0001980	2
PLANT_GERMINATION-H2S_PRODUCTION	PLANT_GERMINATION-H2S-SULFUR_PATHWAY	sir->PGPT0002825	1
PLANT_GERMINATION-LIPOIC_ACID_PRODUCTION	PLANT_GERMINATION-LIPOIC_ACID_BIOSYNTHESIS	lipA->PGPT0003935	1
PLANT_GERMINATION-TAURINE_DERIVATE_PRODUCTION	PLANT_GERMINATION-5-GLUTAMYL-TAURINE_BIOSYNTHESIS	ggt->PGPT0002935	2
PLANT_GERMINATION-TAURINE_DERIVATE_PRODUCTION	PLANT_GERMINATION-TAURINE_DERIVATE_BIOSYNTHESIS	gadA|gadB->PGPT0007630	1
PLANT_GERMINATION-TAURINE_DERIVATE_PRODUCTION	PLANT_GERMINATION-TAURINE_DERIVATE_BIOSYNTHESIS	tpav|bioA|yhxA->PGPT0001925	1
PLANT_GERMINATION-VITAMIN_B9|FOLATE_PRODUCTION	PLANT_GERMINATION-VITAMIN_B9|FOLATE_BIOSYNTHESIS	GTP_cyclohydrolase_I->PGPT0007885	1
PLANT_GERMINATION-VITAMIN_B9|FOLATE_PRODUCTION	PLANT_GERMINATION-VITAMIN_B9|FOLATE_BIOSYNTHESIS	fmt->PGPT0008125	3
PLANT_GERMINATION-VITAMIN_B9|FOLATE_PRODUCTION	PLANT_GERMINATION-VITAMIN_B9|FOLATE_BIOSYNTHESIS	folB->PGPT0007905	1
PLANT_GERMINATION-VITAMIN_B9|FOLATE_PRODUCTION	PLANT_GERMINATION-VITAMIN_B9|FOLATE_BIOSYNTHESIS	folC->PGPT0007975	1
PLANT_GERMINATION-VITAMIN_B9|FOLATE_PRODUCTION	PLANT_GERMINATION-VITAMIN_B9|FOLATE_BIOSYNTHESIS	folD->PGPT0008075	2
PLANT_GERMINATION-VITAMIN_B9|FOLATE_PRODUCTION	PLANT_GERMINATION-VITAMIN_B9|FOLATE_BIOSYNTHESIS	folE->PGPT0007875	1
PLANT_GERMINATION-VITAMIN_B9|FOLATE_PRODUCTION	PLANT_GERMINATION-VITAMIN_B9|FOLATE_BIOSYNTHESIS	folK->PGPT0007910	1
PLANT_GERMINATION-VITAMIN_B9|FOLATE_PRODUCTION	PLANT_GERMINATION-VITAMIN_B9|FOLATE_BIOSYNTHESIS	folP->PGPT0007915	2
PLANT_GERMINATION-VITAMIN_B9|FOLATE_PRODUCTION	PLANT_GERMINATION-VITAMIN_B9|FOLATE_BIOSYNTHESIS	gcvT->PGPT0008130	2
PLANT_GERMINATION-VITAMIN_B9|FOLATE_PRODUCTION	PLANT_GERMINATION-VITAMIN_B9|FOLATE_BIOSYNTHESIS	glyA->PGPT0008090	5
PLANT_GERMINATION-VITAMIN_B9|FOLATE_PRODUCTION	PLANT_GERMINATION-VITAMIN_B9|FOLATE_BIOSYNTHESIS	metF->PGPT0008160	1
PLANT_GERMINATION-VITAMIN_B9|FOLATE_PRODUCTION	PLANT_GERMINATION-VITAMIN_B9|FOLATE_BIOSYNTHESIS	metH->PGPT0008135	1
PLANT_GERMINATION-VITAMIN_B9|FOLATE_PRODUCTION	PLANT_GERMINATION-VITAMIN_B9|FOLATE_BIOSYNTHESIS	nudB|ntpA->PGPT0007890	1
PLANT_GERMINATION-VITAMIN_B9|FOLATE_PRODUCTION	PLANT_GERMINATION-VITAMIN_B9|FOLATE_BIOSYNTHESIS	pabA->PGPT0008000	1
PLANT_GERMINATION-VITAMIN_B9|FOLATE_PRODUCTION	PLANT_GERMINATION-VITAMIN_B9|FOLATE_BIOSYNTHESIS	pabAB->PGPT0008010	1
PLANT_GERMINATION-VITAMIN_B9|FOLATE_PRODUCTION	PLANT_GERMINATION-VITAMIN_B9|FOLATE_BIOSYNTHESIS	pabB->PGPT0008005	1
PLANT_GERMINATION-VITAMIN_B9|FOLATE_PRODUCTION	PLANT_GERMINATION-VITAMIN_B9|FOLATE_BIOSYNTHESIS	phoD->PGPT0002575	6
PLANT_GERMINATION-VITAMIN_B9|FOLATE_PRODUCTION	PLANT_GERMINATION-VITAMIN_B9|FOLATE_BIOSYNTHESIS	purH->PGPT0008110	3
PLANT_GERMINATION-VITAMIN_B9|FOLATE_PRODUCTION	PLANT_GERMINATION-VITAMIN_B9|FOLATE_BIOSYNTHESIS	purN->PGPT0008095	1
PLANT_GERMINATION-VITAMIN_B9|FOLATE_PRODUCTION	PLANT_GERMINATION-VITAMIN_B9|FOLATE_BIOSYNTHESIS	purU->PGPT0008155	2
PLANT_GERMINATION-VITAMIN_B9|FOLATE_PRODUCTION	PLANT_GERMINATION-VITAMIN_B9|FOLATE_BIOSYNTHESIS	ribA->PGPT0007985	1
PLANT_GERMINATION-VITAMIN_B9|FOLATE_PRODUCTION	PLANT_GERMINATION-VITAMIN_B9|FOLATE_BIOSYNTHESIS	ribBA->PGPT0007990	2
PLANT_GERMINATION-VITAMIN_B9|FOLATE_PRODUCTION	PLANT_GERMINATION-VITAMIN_B9|FOLATE_BIOSYNTHESIS	sul2->PGPT0007935	1
PLANT_GERMINATION-VITAMIN_B9|FOLATE_PRODUCTION	PLANT_GERMINATION-VITAMIN_B9|FOLATE_BIOSYNTHESIS	thyX|thy1->PGPT0008150	1
PLANT_GERMINATION-VITAMIN_B9|FOLATE_PRODUCTION	PLANT_GERMINATION-VITAMIN_B9|FOLATE_BIOSYNTHESIS	ygfA|fthC|yqgN|folN->PGPT0008170	1
3.PLANT_SIGNAL-OTHER_PRODUCTION
PLANT_SIGNAL-LINOLENIC_ACID_METABOLISM	PLANT_SIGNAL-LINOLENIC_ACID_BIOSYNTHESIS	desB|desD|desA->PGPT0009575	1
PLANT_SIGNAL-CAROTINOID_METABOLISM	PLANT_SIGNAL-CAROTENOID_BIOSYNTHESIS	crtB->PGPT0007375	4
PLANT_SIGNAL-CAROTINOID_METABOLISM	PLANT_SIGNAL-CAROTENOID_BIOSYNTHESIS	crtO->PGPT0007430	2
PLANT_SIGNAL-CAROTINOID_METABOLISM	PLANT_SIGNAL-CAROTENOID_BIOSYNTHESIS	crtP->PGPT0007440	1
PLANT_SIGNAL-CAROTINOID_METABOLISM	PLANT_SIGNAL-CAROTENOID_BIOSYNTHESIS	crtR->PGPT0007460	1
PLANT_SIGNAL-CAROTINOID_METABOLISM	PLANT_SIGNAL-CAROTENOID_BIOSYNTHESIS	crtX->PGPT0007475	1
PLANT_SIGNAL-CAROTINOID_METABOLISM	PLANT_SIGNAL-CAROTENOID_BIOSYNTHESIS	cruC->PGPT0007495	1
PLANT_SIGNAL-TERPENOID_DERIVATE_METABOLISM	PLANT_SIGNAL-TERPENOID-DIMETHYLALLYL_DIPHOSPHATE|DMAPP_PATHWAY	ispH|lytB->PGPT0007615	2
PLANT_SIGNAL-TERPENOID_DERIVATE_METABOLISM	PLANT_SIGNAL-TERPENOID-ISOPENTENYL_DIPHOSPHATE|IPP_PATHWAY	gcpE|ispG->PGPT0007580	2
PLANT_SIGNAL-TERPENOID_DERIVATE_METABOLISM	PLANT_SIGNAL-TERPENOID-ISOPENTENYL_DIPHOSPHATE|IPP_PATHWAY	ispD->PGPT0007590	2
PLANT_SIGNAL-TERPENOID_DERIVATE_METABOLISM	PLANT_SIGNAL-TERPENOID-ISOPENTENYL_DIPHOSPHATE|IPP_PATHWAY	ispF->PGPT0007595	2
PLANT_SIGNAL-TERPENOID_DERIVATE_METABOLISM	PLANT_SIGNAL-TERPENOID-ISOPENTENYL_DIPHOSPHATE|IPP_PATHWAY	ispH|lytB->PGPT0007615	2
PLANT_SIGNAL-TERPENOID_DERIVATE_METABOLISM	PLANT_SIGNAL-TERPENOID_BACKBONE_BIOSYNTHESIS	dxs->PGPT0008960	2
PLANT_SIGNAL-TERPENOID_DERIVATE_METABOLISM	PLANT_SIGNAL-TERPENOID_BACKBONE_BIOSYNTHESIS	idsA->PGPT0007550	5
PLANT_SIGNAL-TERPENOID_DERIVATE_METABOLISM	PLANT_SIGNAL-TERPENOID_BACKBONE_BIOSYNTHESIS	ispB->PGPT0007525	1
PLANT_SIGNAL-TERPENOID_DERIVATE_METABOLISM	PLANT_SIGNAL-TERPENOID_BACKBONE_BIOSYNTHESIS	uppS->PGPT0007535	1
PLANT_SIGNAL-PHOSPOLIPID_METABOLISM	PLANT_SIGNAL-CYCLOPROPANE-FATTY-ACYL-PHOSPHOLIPID_BIOSYNTHESIS	cfa->PGPT0007680	1
PLANT_SIGNAL-PHOSPOLIPID_METABOLISM	PLANT_SIGNAL-CYTIDINE_DIPHOSPHATE-DIACYLGLYCEROL-PHOSPOLIPID_BIOSYNTHESIS	cdsA|ynbB->PGPT0007685	1
PLANT_SIGNAL-PHOSPOLIPID_METABOLISM	PLANT_SIGNAL-PHOSPOLIPID-CARDIOLIPIN_BIOSYNTHESIS	clsA_B|ybhO|ywiE->PGPT0007725	1
PLANT_SIGNAL-PHOSPOLIPID_METABOLISM	PLANT_SIGNAL-PHOSPOLIPID-CARDIOLIPIN_BIOSYNTHESIS	pgsA->PGPT0007735	1
PLANT_SIGNAL-PHOSPOLIPID_METABOLISM	PLANT_SIGNAL-PHOSPOLIPID-PHOSPHATIDYLETHANOLAMINE_BIOSYNTHESIS	psd|PISD->PGPT0007700	1
PLANT_SIGNAL-PHOSPOLIPID_METABOLISM	PLANT_SIGNAL-PHOSPOLIPID-PHOSPHATIDYLSERINE_BIOSYNTHESIS	CHO1|pssA->PGPT0007695	1
PLANT_SIGNAL-UBIQUINONE|COENZYME_Q_METABOLISM	PLANT_SIGNAL-UBIQUINONE|COENZYME_Q_BIOSYNTHESIS	ubiA->PGPT0009515	1
PLANT_SIGNAL-UBIQUINONE|COENZYME_Q_METABOLISM	PLANT_SIGNAL-UBIQUINONE|COENZYME_Q_BIOSYNTHESIS	ubiB|aarF->PGPT0009520	1
PLANT_SIGNAL-UBIQUINONE|COENZYME_Q_METABOLISM	PLANT_SIGNAL-UBIQUINONE|COENZYME_Q_BIOSYNTHESIS	ubiD->PGPT0009530	1
PLANT_SIGNAL-UBIQUINONE|COENZYME_Q_METABOLISM	PLANT_SIGNAL-UBIQUINONE|COENZYME_Q_BIOSYNTHESIS	ubiE->PGPT0009535	2
PLANT_SIGNAL-UBIQUINONE|COENZYME_Q_METABOLISM	PLANT_SIGNAL-UBIQUINONE|COENZYME_Q_BIOSYNTHESIS	ubiG->PGPT0009545	1
PLANT_SIGNAL-UBIQUINONE|COENZYME_Q_METABOLISM	PLANT_SIGNAL-UBIQUINONE|COENZYME_Q_BIOSYNTHESIS	ubiX|bsdB->PGPT0009565	2
PLANT_SIGNAL-ACETOIN|2|3-BUTANEDIOL_VOLATILE_METABOLISM	PLANT_SIGNAL-ACETOIN|2|3-BUTANEDIOL_VOLATILE_BIOSYNTHESIS	aceF|pdhC->PGPT0001390	5
PLANT_SIGNAL-ACETOIN|2|3-BUTANEDIOL_VOLATILE_METABOLISM	PLANT_SIGNAL-ACETOIN|2|3-BUTANEDIOL_VOLATILE_BIOSYNTHESIS	acoR->PGPT0001030	2
PLANT_SIGNAL-ACETOIN|2|3-BUTANEDIOL_VOLATILE_METABOLISM	PLANT_SIGNAL-ACETOIN|2|3-BUTANEDIOL_VOLATILE_BIOSYNTHESIS	acuC->PGPT0008225	1
PLANT_SIGNAL-ACETOIN|2|3-BUTANEDIOL_VOLATILE_METABOLISM	PLANT_SIGNAL-ACETOIN|2|3-BUTANEDIOL_VOLATILE_BIOSYNTHESIS	budB|ilvK|alsS|ilvB|ilvG|ilvI->PGPT0008185	4
PLANT_SIGNAL-ACETOIN|2|3-BUTANEDIOL_VOLATILE_METABOLISM	PLANT_SIGNAL-ACETOIN|2|3-BUTANEDIOL_VOLATILE_BIOSYNTHESIS	budC->PGPT0008190	8
PLANT_SIGNAL-ACETOIN|2|3-BUTANEDIOL_VOLATILE_METABOLISM	PLANT_SIGNAL-ACETOIN|2|3-BUTANEDIOL_VOLATILE_BIOSYNTHESIS	butA|ydjL|budC->PGPT0008195	4
PLANT_SIGNAL-ACETOIN|2|3-BUTANEDIOL_VOLATILE_METABOLISM	PLANT_SIGNAL-ACETOIN|2|3-BUTANEDIOL_VOLATILE_BIOSYNTHESIS	butB->PGPT0008200	2
PLANT_SIGNAL-ACETOIN|2|3-BUTANEDIOL_VOLATILE_METABOLISM	PLANT_SIGNAL-ACETOIN|2|3-BUTANEDIOL_VOLATILE_BIOSYNTHESIS	ilvH|ilvN->PGPT0008205	1
PLANT_SIGNAL-ACETOIN|2|3-BUTANEDIOL_VOLATILE_METABOLISM	PLANT_SIGNAL-ACETOIN|2|3-BUTANEDIOL_VOLATILE_BIOSYNTHESIS	lpd|pdhD->PGPT0001380	4
PLANT_SIGNAL-HYDROXYACETON_VOLATILE_METABOLISM	PLANT_SIGNAL-HYDROXYACETON_VOLATILE_BIOSYNTHESIS	acd->PGPT0008281	2
PLANT_SIGNAL-HYDROXYACETON_VOLATILE_METABOLISM	PLANT_SIGNAL-HYDROXYACETON_VOLATILE_BIOSYNTHESIS	ydjG->PGPT0008280	1
PLANT_SIGNAL-HYDROXYACETON_VOLATILE_METABOLISM	PLANT_SIGNAL-HYDROXYACETON_VOLATILE_BIOSYNTHESIS	yghZ->PGPT0008285	2
PLANT_SIGNAL-SULFURIC_VOLATILE_METABOLISM	PLANT_SIGNAL-H2S-VOLATILE_PATHWAY	cbs->PGPT0020005	1
PLANT_SIGNAL-SULFURIC_VOLATILE_METABOLISM	PLANT_SIGNAL-H2S-VOLATILE_PATHWAY	cysC->PGPT0002780	2
PLANT_SIGNAL-SULFURIC_VOLATILE_METABOLISM	PLANT_SIGNAL-H2S-VOLATILE_PATHWAY	cysD->PGPT0002405	2
PLANT_SIGNAL-SULFURIC_VOLATILE_METABOLISM	PLANT_SIGNAL-H2S-VOLATILE_PATHWAY	cysH->PGPT0002785	1
PLANT_SIGNAL-SULFURIC_VOLATILE_METABOLISM	PLANT_SIGNAL-H2S-VOLATILE_PATHWAY	cysJ->PGPT0002795	2
PLANT_SIGNAL-SULFURIC_VOLATILE_METABOLISM	PLANT_SIGNAL-H2S-VOLATILE_PATHWAY	cysK->PGPT0002810	1
PLANT_SIGNAL-SULFURIC_VOLATILE_METABOLISM	PLANT_SIGNAL-H2S-VOLATILE_PATHWAY	cysK2->PGPT0002815	3
PLANT_SIGNAL-SULFURIC_VOLATILE_METABOLISM	PLANT_SIGNAL-H2S-VOLATILE_PATHWAY	cysN->PGPT0002400	2
PLANT_SIGNAL-SULFURIC_VOLATILE_METABOLISM	PLANT_SIGNAL-H2S-VOLATILE_PATHWAY	cysS->PGPT0002985	2
PLANT_SIGNAL-SULFURIC_VOLATILE_METABOLISM	PLANT_SIGNAL-H2S-VOLATILE_PATHWAY	cysZ->PGPT0003010	1
PLANT_SIGNAL-SULFURIC_VOLATILE_METABOLISM	PLANT_SIGNAL-H2S-VOLATILE_PATHWAY	metB|met|cysA->PGPT0001980	2
PLANT_SIGNAL-SULFURIC_VOLATILE_METABOLISM	PLANT_SIGNAL-H2S-VOLATILE_PATHWAY	sir->PGPT0002825	1
PLANT_SIGNAL-VOLATILE_RELATED_METABOLISM	PLANT_SIGNAL-VOLATILE_RELATED_ALCOHOL|KETONE_PATHWAY	atoB->PGPT0008320	1
PLANT_SIGNAL-VOLATILE_RELATED_METABOLISM	PLANT_SIGNAL-VOLATILE_RELATED_ALCOHOL|KETONE_PATHWAY	bdh->PGPT0008310	2
PLANT_SIGNAL-VOLATILE_RELATED_METABOLISM	PLANT_SIGNAL-VOLATILE_RELATED_ALCOHOL|KETONE_PATHWAY	hmgL->PGPT0008315	1
PLANT_SIGNAL-VOLATILE_RELATED_METABOLISM	PLANT_SIGNAL-VOLATILE_RELATED_ALCOHOL|KETONE_PATHWAY	scoA->PGPT0008325	1
PLANT_SIGNAL-VOLATILE_RELATED_METABOLISM	PLANT_SIGNAL-VOLATILE_RELATED_ALCOHOL|KETONE_PATHWAY	scoB->PGPT0008330	1
PLANT_SIGNAL-VOLATILE_RELATED_METABOLISM	PLANT_SIGNAL-VOLATILE_RELATED_FATTY_ACID_PATHWAY	accA->PGPT0001695	1
PLANT_SIGNAL-VOLATILE_RELATED_METABOLISM	PLANT_SIGNAL-VOLATILE_RELATED_FATTY_ACID_PATHWAY	accD->PGPT0008345	2
PLANT_SIGNAL-VOLATILE_RELATED_METABOLISM	PLANT_SIGNAL-VOLATILE_RELATED_FATTY_ACID_PATHWAY	acd->PGPT0008385	26
PLANT_SIGNAL-VOLATILE_RELATED_METABOLISM	PLANT_SIGNAL-VOLATILE_RELATED_FATTY_ACID_PATHWAY	fabD|bmyD->PGPT0008350	1
PLANT_SIGNAL-VOLATILE_RELATED_METABOLISM	PLANT_SIGNAL-VOLATILE_RELATED_FATTY_ACID_PATHWAY	fabF->PGPT0008360	6
PLANT_SIGNAL-VOLATILE_RELATED_METABOLISM	PLANT_SIGNAL-VOLATILE_RELATED_FATTY_ACID_PATHWAY	fabH->PGPT0008355	5
PLANT_SIGNAL-VOLATILE_RELATED_METABOLISM	PLANT_SIGNAL-VOLATILE_RELATED_FATTY_ACID_PATHWAY	fabI->PGPT0008370	1
PLANT_SIGNAL-VOLATILE_RELATED_METABOLISM	PLANT_SIGNAL-VOLATILE_RELATED_FATTY_ACID_PATHWAY	fadD->PGPT0008380	22
PLANT_SIGNAL-VOLATILE_RELATED_METABOLISM	PLANT_SIGNAL-VOLATILE_RELATED_FATTY_ACID_PATHWAY	ymfI|fabG|efpI->PGPT0003180	53
PLANT_VITAMIN-MOLYBDENUM_COFACTOR_METABOLISM	PLANT_VITAMIN-MOLYBDENUM_COFACTOR_BIOSYNTHESIS	moaA->PGPT0008410	3
PLANT_VITAMIN-MOLYBDENUM_COFACTOR_METABOLISM	PLANT_VITAMIN-MOLYBDENUM_COFACTOR_BIOSYNTHESIS	moaC_->PGPT0008405	1
PLANT_VITAMIN-MOLYBDENUM_COFACTOR_METABOLISM	PLANT_VITAMIN-MOLYBDENUM_COFACTOR_BIOSYNTHESIS	moaX->PGPT0008415	1
PLANT_VITAMIN-MOLYBDENUM_COFACTOR_METABOLISM	PLANT_VITAMIN-MOLYBDENUM_COFACTOR_BIOSYNTHESIS	moeA->PGPT0008430	3
PLANT_VITAMIN-MOLYBDENUM_COFACTOR_METABOLISM	PLANT_VITAMIN-MOLYBDENUM_COFACTOR_TRANSPORT	modA->PGPT0008435	1
PLANT_VITAMIN-MOLYBDENUM_COFACTOR_METABOLISM	PLANT_VITAMIN-MOLYBDENUM_COFACTOR_TRANSPORT	modB->PGPT0008440	1
PLANT_VITAMIN-MOLYBDENUM_COFACTOR_METABOLISM	PLANT_VITAMIN-MOLYBDENUM_COFACTOR_TRANSPORT	modC->PGPT0008445	1
PLANT_VITAMIN-MOLYBDENUM_COFACTOR_METABOLISM	PLANT_VITAMIN-MOLYBDENUM_COFACTOR_TRANSPORT	modE->PGPT0000520	1
PLANT_VITAMIN_B12|COBALAMIN_METABOLISM	PLANT_VITAMIN_B12|COBALAMIN_BIOSYNTHESIS	cbiA->PGPT0004605	1
PLANT_VITAMIN_B12|COBALAMIN_METABOLISM	PLANT_VITAMIN_B12|COBALAMIN_BIOSYNTHESIS	cbiB|cobD->PGPT0004660	1
PLANT_VITAMIN_B12|COBALAMIN_METABOLISM	PLANT_VITAMIN_B12|COBALAMIN_BIOSYNTHESIS	cbiC->PGPT0004610	1
PLANT_VITAMIN_B12|COBALAMIN_METABOLISM	PLANT_VITAMIN_B12|COBALAMIN_BIOSYNTHESIS	cbiF->PGPT0004625	1
PLANT_VITAMIN_B12|COBALAMIN_METABOLISM	PLANT_VITAMIN_B12|COBALAMIN_BIOSYNTHESIS	cbiGH_cobJ->PGPT0009255	1
PLANT_VITAMIN_B12|COBALAMIN_METABOLISM	PLANT_VITAMIN_B12|COBALAMIN_BIOSYNTHESIS	cbiJ->PGPT0004640	1
PLANT_VITAMIN_B12|COBALAMIN_METABOLISM	PLANT_VITAMIN_B12|COBALAMIN_BIOSYNTHESIS	cbiL->PGPT0004690	1
PLANT_VITAMIN_B12|COBALAMIN_METABOLISM	PLANT_VITAMIN_B12|COBALAMIN_BIOSYNTHESIS	cbiX->PGPT0009235	2
PLANT_VITAMIN_B12|COBALAMIN_METABOLISM	PLANT_VITAMIN_B12|COBALAMIN_BIOSYNTHESIS	cobA|btuR->PGPT0004645	1
PLANT_VITAMIN_B12|COBALAMIN_METABOLISM	PLANT_VITAMIN_B12|COBALAMIN_BIOSYNTHESIS	cobC|phpB->PGPT0004650	2
PLANT_VITAMIN_B12|COBALAMIN_METABOLISM	PLANT_VITAMIN_B12|COBALAMIN_BIOSYNTHESIS	cobF->PGPT0009265	2
PLANT_VITAMIN_B12|COBALAMIN_METABOLISM	PLANT_VITAMIN_B12|COBALAMIN_BIOSYNTHESIS	cobL->PGPT0009270	2
PLANT_VITAMIN_B12|COBALAMIN_METABOLISM	PLANT_VITAMIN_B12|COBALAMIN_BIOSYNTHESIS	cobN->PGPT0009280	1
PLANT_VITAMIN_B12|COBALAMIN_METABOLISM	PLANT_VITAMIN_B12|COBALAMIN_BIOSYNTHESIS	cobP|cobU->PGPT0004585	1
PLANT_VITAMIN_B12|COBALAMIN_METABOLISM	PLANT_VITAMIN_B12|COBALAMIN_BIOSYNTHESIS	cobQ|cbiP->PGPT0004580	1
PLANT_VITAMIN_B12|COBALAMIN_METABOLISM	PLANT_VITAMIN_B12|COBALAMIN_BIOSYNTHESIS	cobS|cobV->PGPT0004590	1
PLANT_VITAMIN_B12|COBALAMIN_METABOLISM	PLANT_VITAMIN_B12|COBALAMIN_BIOSYNTHESIS	rhnA_cobC->PGPT0004575	3
PLANT_VITAMIN_B12|COBALAMIN_METABOLISM	PLANT_VITAMIN_B12|COBALAMIN_TRANSPORT	feuB|feuC|chuU|yfhA|hmuU|ABC_FEV_P|fatC|fatD->PGPT0003770	9
PLANT_VITAMIN_B1|THIAMIN_METABOLISM	PLANT_VITAMIN_B1|THIAMIN_BIOSYNTHESIS	adk|AK->PGPT0009040	2
PLANT_VITAMIN_B1|THIAMIN_METABOLISM	PLANT_VITAMIN_B1|THIAMIN_BIOSYNTHESIS	dxs->PGPT0008960	2
PLANT_VITAMIN_B1|THIAMIN_METABOLISM	PLANT_VITAMIN_B1|THIAMIN_BIOSYNTHESIS	nifS|iscS->PGPT0000065	2
PLANT_VITAMIN_B1|THIAMIN_METABOLISM	PLANT_VITAMIN_B1|THIAMIN_BIOSYNTHESIS	rsgA|engC->PGPT0009020	2
PLANT_VITAMIN_B1|THIAMIN_METABOLISM	PLANT_VITAMIN_B1|THIAMIN_BIOSYNTHESIS	thiC->PGPT0008905	1
PLANT_VITAMIN_B1|THIAMIN_METABOLISM	PLANT_VITAMIN_B1|THIAMIN_BIOSYNTHESIS	thiD->PGPT0008915	1
PLANT_VITAMIN_B1|THIAMIN_METABOLISM	PLANT_VITAMIN_B1|THIAMIN_BIOSYNTHESIS	thiE->PGPT0008995	1
PLANT_VITAMIN_B1|THIAMIN_METABOLISM	PLANT_VITAMIN_B1|THIAMIN_BIOSYNTHESIS	thiG->PGPT0008965	1
PLANT_VITAMIN_B1|THIAMIN_METABOLISM	PLANT_VITAMIN_B1|THIAMIN_BIOSYNTHESIS	thiJ->PGPT0008945	1
PLANT_VITAMIN_B1|THIAMIN_METABOLISM	PLANT_VITAMIN_B1|THIAMIN_BIOSYNTHESIS	thiL->PGPT0009010	1
PLANT_VITAMIN_B1|THIAMIN_METABOLISM	PLANT_VITAMIN_B1|THIAMIN_BIOSYNTHESIS	thiM->PGPT0008990	1
PLANT_VITAMIN_B1|THIAMIN_METABOLISM	PLANT_VITAMIN_B1|THIAMIN_BIOSYNTHESIS	thiO->PGPT0008955	2
PLANT_VITAMIN_B1|THIAMIN_METABOLISM	PLANT_VITAMIN_B1|THIAMIN_TRANSPORT	cytX->PGPT0009075	8
PLANT_VITAMIN_B1|THIAMIN_METABOLISM	PLANT_VITAMIN_B1|THIAMIN_TRANSPORT	thiB|tbpA->PGPT0009095	1
PLANT_VITAMIN_B1|THIAMIN_METABOLISM	PLANT_VITAMIN_B1|THIAMIN_TRANSPORT	thiP->PGPT0009105	1
PLANT_VITAMIN_B1|THIAMIN_METABOLISM	PLANT_VITAMIN_B1|THIAMIN_TRANSPORT	thiQ->PGPT0009110	1
PLANT_VITAMIN_B2|RIBOFLAVIN_METABOLISM	PLANT_VITAMIN_B2|RIBOFLAVIN_BIOSYNTHESIS	hpaC->PGPT0008685	2
PLANT_VITAMIN_B2|RIBOFLAVIN_METABOLISM	PLANT_VITAMIN_B2|RIBOFLAVIN_BIOSYNTHESIS	nfrA2|ycnD->PGPT0000295	1
PLANT_VITAMIN_B2|RIBOFLAVIN_METABOLISM	PLANT_VITAMIN_B2|RIBOFLAVIN_BIOSYNTHESIS	ribA->PGPT0007985	1
PLANT_VITAMIN_B2|RIBOFLAVIN_METABOLISM	PLANT_VITAMIN_B2|RIBOFLAVIN_BIOSYNTHESIS	ribBA->PGPT0007990	2
PLANT_VITAMIN_B2|RIBOFLAVIN_METABOLISM	PLANT_VITAMIN_B2|RIBOFLAVIN_BIOSYNTHESIS	ribE|RIB5|ribC->PGPT0008610	1
PLANT_VITAMIN_B2|RIBOFLAVIN_METABOLISM	PLANT_VITAMIN_B2|RIBOFLAVIN_BIOSYNTHESIS	ribF->PGPT0008625	1
PLANT_VITAMIN_B2|RIBOFLAVIN_METABOLISM	PLANT_VITAMIN_B2|RIBOFLAVIN_BIOSYNTHESIS	ribH|RIB4->PGPT0008605	1
PLANT_VITAMIN_B2|RIBOFLAVIN_METABOLISM	PLANT_VITAMIN_B2|RIBOFLAVIN_BIOSYNTHESIS	ribL->PGPT0008670	1
PLANT_VITAMIN_B2|RIBOFLAVIN_METABOLISM	PLANT_VITAMIN_B2|RIBOFLAVIN_BIOSYNTHESIS	ssuE->PGPT0003045	3
PLANT_VITAMIN_B2|RIBOFLAVIN_METABOLISM	PLANT_VITAMIN_B2|RIBOFLAVIN_BIOSYNTHESIS	yigB->PGPT0008585	1
PLANT_VITAMIN_B5|PANTOTHENIC_ACID|CO_FACTOR_METABOLISM	PLANT_VITAMIN_B5|PANTOTHENIC_ACID|CO_FACTOR_BIOSYNTHESIS	PPCDC|coaC->PGPT0008810	4
PLANT_VITAMIN_B5|PANTOTHENIC_ACID|CO_FACTOR_METABOLISM	PLANT_VITAMIN_B5|PANTOTHENIC_ACID|CO_FACTOR_BIOSYNTHESIS	UPB1_like|pydC->PGPT0008885	4
PLANT_VITAMIN_B5|PANTOTHENIC_ACID|CO_FACTOR_METABOLISM	PLANT_VITAMIN_B5|PANTOTHENIC_ACID|CO_FACTOR_BIOSYNTHESIS	acpS->PGPT0008840	1
PLANT_VITAMIN_B5|PANTOTHENIC_ACID|CO_FACTOR_METABOLISM	PLANT_VITAMIN_B5|PANTOTHENIC_ACID|CO_FACTOR_BIOSYNTHESIS	budB|ilvK|alsS|ilvB|ilvG|ilvI->PGPT0008185	4
PLANT_VITAMIN_B5|PANTOTHENIC_ACID|CO_FACTOR_METABOLISM	PLANT_VITAMIN_B5|PANTOTHENIC_ACID|CO_FACTOR_BIOSYNTHESIS	coaA->PGPT0008770	1
PLANT_VITAMIN_B5|PANTOTHENIC_ACID|CO_FACTOR_METABOLISM	PLANT_VITAMIN_B5|PANTOTHENIC_ACID|CO_FACTOR_BIOSYNTHESIS	coaBC|dfp->PGPT0008815	1
PLANT_VITAMIN_B5|PANTOTHENIC_ACID|CO_FACTOR_METABOLISM	PLANT_VITAMIN_B5|PANTOTHENIC_ACID|CO_FACTOR_BIOSYNTHESIS	coaD|kdtB->PGPT0008825	1
PLANT_VITAMIN_B5|PANTOTHENIC_ACID|CO_FACTOR_METABOLISM	PLANT_VITAMIN_B5|PANTOTHENIC_ACID|CO_FACTOR_BIOSYNTHESIS	coaE->PGPT0008835	1
PLANT_VITAMIN_B5|PANTOTHENIC_ACID|CO_FACTOR_METABOLISM	PLANT_VITAMIN_B5|PANTOTHENIC_ACID|CO_FACTOR_BIOSYNTHESIS	dht|hydA->PGPT0008880	2
PLANT_VITAMIN_B5|PANTOTHENIC_ACID|CO_FACTOR_METABOLISM	PLANT_VITAMIN_B5|PANTOTHENIC_ACID|CO_FACTOR_BIOSYNTHESIS	ilvC->PGPT0008735	2
PLANT_VITAMIN_B5|PANTOTHENIC_ACID|CO_FACTOR_METABOLISM	PLANT_VITAMIN_B5|PANTOTHENIC_ACID|CO_FACTOR_BIOSYNTHESIS	ilvD->PGPT0001875	1
PLANT_VITAMIN_B5|PANTOTHENIC_ACID|CO_FACTOR_METABOLISM	PLANT_VITAMIN_B5|PANTOTHENIC_ACID|CO_FACTOR_BIOSYNTHESIS	ilvE->PGPT0008860	2
PLANT_VITAMIN_B5|PANTOTHENIC_ACID|CO_FACTOR_METABOLISM	PLANT_VITAMIN_B5|PANTOTHENIC_ACID|CO_FACTOR_BIOSYNTHESIS	ilvH|ilvN->PGPT0008205	1
PLANT_VITAMIN_B5|PANTOTHENIC_ACID|CO_FACTOR_METABOLISM	PLANT_VITAMIN_B5|PANTOTHENIC_ACID|CO_FACTOR_BIOSYNTHESIS	panB->PGPT0008740	1
PLANT_VITAMIN_B5|PANTOTHENIC_ACID|CO_FACTOR_METABOLISM	PLANT_VITAMIN_B5|PANTOTHENIC_ACID|CO_FACTOR_BIOSYNTHESIS	panC->PGPT0008750	1
PLANT_VITAMIN_B5|PANTOTHENIC_ACID|CO_FACTOR_METABOLISM	PLANT_VITAMIN_B5|PANTOTHENIC_ACID|CO_FACTOR_BIOSYNTHESIS	panE|apbA->PGPT0008745	3
PLANT_VITAMIN_B5|PANTOTHENIC_ACID|CO_FACTOR_METABOLISM	PLANT_VITAMIN_B5|PANTOTHENIC_ACID|CO_FACTOR_BIOSYNTHESIS	thnR->PGPT0008760	1
PLANT_VITAMIN_B6|PYRIDOXINE|PYRIDOXAL|PYRIDOXAMINE_METABOLISM	PLANT_VITAMIN_B6|PYRIDOXINE|PYRIDOXAL|PYRIDOXAMINE_BIOSYNTHESIS	pdxA->PGPT0009165	1
PLANT_VITAMIN_B6|PYRIDOXINE|PYRIDOXAL|PYRIDOXAMINE_METABOLISM	PLANT_VITAMIN_B6|PYRIDOXINE|PYRIDOXAL|PYRIDOXAMINE_BIOSYNTHESIS	pdxH->PGPT0009115	2
PLANT_VITAMIN_B6|PYRIDOXINE|PYRIDOXAL|PYRIDOXAMINE_METABOLISM	PLANT_VITAMIN_B6|PYRIDOXINE|PYRIDOXAL|PYRIDOXAMINE_BIOSYNTHESIS	pdxS|pdx1|yaaD->PGPT0009180	1
PLANT_VITAMIN_B6|PYRIDOXINE|PYRIDOXAL|PYRIDOXAMINE_METABOLISM	PLANT_VITAMIN_B6|PYRIDOXINE|PYRIDOXAL|PYRIDOXAMINE_BIOSYNTHESIS	pdxT|pdx2|yaaE->PGPT0009185	1
PLANT_VITAMIN_B6|PYRIDOXINE|PYRIDOXAL|PYRIDOXAMINE_METABOLISM	PLANT_VITAMIN_B6|PYRIDOXINE|PYRIDOXAL|PYRIDOXAMINE_BIOSYNTHESIS	ppaT->PGPT0009195	1
PLANT_VITAMIN_B6|PYRIDOXINE|PYRIDOXAL|PYRIDOXAMINE_METABOLISM	PLANT_VITAMIN_B6|PYRIDOXINE|PYRIDOXAL|PYRIDOXAMINE_BIOSYNTHESIS	serA->PGPT0009155	6
PLANT_VITAMIN_B6|PYRIDOXINE|PYRIDOXAL|PYRIDOXAMINE_METABOLISM	PLANT_VITAMIN_B6|PYRIDOXINE|PYRIDOXAL|PYRIDOXAMINE_BIOSYNTHESIS	serC|pdxF->PGPT0009160	1
PLANT_VITAMIN_B6|PYRIDOXINE|PYRIDOXAL|PYRIDOXAMINE_METABOLISM	PLANT_VITAMIN_B6|PYRIDOXINE|PYRIDOXAL|PYRIDOXAMINE_BIOSYNTHESIS	thrC->PGPT0009175	2
PLANT_VITAMIN_B6|PYRIDOXINE|PYRIDOXAL|PYRIDOXAMINE_METABOLISM	PLANT_VITAMIN_B6|PYRIDOXINE|PYRIDOXAL|PYRIDOXAMINE_BIOSYNTHESIS	ydbC->PGPT0009140	9
PLANT_VITAMIN_B9|FOLATE_METABOLISM	PLANT_VITAMIN_B9|FOLATE_BIOSYNTHESIS	GTP_cyclohydrolase_I->PGPT0007885	1
PLANT_VITAMIN_B9|FOLATE_METABOLISM	PLANT_VITAMIN_B9|FOLATE_BIOSYNTHESIS	fmt->PGPT0008125	3
PLANT_VITAMIN_B9|FOLATE_METABOLISM	PLANT_VITAMIN_B9|FOLATE_BIOSYNTHESIS	folB->PGPT0007905	1
PLANT_VITAMIN_B9|FOLATE_METABOLISM	PLANT_VITAMIN_B9|FOLATE_BIOSYNTHESIS	folC->PGPT0007975	1
PLANT_VITAMIN_B9|FOLATE_METABOLISM	PLANT_VITAMIN_B9|FOLATE_BIOSYNTHESIS	folD->PGPT0008075	2
PLANT_VITAMIN_B9|FOLATE_METABOLISM	PLANT_VITAMIN_B9|FOLATE_BIOSYNTHESIS	folE->PGPT0007875	1
PLANT_VITAMIN_B9|FOLATE_METABOLISM	PLANT_VITAMIN_B9|FOLATE_BIOSYNTHESIS	folK->PGPT0007910	1
PLANT_VITAMIN_B9|FOLATE_METABOLISM	PLANT_VITAMIN_B9|FOLATE_BIOSYNTHESIS	folP->PGPT0007915	2
PLANT_VITAMIN_B9|FOLATE_METABOLISM	PLANT_VITAMIN_B9|FOLATE_BIOSYNTHESIS	gcvT->PGPT0008130	2
PLANT_VITAMIN_B9|FOLATE_METABOLISM	PLANT_VITAMIN_B9|FOLATE_BIOSYNTHESIS	glyA->PGPT0008090	5
PLANT_VITAMIN_B9|FOLATE_METABOLISM	PLANT_VITAMIN_B9|FOLATE_BIOSYNTHESIS	metF->PGPT0008160	1
PLANT_VITAMIN_B9|FOLATE_METABOLISM	PLANT_VITAMIN_B9|FOLATE_BIOSYNTHESIS	metH->PGPT0008135	1
PLANT_VITAMIN_B9|FOLATE_METABOLISM	PLANT_VITAMIN_B9|FOLATE_BIOSYNTHESIS	nudB|ntpA->PGPT0007890	1
PLANT_VITAMIN_B9|FOLATE_METABOLISM	PLANT_VITAMIN_B9|FOLATE_BIOSYNTHESIS	pabA->PGPT0008000	1
PLANT_VITAMIN_B9|FOLATE_METABOLISM	PLANT_VITAMIN_B9|FOLATE_BIOSYNTHESIS	pabAB->PGPT0008010	1
PLANT_VITAMIN_B9|FOLATE_METABOLISM	PLANT_VITAMIN_B9|FOLATE_BIOSYNTHESIS	pabB->PGPT0008005	1
PLANT_VITAMIN_B9|FOLATE_METABOLISM	PLANT_VITAMIN_B9|FOLATE_BIOSYNTHESIS	phoD->PGPT0002575	6
PLANT_VITAMIN_B9|FOLATE_METABOLISM	PLANT_VITAMIN_B9|FOLATE_BIOSYNTHESIS	purH->PGPT0008110	3
PLANT_VITAMIN_B9|FOLATE_METABOLISM	PLANT_VITAMIN_B9|FOLATE_BIOSYNTHESIS	purN->PGPT0008095	1
PLANT_VITAMIN_B9|FOLATE_METABOLISM	PLANT_VITAMIN_B9|FOLATE_BIOSYNTHESIS	purU->PGPT0008155	2
PLANT_VITAMIN_B9|FOLATE_METABOLISM	PLANT_VITAMIN_B9|FOLATE_BIOSYNTHESIS	ribA->PGPT0007985	1
PLANT_VITAMIN_B9|FOLATE_METABOLISM	PLANT_VITAMIN_B9|FOLATE_BIOSYNTHESIS	ribBA->PGPT0007990	2
PLANT_VITAMIN_B9|FOLATE_METABOLISM	PLANT_VITAMIN_B9|FOLATE_BIOSYNTHESIS	sul2->PGPT0007935	1
PLANT_VITAMIN_B9|FOLATE_METABOLISM	PLANT_VITAMIN_B9|FOLATE_BIOSYNTHESIS	thyX|thy1->PGPT0008150	1
PLANT_VITAMIN_B9|FOLATE_METABOLISM	PLANT_VITAMIN_B9|FOLATE_BIOSYNTHESIS	ygfA|fthC|yqgN|folN->PGPT0008170	1
PLANT_VITAMIN_C|ASCORBIC_ACID_METABOLISM	PLANT_VITAMIN_C|ASCORBIC_ACID_BIOSYNTHESIS	GULO_like->PGPT0009350	2
PLANT_VITAMIN_C|ASCORBIC_ACID_METABOLISM	PLANT_VITAMIN_C|ASCORBIC_ACID_BIOSYNTHESIS	dkgA->PGPT0001320	2
PLANT_VITAMIN_E_METABOLISM	PLANT_VITAMIN_E_BIOSYNTHESIS	hppD->PGPT0009480	2
PLANT_VITAMIN_K_METABOLISM	PLANT_VITAMIN_K_BIOSYNTHESIS	menH->PGPT0009370	2
PLANT_VITAMIN_K_METABOLISM	PLANT_VITAMIN_K_BIOSYNTHESIS	menI|ydiI|ydiL|ydiI|ybdB->PGPT0001845	1
PLANT_VITAMIN_K_METABOLISM	PLANT_VITAMIN_K_BIOSYNTHESIS	mqnA->PGPT0009415	1
PLANT_VITAMIN_K_METABOLISM	PLANT_VITAMIN_K_BIOSYNTHESIS	mqnB->PGPT0009435	1
PLANT_VITAMIN_K_METABOLISM	PLANT_VITAMIN_K_BIOSYNTHESIS	mqnC->PGPT0009445	1
PLANT_VITAMIN_K_METABOLISM	PLANT_VITAMIN_K_BIOSYNTHESIS	mqnD->PGPT0009450	1
PLANT_VITAMIN_K_METABOLISM	PLANT_VITAMIN_K_BIOSYNTHESIS	mqnE->PGPT0009420	1
PLANT_VITAMIN_K_METABOLISM	PLANT_VITAMIN_K_BIOSYNTHESIS	qorB->PGPT0009465	10
PLANT_VITAMIN_K_METABOLISM	PLANT_VITAMIN_K_BIOSYNTHESIS	wrbA->PGPT0009460	1
PLANT_VITAMIN_RELATED_HEME_METABOLISM	PLANT_VITAMIN-HEME|SIRO-BIOSYNTHESIS	cobA_hemD->PGPT0003670	1
PLANT_VITAMIN_RELATED_HEME_METABOLISM	PLANT_VITAMIN-HEME|SIRO-BIOSYNTHESIS	ctaA->PGPT0008525	1
PLANT_VITAMIN_RELATED_HEME_METABOLISM	PLANT_VITAMIN-HEME|SIRO-BIOSYNTHESIS	ctaB|cyoE->PGPT0008520	1
PLANT_VITAMIN_RELATED_HEME_METABOLISM	PLANT_VITAMIN-HEME|SIRO-BIOSYNTHESIS	cysG->PGPT0003690	1
PLANT_VITAMIN_RELATED_HEME_METABOLISM	PLANT_VITAMIN-HEME|SIRO-BIOSYNTHESIS	gltX->PGPT0008460	1
PLANT_VITAMIN_RELATED_HEME_METABOLISM	PLANT_VITAMIN-HEME|SIRO-BIOSYNTHESIS	hemA->PGPT0003650	1
PLANT_VITAMIN_RELATED_HEME_METABOLISM	PLANT_VITAMIN-HEME|SIRO-BIOSYNTHESIS	hemB->PGPT0003655	1
PLANT_VITAMIN_RELATED_HEME_METABOLISM	PLANT_VITAMIN-HEME|SIRO-BIOSYNTHESIS	hemC->PGPT0003660	2
PLANT_VITAMIN_RELATED_HEME_METABOLISM	PLANT_VITAMIN-HEME|SIRO-BIOSYNTHESIS	hemD->PGPT0003665	1
PLANT_VITAMIN_RELATED_HEME_METABOLISM	PLANT_VITAMIN-HEME|SIRO-BIOSYNTHESIS	hemE->PGPT0008465	1
PLANT_VITAMIN_RELATED_HEME_METABOLISM	PLANT_VITAMIN-HEME|SIRO-BIOSYNTHESIS	hemH|ywfI->PGPT0008485	1
PLANT_VITAMIN_RELATED_HEME_METABOLISM	PLANT_VITAMIN-HEME|SIRO-BIOSYNTHESIS	hemL->PGPT0003680	3
PLANT_VITAMIN_RELATED_HEME_METABOLISM	PLANT_VITAMIN-HEME|SIRO-BIOSYNTHESIS	hemN|hemZ->PGPT0003200	2
PLANT_VITAMIN_RELATED_HEME_METABOLISM	PLANT_VITAMIN-HEME|SIRO-BIOSYNTHESIS	hemQ->PGPT0008490	1
PLANT_VITAMIN_RELATED_HEME_METABOLISM	PLANT_VITAMIN-HEME|SIRO-BIOSYNTHESIS	hemY->PGPT0008475	1
PLANT_VITAMIN_RESTORAGE-LIPOIC_ACID	PLANT_VITAMIN_RESTORAGE-LIPOIC_ACID_BIOSYNTHESIS	lipA->PGPT0003935	1
B. INDIRECT_EFFECTS
I.COLONIZING_PLANT_SYSTEM
1. COLONIZATION-ADAPTION_TO_PLANT_IMMUNE_SYSTEM
ADAPTION_TO_PIS-GALLATE|TANNINE_DEGRADATION	ADAPTION_TO_PIS-GALLATE_DEGRADATION_PATHWAY	desZ->PGPT0005625	1
ADAPTION_TO_PIS-GALLATE|TANNINE_DEGRADATION	ADAPTION_TO_PIS-GALLATE_DEGRADATION_PATHWAY	galB->PGPT0005285	1
ADAPTION_TO_PIS-GALLATE|TANNINE_DEGRADATION	ADAPTION_TO_PIS-GALLATE_DEGRADATION_PATHWAY	galD->PGPT0005280	1
ADAPTION_TO_PIS-GALLATE|TANNINE_DEGRADATION	ADAPTION_TO_PIS-GALLATE_DEGRADATION_PATHWAY	ligK|galC->PGPT0002085	4
ADAPTION_TO_PIS-GENERAL_HYDROXYBENZOIC_ACID_DEGRADATION	ADAPTION_TO_PIS-GENERAL_HYDROXYBENZOIC_ACID_DEGRADATION_PATHWAY	pobA->PGPT0005065	4
ADAPTION_TO_PIS-INHIBITION_OF_SALICYLIC_ACID|JASMONIC_ACID	ADAPTION_TO_PIS-REGULATION_BY_Nod_FACTORS	nodD->PGPT0015290	1
ADAPTION_TO_PIS-INHIBITION_OF_SALICYLIC_ACID|JASMONIC_ACID	ADAPTION_TO_PIS-REGULATION_BY_Nod_FACTORS	nodU->PGPT0015285	1
ADAPTION_TO_PIS-INHIBITION_OF_SALICYLIC_ACID|JASMONIC_ACID	ADAPTION_TO_PIS-SALICYLIC_ACID_DEGRADATION	bsdA->PGPT0019770	1
ADAPTION_TO_PIS-INHIBITION_OF_SALICYLIC_ACID|JASMONIC_ACID	ADAPTION_TO_PIS-SALICYLIC_ACID_DEGRADATION	bsdC->PGPT0005435	1
ADAPTION_TO_PIS-INHIBITION_OF_SALICYLIC_ACID|JASMONIC_ACID	ADAPTION_TO_PIS-SALICYLIC_ACID_DEGRADATION	ubiX|bsdB->PGPT0009565	2
ADAPTION_TO_PIS-PLANT_3-NITROPROPIONATE|3-NPA_RESISTANCE	ADAPTION_TO_PIS-3-NITROPROPIONATE|3-NPA_DETOXIFICATION	ncd2|npd|pnoA->PGPT0006800	4
ADAPTION_TO_PIS-PLANT_CINNAMATE_DEGRADATION	ADAPTION_TO_PIS-CA_DEGRADATION-ACETALDEHYDE_PATHWAY	hcaC->PGPT0019745	3
ADAPTION_TO_PIS-PLANT_CINNAMATE_DEGRADATION	ADAPTION_TO_PIS-CA_DEGRADATION-ACETALDEHYDE_PATHWAY	hcaD|cndC1->PGPT0019730	5
ADAPTION_TO_PIS-PLANT_CINNAMATE_DEGRADATION	ADAPTION_TO_PIS-CA_DEGRADATION-ACETALDEHYDE_PATHWAY	mhpA->PGPT0019755	5
ADAPTION_TO_PIS-PLANT_CINNAMATE_DEGRADATION	ADAPTION_TO_PIS-CA_DEGRADATION-ACETALDEHYDE_PATHWAY	mhpB->PGPT0019760	2
ADAPTION_TO_PIS-PLANT_CINNAMATE_DEGRADATION	ADAPTION_TO_PIS-CA_DEGRADATION-ACETALDEHYDE_PATHWAY	mhpC->PGPT0019765	9
ADAPTION_TO_PIS-PLANT_CINNAMATE_DEGRADATION	ADAPTION_TO_PIS-CA_DEGRADATION-ACETALDEHYDE_PATHWAY	mhpD->PGPT0006005	2
ADAPTION_TO_PIS-PLANT_CINNAMATE_DEGRADATION	ADAPTION_TO_PIS-CA_DEGRADATION-ACETALDEHYDE_PATHWAY	mhpE->PGPT0002050	1
ADAPTION_TO_PIS-PLANT_CINNAMATE_DEGRADATION	ADAPTION_TO_PIS-CA_DEGRADATION-ACETALDEHYDE_PATHWAY	mhpF->PGPT0006010	1
ADAPTION_TO_PIS-PLANT_CURCUMIN_RESISTANCE	ADAPTION_TO_PIS-CURCUMIN_DEGRADATION	curA|yncB->PGPT0023605	4
ADAPTION_TO_PIS-PLANT_HYDROXYCINNAMIC_ACID_RESISTANCE	ADAPTION_TO_PIS-HCA_DEGRADATION-VANILLIN_INTERMEDIEATE	paaF|echA->PGPT0001860	10
ADAPTION_TO_PIS-PLANT_HYDROXYCINNAMIC_ACID_RESISTANCE	ADAPTION_TO_PIS-HCA_DEGRADATION-VANILLIN_INTERMEDIEATE	vanA->PGPT0005490	1
ADAPTION_TO_PIS-PLANT_HYDROXYCINNAMIC_ACID_RESISTANCE	ADAPTION_TO_PIS-HCA_DEGRADATION-VANILLIN_INTERMEDIEATE	vanB->PGPT0005495	1
ADAPTION_TO_PIS-PLANT_HYDROXYCINNAMIC_ACID_RESISTANCE	ADAPTION_TO_PIS-HCA_DEGRADATION-VANILLIN_INTERMEDIEATE	vdh->PGPT0019900	1
ADAPTION_TO_PIS-PLANT_HYDROXYCINNAMIC_ACID_RESISTANCE	ADAPTION_TO_PIS-PROTOCATECHUIC_ACID_DEGRADATION	pcaB->PGPT0005000	1
ADAPTION_TO_PIS-PLANT_HYDROXYCINNAMIC_ACID_RESISTANCE	ADAPTION_TO_PIS-PROTOCATECHUIC_ACID_DEGRADATION	pcaC->PGPT0005005	7
ADAPTION_TO_PIS-PLANT_HYDROXYCINNAMIC_ACID_RESISTANCE	ADAPTION_TO_PIS-PROTOCATECHUIC_ACID_DEGRADATION	pcaD|catD->PGPT0004995	16
ADAPTION_TO_PIS-PLANT_HYDROXYCINNAMIC_ACID_RESISTANCE	ADAPTION_TO_PIS-PROTOCATECHUIC_ACID_DEGRADATION	pcaF->PGPT0001570	1
ADAPTION_TO_PIS-PLANT_HYDROXYCINNAMIC_ACID_RESISTANCE	ADAPTION_TO_PIS-PROTOCATECHUIC_ACID_DEGRADATION	pcaG->PGPT0005010	1
ADAPTION_TO_PIS-PLANT_HYDROXYCINNAMIC_ACID_RESISTANCE	ADAPTION_TO_PIS-PROTOCATECHUIC_ACID_DEGRADATION	pcaH->PGPT0005015	1
ADAPTION_TO_PIS-PLANT_LIPOIC_ACID_INTERFERRENCE	PLANT_LIPOIC_ACID_BIOSYNTHESIS	lipA->PGPT0003935	1
ADAPTION_TO_PIS-SALIC_ACID_COATING	ADAPTION_TO_PIS-SALIC_ACID_BIOSYNTHESIS	neuB|nnaB->PGPT0019080	1
CHEMOTAXIS_PROTEINS	CHEMOTAXIS_RELATED_PROTEINS	dnaA->PGPT0014800	1
CHEMOTAXIS_PROTEINS	CHEMOTAXIS_TOWARDS_SUGARS	rbsB->PGPT0015740	6
CHEMOTAXIS_PROTEINS	CHEMOTAXIS_TOWARDS_SUGARS	sbpA->PGPT0015735	1
CHEMOTAXIS_PROTEINS	CHEMOTAXIS_TWO_COMPONENT_SYSTEM_PROTEINS	cheBR->PGPT0015655	1
CHEMOTAXIS_PROTEINS	CHEMOTAXIS_TWO_COMPONENT_SYSTEM_PROTEINS	cheB|chpB|wspF->PGPT0015650	1
CHEMOTAXIS_PROTEINS	METHYL-ACCEPTING_CHEMOTAXIS_PROTEINS	mcp|tlpC|tlpA|dcrA->PGPT0015710	1
MOTILITY-FLAGELLUM_CONTROL	MOTILITY-FLAGELLUM_CHAPERONES	fliA|sigD|whiG->PGPT0015610	1
MOTILITY-FLAGELLUM_CONTROL	MOTILITY-FLAGELLUM_REGULATION	dnaA->PGPT0014800	1
MOTILITY-FLAGELLUM_CONTROL	MOTILITY-FLAGELLUM_REGULATION	exoR->PGPT0000855	2
MOTILITY-FLAGELLUM_CONTROL	MOTILITY-FLAGELLUM_REGULATION	fhrR->PGPT0015590	3
MOTILITY-PILUS|FIMBRIAE_SYSTEM	MOTILITY-CHEMOSENSORY_PILI_SYSTEM	chpD->PGPT0015800	2
MOTILITY-PILUS|FIMBRIAE_SYSTEM	MOTILITY-PILUS_SYSTEM	cpaB->PGPT0016005	1
MOTILITY-PILUS|FIMBRIAE_SYSTEM	MOTILITY-PILUS_SYSTEM	cpaE->PGPT0016020	1
MOTILITY-PILUS|FIMBRIAE_SYSTEM	MOTILITY-PILUS_SYSTEM	cpaF->PGPT0016025	2
MOTILITY-PILUS|FIMBRIAE_SYSTEM	MOTILITY-PILUS_SYSTEM	dnaA->PGPT0014800	1
MOTILITY-PILUS|FIMBRIAE_SYSTEM	MOTILITY-PILUS_SYSTEM	rseP->PGPT0011685	1
MOTILITY-PILUS|FIMBRIAE_SYSTEM	MOTILITY-TYPE_IVa_PILUS_HOMOLOGOUS_SYSTEM	yggT|ylmG->PGPT0013730	1
OTHER_MOTILITY_REGULATING_FUNCTIONS	MOTILITY-ACIDITY|NITROGEN_RELATED_REGULATION	exoR->PGPT0000855	2
OTHER_MOTILITY_REGULATING_FUNCTIONS	MOTILITY-QUORUMSENSING_RELATED_REGULATION	sylA->PGPT0016255	9
OTHER_MOTILITY_REGULATING_FUNCTIONS	MOTILITY-SWARMING_REGULATOR	efp->PGPT0016205	1
OTHER_MOTILITY_REGULATING_FUNCTIONS	MOTILITY-SWARMING_REGULATOR	ycdX->PGPT0016200	1
OTHER_MOTILITY_REGULATING_FUNCTIONS	MOTILITY-TEMPERATURE_DEPENDENT_REGULATION	hosA->PGPT0016185	3
OTHER_MOTILITY_REGULATING_FUNCTIONS	OTHER_MOTILITY_REGULATION	sigM|rpoE->PGPT0015025	9
PLANT_DEGRADATIVE_GLYCOSIDASES|GLYCOSYLHYDROLASES	PLANT_DEGRADATIVE_APIOSE_CATBALIC_ENZYMES	apsD->PGPT0019152	2
PLANT_DEGRADATIVE_GLYCOSIDASES|GLYCOSYLHYDROLASES	PLANT_DEGRADATIVE_GS|GH-ALPHA_L_FUCOSIDASE	afcA->PGPT0018650	4
PLANT_DEGRADATIVE_GLYCOSIDASES|GLYCOSYLHYDROLASES	PLANT_DEGRADATIVE_GS|GH-ALPHA_L_FUCOSIDASE	fucA->PGPT0018775	4
PLANT_DEGRADATIVE_GLYCOSIDASES|GLYCOSYLHYDROLASES	PLANT_DEGRADATIVE_GS|GH-AMYLASE	ISA|treX->PGPT0019225	4
PLANT_DEGRADATIVE_GLYCOSIDASES|GLYCOSYLHYDROLASES	PLANT_DEGRADATIVE_GS|GH-AMYLASE	amyA|malS->PGPT0018575	2
PLANT_DEGRADATIVE_GLYCOSIDASES|GLYCOSYLHYDROLASES	PLANT_DEGRADATIVE_GS|GH-AMYLASE	treS->PGPT0014120	5
PLANT_DEGRADATIVE_GLYCOSIDASES|GLYCOSYLHYDROLASES	PLANT_DEGRADATIVE_GS|GH-ARABINANASE	abnA->PGPT0019090	2
PLANT_DEGRADATIVE_GLYCOSIDASES|GLYCOSYLHYDROLASES	PLANT_DEGRADATIVE_GS|GH-ARABINOFURANOSIDASE	abf1->PGPT0018660	1
PLANT_DEGRADATIVE_GLYCOSIDASES|GLYCOSYLHYDROLASES	PLANT_DEGRADATIVE_GS|GH-ARABINOFURANOSIDASE	xynD->PGPT0019095	1
PLANT_DEGRADATIVE_GLYCOSIDASES|GLYCOSYLHYDROLASES	PLANT_DEGRADATIVE_GS|GH-CARRAGEENASE	celF|licH|chbF->PGPT0019105	3
PLANT_DEGRADATIVE_GLYCOSIDASES|GLYCOSYLHYDROLASES	PLANT_DEGRADATIVE_GS|GH-CELLOBIOSIDASE	cbhA->PGPT0018680	1
PLANT_DEGRADATIVE_GLYCOSIDASES|GLYCOSYLHYDROLASES	PLANT_DEGRADATIVE_GS|GH-CELLULASES	celJ|eglA|eglS->PGPT0018620	3
PLANT_DEGRADATIVE_GLYCOSIDASES|GLYCOSYLHYDROLASES	PLANT_DEGRADATIVE_GS|GH-EXO-SIALIDASE	neu1|nanA|nanB|nanH->PGPT0018755	3
PLANT_DEGRADATIVE_GLYCOSIDASES|GLYCOSYLHYDROLASES	PLANT_DEGRADATIVE_GS|GH-FRUCTOFURANOSIDASE	sacA->PGPT0018815	2
PLANT_DEGRADATIVE_GLYCOSIDASES|GLYCOSYLHYDROLASES	PLANT_DEGRADATIVE_GS|GH-GALACTANASE	EC_3_2_1_89|ganA->PGPT0023570	2
PLANT_DEGRADATIVE_GLYCOSIDASES|GLYCOSYLHYDROLASES	PLANT_DEGRADATIVE_GS|GH-GALACTOSAMINIDASE	HEXA_B_like|exo|chb->PGPT0012150	5
PLANT_DEGRADATIVE_GLYCOSIDASES|GLYCOSYLHYDROLASES	PLANT_DEGRADATIVE_GS|GH-GALACTOSAMINIDASE	nagZ->PGPT0012175	3
PLANT_DEGRADATIVE_GLYCOSIDASES|GLYCOSYLHYDROLASES	PLANT_DEGRADATIVE_GS|GH-GALACTOSIDASE	bgaB|lacA->PGPT0017815	9
PLANT_DEGRADATIVE_GLYCOSIDASES|GLYCOSYLHYDROLASES	PLANT_DEGRADATIVE_GS|GH-GALACTOSIDASE	lacZ->PGPT0017810	7
PLANT_DEGRADATIVE_GLYCOSIDASES|GLYCOSYLHYDROLASES	PLANT_DEGRADATIVE_GS|GH-GALACTOSIDASE	melA->PGPT0017850	1
PLANT_DEGRADATIVE_GLYCOSIDASES|GLYCOSYLHYDROLASES	PLANT_DEGRADATIVE_GS|GH-GALACTOSIDASE	rafA|galA->PGPT0018835	6
PLANT_DEGRADATIVE_GLYCOSIDASES|GLYCOSYLHYDROLASES	PLANT_DEGRADATIVE_GS|GH-GLUCANASE	xgeA->PGPT0023585	2
PLANT_DEGRADATIVE_GLYCOSIDASES|GLYCOSYLHYDROLASES	PLANT_DEGRADATIVE_GS|GH-GLUCANASE	xghA->PGPT0018630	2
PLANT_DEGRADATIVE_GLYCOSIDASES|GLYCOSYLHYDROLASES	PLANT_DEGRADATIVE_GS|GH-GLUCANASE	xynY|xynZ|xynD|xynA->PGPT0018625	1
PLANT_DEGRADATIVE_GLYCOSIDASES|GLYCOSYLHYDROLASES	PLANT_DEGRADATIVE_GS|GH-GLUCOAMYLASE_LIKE	glucoamylase_like->PGPT0018651	3
PLANT_DEGRADATIVE_GLYCOSIDASES|GLYCOSYLHYDROLASES	PLANT_DEGRADATIVE_GS|GH-GLUCOSAMINIDASE	csxA->PGPT0019000	3
PLANT_DEGRADATIVE_GLYCOSIDASES|GLYCOSYLHYDROLASES	PLANT_DEGRADATIVE_GS|GH-GLUCOSIDASE	bglB->PGPT0019165	4
PLANT_DEGRADATIVE_GLYCOSIDASES|GLYCOSYLHYDROLASES	PLANT_DEGRADATIVE_GS|GH-GLUCOSIDASE	bglX->PGPT0019110	8
PLANT_DEGRADATIVE_GLYCOSIDASES|GLYCOSYLHYDROLASES	PLANT_DEGRADATIVE_GS|GH-GLUCOSIDASE	malz->PGPT0018560	1
PLANT_DEGRADATIVE_GLYCOSIDASES|GLYCOSYLHYDROLASES	PLANT_DEGRADATIVE_GS|GH-GLUCOSYLCERAMIDASE	EC_3_2_1_123|celC->PGPT0019280	1
PLANT_DEGRADATIVE_GLYCOSIDASES|GLYCOSYLHYDROLASES	PLANT_DEGRADATIVE_GS|GH-GLUCOSYLCERAMIDASE	srfJ|xynC->PGPT0018770	2
PLANT_DEGRADATIVE_GLYCOSIDASES|GLYCOSYLHYDROLASES	PLANT_DEGRADATIVE_GS|GH-HYDROLASE	mngB->PGPT0019330	1
PLANT_DEGRADATIVE_GLYCOSIDASES|GLYCOSYLHYDROLASES	PLANT_DEGRADATIVE_GS|GH-HYDROLASE	xylS|yicI->PGPT0019340	3
PLANT_DEGRADATIVE_GLYCOSIDASES|GLYCOSYLHYDROLASES	PLANT_DEGRADATIVE_GS|GH-LYSOZYME	acm->PGPT0019160	3
PLANT_DEGRADATIVE_GLYCOSIDASES|GLYCOSYLHYDROLASES	PLANT_DEGRADATIVE_GS|GH-MANNOSIDASE	mngB|ypdB|manA->PGPT0018760	3
PLANT_DEGRADATIVE_GLYCOSIDASES|GLYCOSYLHYDROLASES	PLANT_DEGRADATIVE_GS|GH-RHAMNOSIDASE	ramA->PGPT0019195	4
PLANT_DEGRADATIVE_GLYCOSIDASES|GLYCOSYLHYDROLASES	PLANT_DEGRADATIVE_GS|GH-TREHALASE	EC_3_2_1_28|alpha_trehalase->PGPT0014070	1
PLANT_DEGRADATIVE_GLYCOSIDASES|GLYCOSYLHYDROLASES	PLANT_DEGRADATIVE_GS|GH-XYLOSIDASE	xynB->PGPT0018665	3
PLANT_LIGNIN_DEGRADATION|LIGNINASES	PLANT_LIGNIN_DEGRADATION-DEHYDROGENASE_ACTIVITY	feaB->PGPT0006035	2
PLANT_LIGNIN_DEGRADATION|LIGNINASES	PLANT_LIGNIN_DEGRADATION-LACCASES_ACTIVITY	cueO->PGPT0004130	1
PLANT_LIGNIN_DEGRADATION|LIGNINASES	PLANT_LIGNIN_DEGRADATION-MONOOXYGENASE	vanB->PGPT0005495	1
PLANT_LIGNIN_DEGRADATION|LIGNINASES	PLANT_LIGNIN_DEGRADATION-POLYPHENOL_OXIDASE	yfiH->PGPT0019965	1
PLANT_MEMBRANE_LIPID_DEGRADATION	PLANT_PHOPSHO-|LIPID_DEGRADATION	plc->PGPT0023510	5
PLANT_MEMBRANE_LIPID_DEGRADATION	PLANT_PHOPSHO-|LIPID_DEGRADATION	pldB->PGPT0023520	2
PLANT_MEMBRANE_LIPID_DEGRADATION	PLANT_PHOPSHO-|LIPID_DEGRADATION	ysiA|fadR->PGPT0023505	10
PLANT_MEMBRANE_POLYSACCHARIDE_DEGRADING_FUNCTIONS	PLANT_MEMBRANE_EXPANSINES	ybhC|pemB|pemA->PGPT0001855	2
PLANT_MEMBRANE_POLYSACCHARIDE_DEGRADING_FUNCTIONS	PLANT_MEMBRANE_EXPANSINES	yoaJ|exlX->PGPT0023540	1
PLANT_MEMBRANE_POLYSACCHARIDE_DEGRADING_FUNCTIONS	PLANT_MEMBRANE_PECTATE_LYASE|ESTERASE	PLY_like->PGPT0018235	1
PLANT_MEMBRANE_POLYSACCHARIDE_DEGRADING_FUNCTIONS	PLANT_MEMBRANE_PECTATE_LYASE|ESTERASE	pel|plyB->PGPT0018225	3
PLANT_MEMBRANE_POLYSACCHARIDE_DEGRADING_FUNCTIONS	PLANT_MEMBRANE_RHAMNOGALACTURONAN_ENDOLYASE	rhgB|rhiE|rglA->PGPT0018710	2
PLANT_MEMBRANE_POLYSACCHARIDE_DEGRADING_FUNCTIONS	PLANT_MEMBRANE_RHAMNOGALACTURONAN_ENDOLYASE	yesW->PGPT0018715	1
PLANT_DERIVED_ACROBIC_ACID|VITAMIN_C_UTILIZATION	PLANT_DERIVED_VITAMIN_C_UTILIZATION	ulaE|sgaU|sgbU->PGPT0017530	2
PLANT_DERIVED_ACROBIC_ACID|VITAMIN_C_UTILIZATION	PLANT_DERIVED_VITAMIN_C_UTILIZATION	ulaG->PGPT0019580	1
PLANT_DERIVED_ALDOXIME_UTILIZATION	PLANT_DERIVED_ALDOXIME_DEGRADATION	oxdA->PGPT0007205	1
PLANT_DERIVED_AMINE_TRANSPORT	PLANT_DERIVED_PUTRESCINE_TRANSPORT	puuP->PGPT0007795	3
PLANT_DERIVED_AMINE_USAGE	PLANT_DERIVED_ETHANOLAMINE_DEGRADATION	eutB->PGPT0000605	1
PLANT_DERIVED_AMINE_USAGE	PLANT_DERIVED_ETHANOLAMINE_DEGRADATION	eutC->PGPT0000610	1
PLANT_DERIVED_AMINE_USAGE	PLANT_DERIVED_PUTRESCINE_DEGRADATION	aldH|dhaS->PGPT0006875	10
PLANT_DERIVED_AMINE_USAGE	PLANT_DERIVED_PUTRESCINE_DEGRADATION	aofH->PGPT0007641	1
PLANT_DERIVED_AMINE_USAGE	PLANT_DERIVED_PUTRESCINE_DEGRADATION	patA1->PGPT0007155	4
PLANT_DERIVED_AMINE_USAGE	PLANT_DERIVED_PUTRESCINE_DEGRADATION	puuB|ordL->PGPT0007637	5
PLANT_DERIVED_AMINE_USAGE	PLANT_DERIVED_PUTRESCINE_DEGRADATION	puuC|kauB->PGPT0007645	1
PLANT_DERIVED_AMINE_USAGE	PLANT_DERIVED_PUTRESCINE_DEGRADATION	puuD->PGPT0007640	1
PLANT_DERIVED_AMINE_USAGE	PLANT_DERIVED_PUTRESCINE_DEGRADATION	puuR->PGPT0019781	5
PLANT_DERIVED_AMINE_USAGE	PLANT_DERIVED_PUTRESCINE_DEGRADATION	spuC->PGPT0007865	2
PLANT_DERIVED_AMINO_ACID_DEPENDENT_PATHWAYS	PLANT_DERIVED_OPINE_METABOLISM	iolD->PGPT0018485	3
PLANT_DERIVED_AMINO_ACID_DEPENDENT_PATHWAYS	PLANT_DERIVED_OPINE_METABOLISM	iolH->PGPT0020845	2
PLANT_DERIVED_AMINO_ACID_DEPENDENT_PATHWAYS	PLANT_DERIVED_OPINE_METABOLISM	iolW->PGPT0018530	1
PLANT_DERIVED_AMINO_ACID_DEPENDENT_PATHWAYS	PLANT_DERIVED_OPINE_METABOLISM	lhpC->PGPT0020395	3
PLANT_DERIVED_AMINO_ACID_DEPENDENT_PATHWAYS	PLANT_DERIVED_OPINE_METABOLISM	lhpD->PGPT0020400	1
PLANT_DERIVED_AMINO_ACID_DEPENDENT_PATHWAYS	PLANT_DERIVED_OPINE_METABOLISM	lys|aasS->PGPT0020340	1
PLANT_DERIVED_AMINO_ACID_DEPENDENT_PATHWAYS	PLANT_DERIVED_OPINE_METABOLISM	mocC->PGPT0016785	5
PLANT_DERIVED_AMINO_ACID_DEPENDENT_PATHWAYS	PLANT_DERIVED_OPINE_METABOLISM	mocR->PGPT0016790	5
PLANT_DERIVED_AMINO_ACID_DEPENDENT_PATHWAYS	PLANT_DERIVED_OPINE_METABOLISM	putative_saccharopine_dehydrogenase->PGPT0020900	3
PLANT_DERIVED_AMINO_ACID_DEPENDENT_PATHWAYS	PLANT_DERIVED_OPINE_METABOLISM	putative_saccharopine_dehydrogenase->PGPT0020910	1
PLANT_DERIVED_AMINO_ACID_DEPENDENT_PATHWAYS	PLANT_DERIVED_OPINE_METABOLISM	soxA->PGPT0013515	1
PLANT_DERIVED_AMINO_ACID_DEPENDENT_PATHWAYS	PLANT_DERIVED_PEPTIDE_METABOLISM	TC_POT->PGPT0021010	3
PLANT_DERIVED_AMINO_ACID_DEPENDENT_PATHWAYS	PLANT_DERIVED_PEPTIDE_METABOLISM	acdP->PGPT0020950	2
PLANT_DERIVED_AMINO_ACID_DEPENDENT_PATHWAYS	PLANT_DERIVED_PEPTIDE_METABOLISM	ddpA|ABC_PE_S->PGPT0004430	20
PLANT_DERIVED_AMINO_ACID_DEPENDENT_PATHWAYS	PLANT_DERIVED_PEPTIDE_METABOLISM	ddpB|appB->PGPT0004445	15
PLANT_DERIVED_AMINO_ACID_DEPENDENT_PATHWAYS	PLANT_DERIVED_PEPTIDE_METABOLISM	ddpC|appC->PGPT0004450	16
PLANT_DERIVED_AMINO_ACID_DEPENDENT_PATHWAYS	PLANT_DERIVED_PEPTIDE_METABOLISM	ddpD->PGPT0004435	6
PLANT_DERIVED_AMINO_ACID_DEPENDENT_PATHWAYS	PLANT_DERIVED_PEPTIDE_METABOLISM	ddpF->PGPT0004440	13
PLANT_DERIVED_AMINO_ACID_DEPENDENT_PATHWAYS	PLANT_DERIVED_PEPTIDE_METABOLISM	dppA1->PGPT0020935	1
PLANT_DERIVED_AMINO_ACID_DEPENDENT_PATHWAYS	PLANT_DERIVED_PEPTIDE_METABOLISM	map->PGPT0020010	3
PLANT_DERIVED_AMINO_ACID_DEPENDENT_PATHWAYS	PLANT_DERIVED_PEPTIDE_METABOLISM	nprM->PGPT0020995	3
PLANT_DERIVED_AMINO_ACID_DEPENDENT_PATHWAYS	PLANT_DERIVED_PEPTIDE_METABOLISM	opaA|pepQ->PGPT0006760	3
PLANT_DERIVED_AMINO_ACID_DEPENDENT_PATHWAYS	PLANT_DERIVED_PEPTIDE_METABOLISM	oppA|mppA->PGPT0021015	2
PLANT_DERIVED_AMINO_ACID_DEPENDENT_PATHWAYS	PLANT_DERIVED_PEPTIDE_METABOLISM	oppB->PGPT0021020	2
PLANT_DERIVED_AMINO_ACID_DEPENDENT_PATHWAYS	PLANT_DERIVED_PEPTIDE_METABOLISM	oppC->PGPT0021025	2
PLANT_DERIVED_AMINO_ACID_DEPENDENT_PATHWAYS	PLANT_DERIVED_PEPTIDE_METABOLISM	oppD->PGPT0021030	2
PLANT_DERIVED_AMINO_ACID_DEPENDENT_PATHWAYS	PLANT_DERIVED_PEPTIDE_METABOLISM	oppF->PGPT0021035	5
PLANT_DERIVED_AMINO_ACID_DEPENDENT_PATHWAYS	PLANT_DERIVED_PEPTIDE_METABOLISM	pepD->PGPT0021000	3
PLANT_DERIVED_AMINO_ACID_DEPENDENT_PATHWAYS	PLANT_DERIVED_PEPTIDE_METABOLISM	pepP->PGPT0006770	3
PLANT_DERIVED_AMINO_ACID_TRANSPORT	PLANT_DERIVED_ARGININE_TRANSPORT	arcD|lysl|lysP->PGPT0020620	1
PLANT_DERIVED_AMINO_ACID_TRANSPORT	PLANT_DERIVED_ARGININE_TRANSPORT	lysE|argO->PGPT0020651	1
PLANT_DERIVED_AMINO_ACID_TRANSPORT	PLANT_DERIVED_ASPARTATE_TRANSPORT	dctA->PGPT0001450	2
PLANT_DERIVED_AMINO_ACID_TRANSPORT	PLANT_DERIVED_ASPARTATE_TRANSPORT	yveA->PGPT0000711	1
PLANT_DERIVED_AMINO_ACID_TRANSPORT	PLANT_DERIVED_BRANCHED-CHAIN_AMINO_ACID_TRANSPORT	livF->PGPT0020785	2
PLANT_DERIVED_AMINO_ACID_TRANSPORT	PLANT_DERIVED_BRANCHED-CHAIN_AMINO_ACID_TRANSPORT	livG->PGPT0020780	1
PLANT_DERIVED_AMINO_ACID_TRANSPORT	PLANT_DERIVED_BRANCHED-CHAIN_AMINO_ACID_TRANSPORT	livH->PGPT0020770	1
PLANT_DERIVED_AMINO_ACID_TRANSPORT	PLANT_DERIVED_BRANCHED-CHAIN_AMINO_ACID_TRANSPORT	livK->PGPT0020765	2
PLANT_DERIVED_AMINO_ACID_TRANSPORT	PLANT_DERIVED_BRANCHED-CHAIN_AMINO_ACID_TRANSPORT	livM->PGPT0020775	1
PLANT_DERIVED_AMINO_ACID_TRANSPORT	PLANT_DERIVED_GENERAL_AMINO_ACID_TRANSPORT	TC_AAT|yifK->PGPT0000815	2
PLANT_DERIVED_AMINO_ACID_TRANSPORT	PLANT_DERIVED_GENERAL_AMINO_ACID_TRANSPORT	TC_APA|yhdG->PGPT0020810	4
PLANT_DERIVED_AMINO_ACID_TRANSPORT	PLANT_DERIVED_GLUTAMATE_TRANSPORT	gluA->PGPT0000785	3
PLANT_DERIVED_AMINO_ACID_TRANSPORT	PLANT_DERIVED_GLUTAMATE_TRANSPORT	gluB->PGPT0000770	3
PLANT_DERIVED_AMINO_ACID_TRANSPORT	PLANT_DERIVED_GLUTAMATE_TRANSPORT	gluC->PGPT0000775	3
PLANT_DERIVED_AMINO_ACID_TRANSPORT	PLANT_DERIVED_GLUTAMATE_TRANSPORT	gluD->PGPT0000780	3
PLANT_DERIVED_AMINO_ACID_TRANSPORT	PLANT_DERIVED_LYSINE_TRANSPORT	arcD|lysl|lysP->PGPT0020620	1
PLANT_DERIVED_AMINO_ACID_TRANSPORT	PLANT_DERIVED_LYSINE_TRANSPORT	lysE|argO->PGPT0020651	1
PLANT_DERIVED_AMINO_ACID_TRANSPORT	PLANT_DERIVED_METHIONINE_TRANSPORT	metI->PGPT0020515	1
PLANT_DERIVED_AMINO_ACID_TRANSPORT	PLANT_DERIVED_METHIONINE_TRANSPORT	metN->PGPT0020520	2
PLANT_DERIVED_AMINO_ACID_TRANSPORT	PLANT_DERIVED_METHIONINE_TRANSPORT	metQ->PGPT0020510	2
PLANT_DERIVED_AMINO_ACID_TRANSPORT	PLANT_DERIVED_POLAR_AMINO_ACID_TRANSPORT	ABC_PA_A->PGPT0020790	7
PLANT_DERIVED_AMINO_ACID_TRANSPORT	PLANT_DERIVED_POLAR_AMINO_ACID_TRANSPORT	ABC_PA_P->PGPT0020795	10
PLANT_DERIVED_AMINO_ACID_TRANSPORT	PLANT_DERIVED_POLAR_AMINO_ACID_TRANSPORT	ABC_PA_S->PGPT0020800	7
PLANT_DERIVED_AMINO_ACID_TRANSPORT	PLANT_DERIVED_PROLINE_TRANSPORT	TC_SSS|yerK|opuE->PGPT0013955	7
PLANT_DERIVED_AMINO_ACID_TRANSPORT	PLANT_DERIVED_PROLINE_TRANSPORT	gbuA|proV->PGPT0013630	3
PLANT_DERIVED_AMINO_ACID_TRANSPORT	PLANT_DERIVED_PROLINE_TRANSPORT	gbuB|proW->PGPT0013635	2
PLANT_DERIVED_AMINO_ACID_TRANSPORT	PLANT_DERIVED_PROLINE_TRANSPORT	gbuC|proX->PGPT0013640	3
PLANT_DERIVED_AMINO_ACID_TRANSPORT	PLANT_DERIVED_PROLINE_TRANSPORT	proP->PGPT0013645	5
PLANT_DERIVED_AMINO_ACID_UTILIZATION	PLANT_DERIVED_ALANINE_DEGRADATION	ala->PGPT0020065	2
PLANT_DERIVED_AMINO_ACID_UTILIZATION	PLANT_DERIVED_ALANINE_DEGRADATION	alaA->PGPT0001880	2
PLANT_DERIVED_AMINO_ACID_UTILIZATION	PLANT_DERIVED_ALANINE_DEGRADATION	ald->PGPT0020070	2
PLANT_DERIVED_AMINO_ACID_UTILIZATION	PLANT_DERIVED_ALANINE_DEGRADATION	alr->PGPT0020040	1
PLANT_DERIVED_AMINO_ACID_UTILIZATION	PLANT_DERIVED_ALANINE_DEGRADATION	ddl->PGPT0020050	1
PLANT_DERIVED_AMINO_ACID_UTILIZATION	PLANT_DERIVED_ALANINE_DEGRADATION	dltA->PGPT0020055	1
PLANT_DERIVED_AMINO_ACID_UTILIZATION	PLANT_DERIVED_ALANINE_DEGRADATION	ycjG->PGPT0020045	1
PLANT_DERIVED_AMINO_ACID_UTILIZATION	PLANT_DERIVED_ARGININE_DEGRADATION	ahrC->PGPT0020105	1
PLANT_DERIVED_AMINO_ACID_UTILIZATION	PLANT_DERIVED_ARGININE_DEGRADATION	arcA->PGPT0020075	2
PLANT_DERIVED_AMINO_ACID_UTILIZATION	PLANT_DERIVED_ARGININE_DEGRADATION	arcB|argF|argI->PGPT0020080	1
PLANT_DERIVED_AMINO_ACID_UTILIZATION	PLANT_DERIVED_ARGININE_DEGRADATION	arcC->PGPT0020085	1
PLANT_DERIVED_AMINO_ACID_UTILIZATION	PLANT_DERIVED_ASPARAGINE_DEGRADATION	asnB->PGPT0020150	4
PLANT_DERIVED_AMINO_ACID_UTILIZATION	PLANT_DERIVED_ASPARTATE_DEGRADATION	argG->PGPT0020130	1
PLANT_DERIVED_AMINO_ACID_UTILIZATION	PLANT_DERIVED_ASPARTATE_DEGRADATION	asnB->PGPT0020150	4
PLANT_DERIVED_AMINO_ACID_UTILIZATION	PLANT_DERIVED_ASPARTATE_DEGRADATION	aspA->PGPT0020125	2
PLANT_DERIVED_AMINO_ACID_UTILIZATION	PLANT_DERIVED_ASPARTATE_DEGRADATION	aspB->PGPT0020110	3
PLANT_DERIVED_AMINO_ACID_UTILIZATION	PLANT_DERIVED_ASPARTATE_DEGRADATION	hom->PGPT0020155	1
PLANT_DERIVED_AMINO_ACID_UTILIZATION	PLANT_DERIVED_ASPARTATE_DEGRADATION	lysC->PGPT0014040	2
PLANT_DERIVED_AMINO_ACID_UTILIZATION	PLANT_DERIVED_ASPARTATE_DEGRADATION	nadB->PGPT0013355	1
PLANT_DERIVED_AMINO_ACID_UTILIZATION	PLANT_DERIVED_ASPARTATE_DEGRADATION	purA->PGPT0020140	1
PLANT_DERIVED_AMINO_ACID_UTILIZATION	PLANT_DERIVED_CYSTEINE_DEGRADATION|CONVERSION	aspB->PGPT0020110	3
PLANT_DERIVED_AMINO_ACID_UTILIZATION	PLANT_DERIVED_CYSTEINE_DEGRADATION|CONVERSION	cysK->PGPT0002810	1
PLANT_DERIVED_AMINO_ACID_UTILIZATION	PLANT_DERIVED_CYSTEINE_DEGRADATION|CONVERSION	cysK2->PGPT0002815	3
PLANT_DERIVED_AMINO_ACID_UTILIZATION	PLANT_DERIVED_CYSTEINE_DEGRADATION|CONVERSION	metB|met|cysA->PGPT0001980	2
PLANT_DERIVED_AMINO_ACID_UTILIZATION	PLANT_DERIVED_CYSTEINE_DEGRADATION|CONVERSION	metC->PGPT0001995	2
PLANT_DERIVED_AMINO_ACID_UTILIZATION	PLANT_DERIVED_CYSTEINE_DEGRADATION|CONVERSION	nifS|iscS->PGPT0000065	2
PLANT_DERIVED_AMINO_ACID_UTILIZATION	PLANT_DERIVED_CYSTEINE_DEGRADATION|CONVERSION	patB|malY->PGPT0001990	1
PLANT_DERIVED_AMINO_ACID_UTILIZATION	PLANT_DERIVED_CYSTEINE_DEGRADATION|CONVERSION	sseA->PGPT0002045	5
PLANT_DERIVED_AMINO_ACID_UTILIZATION	PLANT_DERIVED_CYSTEINE_DEGRADATION|CONVERSION	sufS->PGPT0020195	5
PLANT_DERIVED_AMINO_ACID_UTILIZATION	PLANT_DERIVED_GLUTAMATE_DEGRADATION|CONVERSION	gadA|gadB->PGPT0007630	1
PLANT_DERIVED_AMINO_ACID_UTILIZATION	PLANT_DERIVED_GLUTAMATE_DEGRADATION|CONVERSION	gdhA->PGPT0000690	1
PLANT_DERIVED_AMINO_ACID_UTILIZATION	PLANT_DERIVED_GLUTAMATE_DEGRADATION|CONVERSION	gdhA->PGPT0000695	1
PLANT_DERIVED_AMINO_ACID_UTILIZATION	PLANT_DERIVED_GLUTAMATE_DEGRADATION|CONVERSION	glnA->PGPT0000645	7
PLANT_DERIVED_AMINO_ACID_UTILIZATION	PLANT_DERIVED_GLUTAMATE_DEGRADATION|CONVERSION	murI->PGPT0020200	1
PLANT_DERIVED_AMINO_ACID_UTILIZATION	PLANT_DERIVED_GLUTAMATE_DEGRADATION|CONVERSION	putA->PGPT0020210	1
PLANT_DERIVED_AMINO_ACID_UTILIZATION	PLANT_DERIVED_GLUTAMINE_DEGRADATION	glmS|nodM->PGPT0017630	4
PLANT_DERIVED_AMINO_ACID_UTILIZATION	PLANT_DERIVED_GLUTAMINE_DEGRADATION	glsA->PGPT0020215	1
PLANT_DERIVED_AMINO_ACID_UTILIZATION	PLANT_DERIVED_GLUTAMINE_DEGRADATION	gltB->PGPT0000635	3
PLANT_DERIVED_AMINO_ACID_UTILIZATION	PLANT_DERIVED_GLUTAMINE_DEGRADATION	gltD->PGPT0000640	2
PLANT_DERIVED_AMINO_ACID_UTILIZATION	PLANT_DERIVED_GLUTAMINE_DEGRADATION	purF->PGPT0020225	2
PLANT_DERIVED_AMINO_ACID_UTILIZATION	PLANT_DERIVED_GLUTAMINE_DEGRADATION	purQ->PGPT0020220	1
PLANT_DERIVED_AMINO_ACID_UTILIZATION	PLANT_DERIVED_GLYCINE_DEGRADATION	aao->PGPT0020475	2
PLANT_DERIVED_AMINO_ACID_UTILIZATION	PLANT_DERIVED_GLYCINE_DEGRADATION	gcvP->PGPT0020480	1
PLANT_DERIVED_AMINO_ACID_UTILIZATION	PLANT_DERIVED_GLYCINE_DEGRADATION	gcvT->PGPT0008130	2
PLANT_DERIVED_AMINO_ACID_UTILIZATION	PLANT_DERIVED_GLYCINE_DEGRADATION	glyA->PGPT0008090	5
PLANT_DERIVED_AMINO_ACID_UTILIZATION	PLANT_DERIVED_GLYCINE_DEGRADATION	kbl->PGPT0020495	1
PLANT_DERIVED_AMINO_ACID_UTILIZATION	PLANT_DERIVED_GLYCINE_DEGRADATION	lpdA->PGPT0020470	1
PLANT_DERIVED_AMINO_ACID_UTILIZATION	PLANT_DERIVED_GLYCINE_DEGRADATION	ltaE->PGPT0020465	3
PLANT_DERIVED_AMINO_ACID_UTILIZATION	PLANT_DERIVED_GLYCINE_DEGRADATION	thiG->PGPT0008965	1
PLANT_DERIVED_AMINO_ACID_UTILIZATION	PLANT_DERIVED_GLYCINE_DEGRADATION	thiO->PGPT0008955	2
PLANT_DERIVED_AMINO_ACID_UTILIZATION	PLANT_DERIVED_HISTIDINE_DEGRADATION	egtD->PGPT0020260	3
PLANT_DERIVED_AMINO_ACID_UTILIZATION	PLANT_DERIVED_HISTIDINE_DEGRADATION	hutD|ves->PGPT0020255	1
PLANT_DERIVED_AMINO_ACID_UTILIZATION	PLANT_DERIVED_HISTIDINE_DEGRADATION	hutF->PGPT0020245	1
PLANT_DERIVED_AMINO_ACID_UTILIZATION	PLANT_DERIVED_HISTIDINE_DEGRADATION	hutH->PGPT0020230	3
PLANT_DERIVED_AMINO_ACID_UTILIZATION	PLANT_DERIVED_HISTIDINE_DEGRADATION	hutI->PGPT0020235	1
PLANT_DERIVED_AMINO_ACID_UTILIZATION	PLANT_DERIVED_HISTIDINE_DEGRADATION	hutU->PGPT0020250	1
PLANT_DERIVED_AMINO_ACID_UTILIZATION	PLANT_DERIVED_LEUCINE_DEGRADATION	bkdA1->PGPT0008861	3
PLANT_DERIVED_AMINO_ACID_UTILIZATION	PLANT_DERIVED_LEUCINE_DEGRADATION	bkdA2|bfmBAB->PGPT0008862	3
PLANT_DERIVED_AMINO_ACID_UTILIZATION	PLANT_DERIVED_LEUCINE_DEGRADATION	ilvE->PGPT0008860	2
PLANT_DERIVED_AMINO_ACID_UTILIZATION	PLANT_DERIVED_LYSINE_DEGRADATION	davB->PGPT0020330	1
PLANT_DERIVED_AMINO_ACID_UTILIZATION	PLANT_DERIVED_LYSINE_DEGRADATION	dokD->PGPT0020360	1
PLANT_DERIVED_AMINO_ACID_UTILIZATION	PLANT_DERIVED_LYSINE_DEGRADATION	lys|aasS->PGPT0020340	1
PLANT_DERIVED_AMINO_ACID_UTILIZATION	PLANT_DERIVED_METHIONINE_DEGRADATION	cbs->PGPT0020005	1
PLANT_DERIVED_AMINO_ACID_UTILIZATION	PLANT_DERIVED_METHIONINE_DEGRADATION	dcm->PGPT0020015	4
PLANT_DERIVED_AMINO_ACID_UTILIZATION	PLANT_DERIVED_METHIONINE_DEGRADATION	map->PGPT0020010	3
PLANT_DERIVED_AMINO_ACID_UTILIZATION	PLANT_DERIVED_METHIONINE_DEGRADATION	mdeA->PGPT0020020	1
PLANT_DERIVED_AMINO_ACID_UTILIZATION	PLANT_DERIVED_METHIONINE_DEGRADATION	metK->PGPT0020000	1
PLANT_DERIVED_AMINO_ACID_UTILIZATION	PLANT_DERIVED_METHIONINE_DEGRADATION	ridA|tdcF->PGPT0020030	8
PLANT_DERIVED_AMINO_ACID_UTILIZATION	PLANT_DERIVED_PHENYLALANINE_DEGRADATION	aaaT->PGPT0020290	1
PLANT_DERIVED_AMINO_ACID_UTILIZATION	PLANT_DERIVED_PHENYLALANINE_DEGRADATION	aspB->PGPT0020110	3
PLANT_DERIVED_AMINO_ACID_UTILIZATION	PLANT_DERIVED_PHENYLALANINE_DEGRADATION	hisC->PGPT0020305	4
PLANT_DERIVED_AMINO_ACID_UTILIZATION	PLANT_DERIVED_PHENYLALANINE_DEGRADATION	ilvE->PGPT0008860	2
PLANT_DERIVED_AMINO_ACID_UTILIZATION	PLANT_DERIVED_PHENYLALANINE_DEGRADATION	katG->PGPT0013165	1
PLANT_DERIVED_AMINO_ACID_UTILIZATION	PLANT_DERIVED_PROLINE_DEGRADATION	lhpB2->PGPT0020390	6
PLANT_DERIVED_AMINO_ACID_UTILIZATION	PLANT_DERIVED_PROLINE_DEGRADATION	lhpC->PGPT0020395	3
PLANT_DERIVED_AMINO_ACID_UTILIZATION	PLANT_DERIVED_PROLINE_DEGRADATION	lhpD->PGPT0020400	1
PLANT_DERIVED_AMINO_ACID_UTILIZATION	PLANT_DERIVED_PROLINE_DEGRADATION	ord->PGPT0020415	1
PLANT_DERIVED_AMINO_ACID_UTILIZATION	PLANT_DERIVED_PROLINE_DEGRADATION	prdF->PGPT0014240	2
PLANT_DERIVED_AMINO_ACID_UTILIZATION	PLANT_DERIVED_PROLINE_DEGRADATION	proC->PGPT0014225	1
PLANT_DERIVED_AMINO_ACID_UTILIZATION	PLANT_DERIVED_PROLINE_DEGRADATION	putA->PGPT0020210	1
PLANT_DERIVED_AMINO_ACID_UTILIZATION	PLANT_DERIVED_SERINE_DEGRADATION	cysM2->PGPT0020270	1
PLANT_DERIVED_AMINO_ACID_UTILIZATION	PLANT_DERIVED_SERINE_DEGRADATION	hom->PGPT0020155	1
PLANT_DERIVED_AMINO_ACID_UTILIZATION	PLANT_DERIVED_SERINE_DEGRADATION	thrB->PGPT0020275	1
PLANT_DERIVED_AMINO_ACID_UTILIZATION	PLANT_DERIVED_SERINE_DEGRADATION	thrB2->PGPT0020285	4
PLANT_DERIVED_AMINO_ACID_UTILIZATION	PLANT_DERIVED_SERINE_DEGRADATION	thrC->PGPT0009175	2
PLANT_DERIVED_AMINO_ACID_UTILIZATION	PLANT_DERIVED_THREONINE_DEGRADATION	ilvA|tdcB->PGPT0001960	4
PLANT_DERIVED_AMINO_ACID_UTILIZATION	PLANT_DERIVED_THREONINE_DEGRADATION	ltaE->PGPT0020465	3
PLANT_DERIVED_AMINO_ACID_UTILIZATION	PLANT_DERIVED_THREONINE_DEGRADATION	tdh->PGPT0020460	1
PLANT_DERIVED_AMINO_ACID_UTILIZATION	PLANT_DERIVED_TRYPTOPHANE_DEGRADATION	ddc->PGPT0020450	2
PLANT_DERIVED_AMINO_ACID_UTILIZATION	PLANT_DERIVED_TRYPTOPHANE_DEGRADATION	kynA->PGPT0020505	1
PLANT_DERIVED_AMINO_ACID_UTILIZATION	PLANT_DERIVED_TYROSINE_DEGRADATION	aspB->PGPT0020110	3
PLANT_DERIVED_AMINO_ACID_UTILIZATION	PLANT_DERIVED_TYROSINE_DEGRADATION	ddc->PGPT0020450	2
PLANT_DERIVED_AMINO_ACID_UTILIZATION	PLANT_DERIVED_TYROSINE_DEGRADATION	hisC->PGPT0020305	4
PLANT_DERIVED_AMINO_ACID_UTILIZATION	PLANT_DERIVED_TYROSINE_DEGRADATION	hpaB->PGPT0020455	2
PLANT_DERIVED_AMINO_ACID_UTILIZATION	PLANT_DERIVED_TYROSINE_DEGRADATION	hppD->PGPT0009480	2
PLANT_DERIVED_AMINO_ACID_UTILIZATION	PLANT_DERIVED_TYROSINE_DEGRADATION	tyr->PGPT0020425	1
PLANT_DERIVED_AMINO_ACID_UTILIZATION	PLANT_DERIVED_VALINE_DEGRADATION	ilvE->PGPT0008860	2
PLANT_DERIVED_AMINO_ACID_UTILIZATION	PLANT_DERIVED_VALINE_DEGRADATION	vdh->PGPT0019900	1
PLANT_DERIVED_AMINO|NUCLEOTIDE_SUGAR_UTILIZATION	PLANT_DERIVED_ARABINAN_BREAKDOWN	abf1->PGPT0018660	1
PLANT_DERIVED_AMINO|NUCLEOTIDE_SUGAR_UTILIZATION	PLANT_DERIVED_ARABINAN_BREAKDOWN	abfB->PGPT0019093	4
PLANT_DERIVED_AMINO|NUCLEOTIDE_SUGAR_UTILIZATION	PLANT_DERIVED_ARABINAN_BREAKDOWN	abnA->PGPT0019090	2
PLANT_DERIVED_AMINO|NUCLEOTIDE_SUGAR_UTILIZATION	PLANT_DERIVED_ARABINAN_BREAKDOWN	hypBA->PGPT0019100	2
PLANT_DERIVED_AMINO|NUCLEOTIDE_SUGAR_UTILIZATION	PLANT_DERIVED_ARABINAN_BREAKDOWN	xynB->PGPT0018665	3
PLANT_DERIVED_AMINO|NUCLEOTIDE_SUGAR_UTILIZATION	PLANT_DERIVED_ARABINAN_BREAKDOWN	xynD->PGPT0019095	1
PLANT_DERIVED_AMINO|NUCLEOTIDE_SUGAR_UTILIZATION	PLANT_DERIVED_ARABINAN_BREAKDOWN	xynY|xynZ|xynD|xynA->PGPT0018625	1
PLANT_DERIVED_AMINO|NUCLEOTIDE_SUGAR_UTILIZATION	PLANT_DERIVED_FRUCTOSELYSINE_BIOSYNTHESIS	frlA->PGPT0018985	1
PLANT_DERIVED_AMINO|NUCLEOTIDE_SUGAR_UTILIZATION	PLANT_DERIVED_FRUCTOSELYSINE_BIOSYNTHESIS	frlC->PGPT0018975	1
PLANT_DERIVED_AMINO|NUCLEOTIDE_SUGAR_UTILIZATION	PLANT_DERIVED_GLUCASAMIDINE_DEGRADATION	csxA->PGPT0019000	3
PLANT_DERIVED_AMINO|NUCLEOTIDE_SUGAR_UTILIZATION	PLANT_DERIVED_GLUCOSAMINE|GLUCOSAMINATE_DEGRADATION	glmM->PGPT0018950	1
PLANT_DERIVED_AMINO|NUCLEOTIDE_SUGAR_UTILIZATION	PLANT_DERIVED_GLUCOSAMINE|GLUCOSAMINATE_DEGRADATION	glmU->PGPT0018955	1
PLANT_DERIVED_AMINO|NUCLEOTIDE_SUGAR_UTILIZATION	PLANT_DERIVED_GLUCOSAMINE|GLUCOSAMINATE_DEGRADATION	gspK->PGPT0018875	5
PLANT_DERIVED_AMINO|NUCLEOTIDE_SUGAR_UTILIZATION	PLANT_DERIVED_GLUCOSAMINE|GLUCOSAMINATE_DEGRADATION	nagA->PGPT0018860	1
PLANT_DERIVED_AMINO|NUCLEOTIDE_SUGAR_UTILIZATION	PLANT_DERIVED_GLUCOSAMINE|GLUCOSAMINATE_DEGRADATION	nagB->PGPT0018865	1
PLANT_DERIVED_AMINO|NUCLEOTIDE_SUGAR_UTILIZATION	PLANT_DERIVED_GLUCOSAMINE|GLUCOSAMINATE_DEGRADATION	nagC->PGPT0018870	22
PLANT_DERIVED_AMINO|NUCLEOTIDE_SUGAR_UTILIZATION	PLANT_DERIVED_GLUCOSAMINE|GLUCOSAMINATE_DEGRADATION	wbpA->PGPT0018920	3
PLANT_DERIVED_AMINO|NUCLEOTIDE_SUGAR_UTILIZATION	PLANT_DERIVED_GLUCOSAMINE|GLUCOSAMINATE_DEGRADATION	wbpP->PGPT0018910	1
PLANT_DERIVED_AMINO|NUCLEOTIDE_SUGAR_UTILIZATION	PLANT_DERIVED_MURAMATE_DEGRADATION	amgK->PGPT0019050	1
PLANT_DERIVED_AMINO|NUCLEOTIDE_SUGAR_UTILIZATION	PLANT_DERIVED_MURAMATE_DEGRADATION	mupP->PGPT0019045	1
PLANT_DERIVED_AMINO|NUCLEOTIDE_SUGAR_UTILIZATION	PLANT_DERIVED_MURAMATE_DEGRADATION	murQ->PGPT0019040	1
PLANT_DERIVED_AMINO|NUCLEOTIDE_SUGAR_UTILIZATION	PLANT_DERIVED_NDP-GLUCOSE-GLUCURONATE_DEGRADATION	ugd|tuaD->PGPT0017855	1
PLANT_DERIVED_AMINO|NUCLEOTIDE_SUGAR_UTILIZATION	PLANT_DERIVED_N_ACETYL-MANNOSAMINE_DEGRADATION	neuB|nnaB->PGPT0019080	1
PLANT_DERIVED_AMINO|NUCLEOTIDE_SUGAR_UTILIZATION	PLANT_DERIVED_UDP-GALACTOSE-GLUCOSE_POOL	galT->PGPT0017835	1
PLANT_DERIVED_AMINO|NUCLEOTIDE_SUGAR_UTILIZATION	PLANT_DERIVED_UDP-XYLOSE|XYLAN_BREAKDOWN	xynB->PGPT0018665	3
PLANT_DERIVED_AROMATIC|PHENOLIC_COMPOUND_UTILIZATION	PLANT_DERIVED_AMINOBENZOATE_UTILIZATION	badA->PGPT0005140	1
PLANT_DERIVED_AROMATIC|PHENOLIC_COMPOUND_UTILIZATION	PLANT_DERIVED_AMINOBENZOATE_UTILIZATION	ligI->PGPT0005265	1
PLANT_DERIVED_AROMATIC|PHENOLIC_COMPOUND_UTILIZATION	PLANT_DERIVED_ANTHRANILATE_DEGRADATION	antA->PGPT0005545	1
PLANT_DERIVED_AROMATIC|PHENOLIC_COMPOUND_UTILIZATION	PLANT_DERIVED_BENZALDEHYDE_DEGRADATION	xylC->PGPT0005405	2
PLANT_DERIVED_AROMATIC|PHENOLIC_COMPOUND_UTILIZATION	PLANT_DERIVED_BENZENE|PHENOL_DEGRADATION	badA->PGPT0005140	1
PLANT_DERIVED_AROMATIC|PHENOLIC_COMPOUND_UTILIZATION	PLANT_DERIVED_BENZENE|PHENOL_DEGRADATION	bsdA->PGPT0019770	1
PLANT_DERIVED_AROMATIC|PHENOLIC_COMPOUND_UTILIZATION	PLANT_DERIVED_BENZENE|PHENOL_DEGRADATION	bsdC->PGPT0005435	1
PLANT_DERIVED_AROMATIC|PHENOLIC_COMPOUND_UTILIZATION	PLANT_DERIVED_BENZENE|PHENOL_DEGRADATION	ubiX|bsdB->PGPT0009565	2
PLANT_DERIVED_AROMATIC|PHENOLIC_COMPOUND_UTILIZATION	PLANT_DERIVED_BENZOATE_UTILIZATION	aliA->PGPT0005220	1
PLANT_DERIVED_AROMATIC|PHENOLIC_COMPOUND_UTILIZATION	PLANT_DERIVED_BENZOATE_UTILIZATION	badA->PGPT0005140	1
PLANT_DERIVED_AROMATIC|PHENOLIC_COMPOUND_UTILIZATION	PLANT_DERIVED_BENZOATE_UTILIZATION	chqB->PGPT0005215	1
PLANT_DERIVED_AROMATIC|PHENOLIC_COMPOUND_UTILIZATION	PLANT_DERIVED_BENZOATE_UTILIZATION	cmtC|dhbA->PGPT0005270	1
PLANT_DERIVED_AROMATIC|PHENOLIC_COMPOUND_UTILIZATION	PLANT_DERIVED_BENZOATE_UTILIZATION	dmpD|xylF->PGPT0005235	1
PLANT_DERIVED_AROMATIC|PHENOLIC_COMPOUND_UTILIZATION	PLANT_DERIVED_BENZOATE_UTILIZATION	dmpH|xylI|nahK->PGPT0005205	1
PLANT_DERIVED_AROMATIC|PHENOLIC_COMPOUND_UTILIZATION	PLANT_DERIVED_BENZOATE_UTILIZATION	galB->PGPT0005285	1
PLANT_DERIVED_AROMATIC|PHENOLIC_COMPOUND_UTILIZATION	PLANT_DERIVED_BENZOATE_UTILIZATION	galD->PGPT0005280	1
PLANT_DERIVED_AROMATIC|PHENOLIC_COMPOUND_UTILIZATION	PLANT_DERIVED_BENZOATE_UTILIZATION	ligI->PGPT0005265	1
PLANT_DERIVED_AROMATIC|PHENOLIC_COMPOUND_UTILIZATION	PLANT_DERIVED_BENZOATE_UTILIZATION	pimC->PGPT0005230	2
PLANT_DERIVED_AROMATIC|PHENOLIC_COMPOUND_UTILIZATION	PLANT_DERIVED_BENZOYLFORMATE_DEGRADATION	mdlC->PGPT0005425	3
PLANT_DERIVED_AROMATIC|PHENOLIC_COMPOUND_UTILIZATION	PLANT_DERIVED_BETA-KETOADIPATE_PATHWAY	pcaB->PGPT0005000	1
PLANT_DERIVED_AROMATIC|PHENOLIC_COMPOUND_UTILIZATION	PLANT_DERIVED_BETA-KETOADIPATE_PATHWAY	pcaC->PGPT0005005	7
PLANT_DERIVED_AROMATIC|PHENOLIC_COMPOUND_UTILIZATION	PLANT_DERIVED_BETA-KETOADIPATE_PATHWAY	pcaD|catD->PGPT0004995	16
PLANT_DERIVED_AROMATIC|PHENOLIC_COMPOUND_UTILIZATION	PLANT_DERIVED_BETA-KETOADIPATE_PATHWAY	pcaF->PGPT0001570	1
PLANT_DERIVED_AROMATIC|PHENOLIC_COMPOUND_UTILIZATION	PLANT_DERIVED_BETA-KETOADIPATE_PATHWAY	pcaG->PGPT0005010	1
PLANT_DERIVED_AROMATIC|PHENOLIC_COMPOUND_UTILIZATION	PLANT_DERIVED_BETA-KETOADIPATE_PATHWAY	pcaH->PGPT0005015	1
PLANT_DERIVED_AROMATIC|PHENOLIC_COMPOUND_UTILIZATION	PLANT_DERIVED_BETA-KETOADIPATE_PATHWAY	pcaL->PGPT0005020	2
PLANT_DERIVED_AROMATIC|PHENOLIC_COMPOUND_UTILIZATION	PLANT_DERIVED_CATECHOL_DERIVATE_UTILIZATION	catA->PGPT0005035	1
PLANT_DERIVED_AROMATIC|PHENOLIC_COMPOUND_UTILIZATION	PLANT_DERIVED_CATECHOL_DERIVATE_UTILIZATION	catC->PGPT0005045	2
PLANT_DERIVED_AROMATIC|PHENOLIC_COMPOUND_UTILIZATION	PLANT_DERIVED_CATECHOL_DERIVATE_UTILIZATION	dmpB|xylE->PGPT0005055	2
PLANT_DERIVED_AROMATIC|PHENOLIC_COMPOUND_UTILIZATION	PLANT_DERIVED_CATECHOL_DERIVATE_UTILIZATION	dmpD|xylF->PGPT0005235	1
PLANT_DERIVED_AROMATIC|PHENOLIC_COMPOUND_UTILIZATION	PLANT_DERIVED_CATECHOL_DERIVATE_UTILIZATION	dmpH|xylI|nahK->PGPT0005205	1
PLANT_DERIVED_AROMATIC|PHENOLIC_COMPOUND_UTILIZATION	PLANT_DERIVED_CATECHOL_DERIVATE_UTILIZATION	mhpD->PGPT0006005	2
PLANT_DERIVED_AROMATIC|PHENOLIC_COMPOUND_UTILIZATION	PLANT_DERIVED_CATECHOL_DERIVATE_UTILIZATION	mhpE->PGPT0002050	1
PLANT_DERIVED_AROMATIC|PHENOLIC_COMPOUND_UTILIZATION	PLANT_DERIVED_CATECHOL_DERIVATE_UTILIZATION	mhpF->PGPT0006010	1
PLANT_DERIVED_AROMATIC|PHENOLIC_COMPOUND_UTILIZATION	PLANT_DERIVED_GALLATE_CATABOLISM	galB->PGPT0005285	1
PLANT_DERIVED_AROMATIC|PHENOLIC_COMPOUND_UTILIZATION	PLANT_DERIVED_GALLATE_CATABOLISM	galD->PGPT0005280	1
PLANT_DERIVED_AROMATIC|PHENOLIC_COMPOUND_UTILIZATION	PLANT_DERIVED_GALLATE_CATABOLISM	ligK|galC->PGPT0002085	4
PLANT_DERIVED_AROMATIC|PHENOLIC_COMPOUND_UTILIZATION	PLANT_DERIVED_HCA_DEGRADATION|VANILLIN_INTERMEDIEATE	paaF|echA->PGPT0001860	10
PLANT_DERIVED_AROMATIC|PHENOLIC_COMPOUND_UTILIZATION	PLANT_DERIVED_HCA_DEGRADATION|VANILLIN_INTERMEDIEATE	vanA->PGPT0005490	1
PLANT_DERIVED_AROMATIC|PHENOLIC_COMPOUND_UTILIZATION	PLANT_DERIVED_HCA_DEGRADATION|VANILLIN_INTERMEDIEATE	vanB->PGPT0005495	1
PLANT_DERIVED_AROMATIC|PHENOLIC_COMPOUND_UTILIZATION	PLANT_DERIVED_HCA_DEGRADATION|VANILLIN_INTERMEDIEATE	vdh->PGPT0019900	1
PLANT_DERIVED_AROMATIC|PHENOLIC_COMPOUND_UTILIZATION	PLANT_DERIVED_HYDROXYBENZOATE_DEGRADATION	pobA->PGPT0005065	4
PLANT_DERIVED_AROMATIC|PHENOLIC_COMPOUND_UTILIZATION	PLANT_DERIVED_LIGNIN_UTILIZATION	cueO->PGPT0004130	1
PLANT_DERIVED_AROMATIC|PHENOLIC_COMPOUND_UTILIZATION	PLANT_DERIVED_LIGNIN_UTILIZATION	feaB->PGPT0006035	2
PLANT_DERIVED_AROMATIC|PHENOLIC_COMPOUND_UTILIZATION	PLANT_DERIVED_LIGNIN_UTILIZATION	vanB->PGPT0005495	1
PLANT_DERIVED_AROMATIC|PHENOLIC_COMPOUND_UTILIZATION	PLANT_DERIVED_LIGNIN_UTILIZATION	yfiH->PGPT0019965	1
PLANT_DERIVED_AROMATIC|PHENOLIC_COMPOUND_UTILIZATION	PLANT_DERIVED_NITRO-|AMINOBENZOATE_DEGRADATION	abmG->PGPT0005570	1
PLANT_DERIVED_AROMATIC|PHENOLIC_COMPOUND_UTILIZATION	PLANT_DERIVED_NITRO-|AMINOBENZOATE_DEGRADATION	namA->PGPT0005575	2
PLANT_DERIVED_AROMATIC|PHENOLIC_COMPOUND_UTILIZATION	PLANT_DERIVED_NITRO-|AMINOBENZOATE_DEGRADATION	nbaA->PGPT0005560	2
PLANT_DERIVED_AROMATIC|PHENOLIC_COMPOUND_UTILIZATION	PLANT_DERIVED_NITRO-|AMINOBENZOATE_DEGRADATION	nhoA|yddI->PGPT0019890	1
PLANT_DERIVED_AROMATIC|PHENOLIC_COMPOUND_UTILIZATION	PLANT_DERIVED_PHENANTHRENE_UTILIZATION	nidD->PGPT0006470	1
PLANT_DERIVED_AROMATIC|PHENOLIC_COMPOUND_UTILIZATION	PLANT_DERIVED_PHENYLACETATE_DEGRADATION	paaX->PGPT0006090	4
PLANT_DERIVED_AROMATIC|PHENOLIC_COMPOUND_UTILIZATION	PLANT_DERIVED_PHENYLACETATE_DEGRADATION	padA->PGPT0019920	1
PLANT_DERIVED_AROMATIC|PHENOLIC_COMPOUND_UTILIZATION	PLANT_DERIVED_PHTHALATE_UTILIZATION	pcaG->PGPT0005010	1
PLANT_DERIVED_AROMATIC|PHENOLIC_COMPOUND_UTILIZATION	PLANT_DERIVED_PHTHALATE_UTILIZATION	pcaH->PGPT0005015	1
PLANT_DERIVED_AROMATIC|PHENOLIC_COMPOUND_UTILIZATION	PLANT_DERIVED_PHTHALATE_UTILIZATION	pht2->PGPT0006535	1
PLANT_DERIVED_AROMATIC|PHENOLIC_COMPOUND_UTILIZATION	PLANT_DERIVED_POLYPHENOL_METABOLISM	yfiH->PGPT0019965	1
PLANT_DERIVED_AROMATIC|PHENOLIC_COMPOUND_UTILIZATION	PLANT_DERIVED_PROTOCATECHUIC_ACID_DEGRADATION	pcaB->PGPT0005000	1
PLANT_DERIVED_AROMATIC|PHENOLIC_COMPOUND_UTILIZATION	PLANT_DERIVED_PROTOCATECHUIC_ACID_DEGRADATION	pcaC->PGPT0005005	7
PLANT_DERIVED_AROMATIC|PHENOLIC_COMPOUND_UTILIZATION	PLANT_DERIVED_PROTOCATECHUIC_ACID_DEGRADATION	pcaD|catD->PGPT0004995	16
PLANT_DERIVED_AROMATIC|PHENOLIC_COMPOUND_UTILIZATION	PLANT_DERIVED_PROTOCATECHUIC_ACID_DEGRADATION	pcaF->PGPT0001570	1
PLANT_DERIVED_AROMATIC|PHENOLIC_COMPOUND_UTILIZATION	PLANT_DERIVED_PROTOCATECHUIC_ACID_DEGRADATION	pcaG->PGPT0005010	1
PLANT_DERIVED_AROMATIC|PHENOLIC_COMPOUND_UTILIZATION	PLANT_DERIVED_PROTOCATECHUIC_ACID_DEGRADATION	pcaH->PGPT0005015	1
PLANT_DERIVED_AROMATIC|PHENOLIC_COMPOUND_UTILIZATION	PLANT_DERIVED_QUINATE_CATABOLISM	aroQ|qutE->PGPT0012905	2
PLANT_DERIVED_AROMATIC|PHENOLIC_COMPOUND_UTILIZATION	PLANT_DERIVED_STYRENE|PHENYLENTHANOL_METABOLISM	ebdC->PGPT0005735	1
PLANT_DERIVED_AROMATIC|PHENOLIC_COMPOUND_UTILIZATION	PLANT_DERIVED_SYRINGATE_DEGRADATION	desZ->PGPT0005625	1
PLANT_DERIVED_AROMATIC|PHENOLIC_COMPOUND_UTILIZATION	PLANT_DERIVED_VANILLIN|VANILLATE_DEGRADATION	ligW->PGPT0005515	2
PLANT_DERIVED_AROMATIC|PHENOLIC_COMPOUND_UTILIZATION	PLANT_DERIVED_VANILLIN|VANILLATE_DEGRADATION	vanA->PGPT0005490	1
PLANT_DERIVED_AROMATIC|PHENOLIC_COMPOUND_UTILIZATION	PLANT_DERIVED_VANILLIN|VANILLATE_DEGRADATION	vanB->PGPT0005495	1
PLANT_DERIVED_CARBOHYDRATE-GENERAL_USAGE	PLANT_DERIVED_CARBOHYDRATES-GLYCOLYSIS|GLUCONEOGENESIS	eno->PGPT0018050	4
PLANT_DERIVED_CARBOHYDRATE-GENERAL_USAGE	PLANT_DERIVED_CARBOHYDRATES-GLYCOLYSIS|GLUCONEOGENESIS	fbaA|cbbA->PGPT0017615	2
PLANT_DERIVED_CARBOHYDRATE-GENERAL_USAGE	PLANT_DERIVED_CARBOHYDRATES-GLYCOLYSIS|GLUCONEOGENESIS	fruK|fpk->PGPT0017580	1
PLANT_DERIVED_CARBOHYDRATE-GENERAL_USAGE	PLANT_DERIVED_CARBOHYDRATES-GLYCOLYSIS|GLUCONEOGENESIS	gapA->PGPT0018000	4
PLANT_DERIVED_CARBOHYDRATE-GENERAL_USAGE	PLANT_DERIVED_CARBOHYDRATES-GLYCOLYSIS|GLUCONEOGENESIS	gpmA->PGPT0018030	4
PLANT_DERIVED_CARBOHYDRATE-GENERAL_USAGE	PLANT_DERIVED_CARBOHYDRATES-GLYCOLYSIS|GLUCONEOGENESIS	gpmB->PGPT0018035	1
PLANT_DERIVED_CARBOHYDRATE-GENERAL_USAGE	PLANT_DERIVED_CARBOHYDRATES-GLYCOLYSIS|GLUCONEOGENESIS	pgi->PGPT0017735	3
PLANT_DERIVED_CARBOHYDRATE-GENERAL_USAGE	PLANT_DERIVED_CARBOHYDRATES-GLYCOLYSIS|GLUCONEOGENESIS	pgk->PGPT0018015	1
PLANT_DERIVED_CARBOHYDRATE-GENERAL_USAGE	PLANT_DERIVED_CARBOHYDRATES-GLYCOLYSIS|GLUCONEOGENESIS	pgm->PGPT0017710	1
PLANT_DERIVED_CARBOHYDRATE-GENERAL_USAGE	PLANT_DERIVED_CARBOHYDRATES-GLYCOLYSIS|GLUCONEOGENESIS	ppgK->PGPT0017750	1
PLANT_DERIVED_CARBOHYDRATE-GENERAL_USAGE	PLANT_DERIVED_CARBOHYDRATES-GLYCOLYSIS|GLUCONEOGENESIS	pyk->PGPT0002020	2
PLANT_DERIVED_CARBOHYDRATE-GENERAL_USAGE	PLANT_DERIVED_CARBOHYDRATES-GLYCOLYSIS|GLUCONEOGENESIS	tpiA->PGPT0017995	1
PLANT_DERIVED_CARBOHYDRATE-GENERAL_USAGE	PLANT_DERIVED_CARBOHYDRATE_UTILIZATION_REGULATION	hexR|yebK->PGPT0017985	3
PLANT_DERIVED_CARBOHYDRATE-GENERAL_USAGE	PLANT_DERIVED_CARBOHYDRATE_UTILIZATION_REGULATION	lacI|galR->PGPT0017992	35
PLANT_DERIVED_CARBOHYDRATE-GENERAL_USAGE	PLANT_DERIVED_CARBOHYDRATE_UTILIZATION_REGULATION	mlc|dgsA|nagC_like->PGPT0017991	1
PLANT_DERIVED_CARBOHYDRATE-HEXOSES_UTILIZATION	PLANT_DERIVED_ALDOSE_DEGRADATION	yliI->PGPT0017700	1
PLANT_DERIVED_CARBOHYDRATE-HEXOSES_UTILIZATION	PLANT_DERIVED_FRUCTOSE_METABOLISM|DEGRADATION	fbaA|cbbA->PGPT0017615	2
PLANT_DERIVED_CARBOHYDRATE-HEXOSES_UTILIZATION	PLANT_DERIVED_FRUCTOSE_METABOLISM|DEGRADATION	fruK|fpk->PGPT0017580	1
PLANT_DERIVED_CARBOHYDRATE-HEXOSES_UTILIZATION	PLANT_DERIVED_FRUCTOSE_METABOLISM|DEGRADATION	fruR2->PGPT0017590	6
PLANT_DERIVED_CARBOHYDRATE-HEXOSES_UTILIZATION	PLANT_DERIVED_FRUCTOSE_METABOLISM|DEGRADATION	glmS|nodM->PGPT0017630	4
PLANT_DERIVED_CARBOHYDRATE-HEXOSES_UTILIZATION	PLANT_DERIVED_FRUCTOSE_METABOLISM|DEGRADATION	glpX|cbbF->PGPT0017655	1
PLANT_DERIVED_CARBOHYDRATE-HEXOSES_UTILIZATION	PLANT_DERIVED_FRUCTOSE_METABOLISM|DEGRADATION	scrK->PGPT0017625	1
PLANT_DERIVED_CARBOHYDRATE-HEXOSES_UTILIZATION	PLANT_DERIVED_FUCOSE_DEGRADATION	fucA->PGPT0017430	5
PLANT_DERIVED_CARBOHYDRATE-HEXOSES_UTILIZATION	PLANT_DERIVED_FUCOSE_DEGRADATION	fucD->PGPT0017495	1
PLANT_DERIVED_CARBOHYDRATE-HEXOSES_UTILIZATION	PLANT_DERIVED_FUCOSE_DEGRADATION	fucU->PGPT0017496	1
PLANT_DERIVED_CARBOHYDRATE-HEXOSES_UTILIZATION	PLANT_DERIVED_FUCOSE_DEGRADATION	pld->PGPT0017915	3
PLANT_DERIVED_CARBOHYDRATE-HEXOSES_UTILIZATION	PLANT_DERIVED_GALACOTOSE_METABOLISM|DEGRADATION	galM->PGPT0017840	1
PLANT_DERIVED_CARBOHYDRATE-HEXOSES_UTILIZATION	PLANT_DERIVED_GALACOTOSE_METABOLISM|DEGRADATION	galT->PGPT0017835	1
PLANT_DERIVED_CARBOHYDRATE-HEXOSES_UTILIZATION	PLANT_DERIVED_GALACOTOSE_METABOLISM|DEGRADATION	melA->PGPT0017850	1
PLANT_DERIVED_CARBOHYDRATE-HEXOSES_UTILIZATION	PLANT_DERIVED_GALACOTOSE_METABOLISM|DEGRADATION	ugd|tuaD->PGPT0017855	1
PLANT_DERIVED_CARBOHYDRATE-HEXOSES_UTILIZATION	PLANT_DERIVED_GLUCOSE_DEGRADATION	glgM->PGPT0017715	1
PLANT_DERIVED_CARBOHYDRATE-HEXOSES_UTILIZATION	PLANT_DERIVED_GLUCOSE_DEGRADATION	pgi->PGPT0017735	3
PLANT_DERIVED_CARBOHYDRATE-HEXOSES_UTILIZATION	PLANT_DERIVED_GLUCOSE_DEGRADATION	pgi_pmi->PGPT0017755	1
PLANT_DERIVED_CARBOHYDRATE-HEXOSES_UTILIZATION	PLANT_DERIVED_GLUCOSE_DEGRADATION	pgm->PGPT0017710	1
PLANT_DERIVED_CARBOHYDRATE-HEXOSES_UTILIZATION	PLANT_DERIVED_GLUCOSE_DEGRADATION	ppgK->PGPT0017750	1
PLANT_DERIVED_CARBOHYDRATE-HEXOSES_UTILIZATION	PLANT_DERIVED_GLUCOSE_DEGRADATION	yidA->PGPT0017727	4
PLANT_DERIVED_CARBOHYDRATE-HEXOSES_UTILIZATION	PLANT_DERIVED_GLUCOSE_DEGRADATION	yihX->PGPT0017745	2
PLANT_DERIVED_CARBOHYDRATE-HEXOSES_UTILIZATION	PLANT_DERIVED_LACTOSE_DEGRADATION	bgaB|lacA->PGPT0017815	9
PLANT_DERIVED_CARBOHYDRATE-HEXOSES_UTILIZATION	PLANT_DERIVED_LACTOSE_DEGRADATION	lacZ->PGPT0017810	7
PLANT_DERIVED_CARBOHYDRATE-HEXOSES_UTILIZATION	PLANT_DERIVED_MANNOSE_METABOLISM|DEGRADATION	gmhB|mpg|gmpP|glmM|hddC|manB->PGPT0017870	2
PLANT_DERIVED_CARBOHYDRATE-HEXOSES_UTILIZATION	PLANT_DERIVED_MANNOSE_METABOLISM|DEGRADATION	manA->PGPT0017860	1
PLANT_DERIVED_CARBOHYDRATE-HEXOSES_UTILIZATION	PLANT_DERIVED_MANNOSE_METABOLISM|DEGRADATION	manB|yhxB->PGPT0017865	2
PLANT_DERIVED_CARBOHYDRATE-HEXOSES_UTILIZATION	PLANT_DERIVED_MANNOSE_METABOLISM|DEGRADATION	mgtA->PGPT0017895	4
PLANT_DERIVED_CARBOHYDRATE-HEXOSES_UTILIZATION	PLANT_DERIVED_MANNOSE_METABOLISM|DEGRADATION	mpg|rfbM->PGPT0017880	2
PLANT_DERIVED_CARBOHYDRATE-HEXOSES_UTILIZATION	PLANT_DERIVED_MANNOSE_METABOLISM|DEGRADATION	nudK->PGPT0017890	1
PLANT_DERIVED_CARBOHYDRATE-HEXOSES_UTILIZATION	PLANT_DERIVED_RHAMNOSE_DEGRADATION	LRA3_like->PGPT0017805	1
PLANT_DERIVED_CARBOHYDRATE-HEXOSES_UTILIZATION	PLANT_DERIVED_RHAMNOSE_DEGRADATION	rhaA->PGPT0017770	1
PLANT_DERIVED_CARBOHYDRATE-HEXOSES_UTILIZATION	PLANT_DERIVED_RHAMNOSE_DEGRADATION	rhaB->PGPT0017775	1
PLANT_DERIVED_CARBOHYDRATE-HEXOSES_UTILIZATION	PLANT_DERIVED_RHAMNOSE_DEGRADATION	rhaM|rhaU|yiiL->PGPT0017795	3
PLANT_DERIVED_CARBOHYDRATE-HEXOSES_UTILIZATION	PLANT_DERIVED_RHAMNOSE_DEGRADATION	rhaR->PGPT0017785	1
PLANT_DERIVED_CARBOHYDRATE-HEXOSES_UTILIZATION	PLANT_DERIVED_TAGATOSE_DEGRADATION	agaR->PGPT0017955	2
PLANT_DERIVED_CARBOHYDRATE-HEXOSES_UTILIZATION	PLANT_DERIVED_TAGATOSE_DEGRADATION	lacC->PGPT0017940	1
PLANT_DERIVED_CARBOHYDRATE-HEXOSES_UTILIZATION	PLANT_DERIVED_TREHALOSE_METABOLISM	EC_3_2_1_28|alpha_trehalase->PGPT0014070	1
PLANT_DERIVED_CARBOHYDRATE-HEXOSES_UTILIZATION	PLANT_DERIVED_TREHALOSE_METABOLISM	crr->PGPT0014090	1
PLANT_DERIVED_CARBOHYDRATE-HEXOSES_UTILIZATION	PLANT_DERIVED_TREHALOSE_METABOLISM	otsA->PGPT0014135	1
PLANT_DERIVED_CARBOHYDRATE-HEXOSES_UTILIZATION	PLANT_DERIVED_TREHALOSE_METABOLISM	otsB->PGPT0014140	1
PLANT_DERIVED_CARBOHYDRATE-HEXOSES_UTILIZATION	PLANT_DERIVED_TREHALOSE_METABOLISM	treR2->PGPT0014110	3
PLANT_DERIVED_CARBOHYDRATE-HEXOSES_UTILIZATION	PLANT_DERIVED_TREHALOSE_METABOLISM	treS->PGPT0014120	5
PLANT_DERIVED_CARBOHYDRATE-HEXOSES_UTILIZATION	PLANT_DERIVED_TREHALOSE_METABOLISM	treY|glgY->PGPT0014125	1
PLANT_DERIVED_CARBOHYDRATE-HEXOSES_UTILIZATION	PLANT_DERIVED_TREHALOSE_METABOLISM	treZ|glgZ->PGPT0014130	1
PLANT_DERIVED_CARBOHYDRATE-PENTOSES_UTILIZATION	PLANT_DERIVED_APIOSE_METABOLISM	apsD->PGPT0019152	2
PLANT_DERIVED_CARBOHYDRATE-PENTOSES_UTILIZATION	PLANT_DERIVED_ARABINOSE_METABOLISM	araA->PGPT0017450	1
PLANT_DERIVED_CARBOHYDRATE-PENTOSES_UTILIZATION	PLANT_DERIVED_ARABINOSE_METABOLISM	araB|L_ribulokinase->PGPT0017410	2
PLANT_DERIVED_CARBOHYDRATE-PENTOSES_UTILIZATION	PLANT_DERIVED_ARABINOSE_METABOLISM	araC->PGPT0017465	1
PLANT_DERIVED_CARBOHYDRATE-PENTOSES_UTILIZATION	PLANT_DERIVED_ARABINOSE_METABOLISM	araC->PGPT0017485	2
PLANT_DERIVED_CARBOHYDRATE-PENTOSES_UTILIZATION	PLANT_DERIVED_ARABINOSE_METABOLISM	fucD->PGPT0017495	1
PLANT_DERIVED_CARBOHYDRATE-PENTOSES_UTILIZATION	PLANT_DERIVED_LYXOSE_DEGRADATION	ulaE|sgaU|sgbU->PGPT0017530	2
PLANT_DERIVED_CARBOHYDRATE-PENTOSES_UTILIZATION	PLANT_DERIVED_PENTOSE_METABOLISM	gnd|gntZ->PGPT0017385	4
PLANT_DERIVED_CARBOHYDRATE-PENTOSES_UTILIZATION	PLANT_DERIVED_PENTOSE_METABOLISM	talA|talB->PGPT0017375	2
PLANT_DERIVED_CARBOHYDRATE-PENTOSES_UTILIZATION	PLANT_DERIVED_PENTOSE_METABOLISM	tktA|tktB->PGPT0011200	5
PLANT_DERIVED_CARBOHYDRATE-PENTOSES_UTILIZATION	PLANT_DERIVED_PENTOSE_METABOLISM	ykgB|pgl->PGPT0014975	4
PLANT_DERIVED_CARBOHYDRATE-PENTOSES_UTILIZATION	PLANT_DERIVED_PENTOSE_METABOLISM	zwf->PGPT0017380	2
PLANT_DERIVED_CARBOHYDRATE-PENTOSES_UTILIZATION	PLANT_DERIVED_RIBOSE_METABOLISM|DEGRADATION	araB|L_ribulokinase->PGPT0017410	2
PLANT_DERIVED_CARBOHYDRATE-PENTOSES_UTILIZATION	PLANT_DERIVED_RIBOSE_METABOLISM|DEGRADATION	deoC->PGPT0017445	1
PLANT_DERIVED_CARBOHYDRATE-PENTOSES_UTILIZATION	PLANT_DERIVED_RIBOSE_METABOLISM|DEGRADATION	fucA->PGPT0017430	5
PLANT_DERIVED_CARBOHYDRATE-PENTOSES_UTILIZATION	PLANT_DERIVED_RIBOSE_METABOLISM|DEGRADATION	hisG->PGPT0017400	2
PLANT_DERIVED_CARBOHYDRATE-PENTOSES_UTILIZATION	PLANT_DERIVED_RIBOSE_METABOLISM|DEGRADATION	rbsD->PGPT0016595	1
PLANT_DERIVED_CARBOHYDRATE-PENTOSES_UTILIZATION	PLANT_DERIVED_RIBOSE_METABOLISM|DEGRADATION	rbsK->PGPT0017405	7
PLANT_DERIVED_CARBOHYDRATE-PENTOSES_UTILIZATION	PLANT_DERIVED_RIBOSE_METABOLISM|DEGRADATION	rpe|cbbE->PGPT0017425	1
PLANT_DERIVED_CARBOHYDRATE-PENTOSES_UTILIZATION	PLANT_DERIVED_RIBOSE_METABOLISM|DEGRADATION	rpiB->PGPT0017395	2
PLANT_DERIVED_CARBOHYDRATE-PENTOSES_UTILIZATION	PLANT_DERIVED_XYLOSE|XYLULOSE_DEGRADATION	gutB->PGPT0017541	2
PLANT_DERIVED_CARBOHYDRATE-PENTOSES_UTILIZATION	PLANT_DERIVED_XYLOSE|XYLULOSE_DEGRADATION	rpe|cbbE->PGPT0017425	1
PLANT_DERIVED_CARBOHYDRATE-PENTOSES_UTILIZATION	PLANT_DERIVED_XYLOSE|XYLULOSE_DEGRADATION	xdh->PGPT0017545	2
PLANT_DERIVED_CARBOHYDRATE-PENTOSES_UTILIZATION	PLANT_DERIVED_XYLOSE|XYLULOSE_DEGRADATION	xfp->PGPT0017575	1
PLANT_DERIVED_CARBOHYDRATE-PENTOSES_UTILIZATION	PLANT_DERIVED_XYLOSE|XYLULOSE_DEGRADATION	xylA->PGPT0017550	1
PLANT_DERIVED_CARBOHYDRATE-PENTOSES_UTILIZATION	PLANT_DERIVED_XYLOSE|XYLULOSE_DEGRADATION	xylB->PGPT0017535	3
PLANT_DERIVED_CARBOHYDRATE-PENTOSES_UTILIZATION	PLANT_DERIVED_XYLOSE|XYLULOSE_DEGRADATION	xylB->PGPT0017542	1
PLANT_DERIVED_CARBOHYDRATE-PENTOSES_UTILIZATION	PLANT_DERIVED_XYLOSE|XYLULOSE_DEGRADATION	yajO|iolS->PGPT0017540	7
PLANT_DERIVED_CARBOHYDRATE_TRANSPORT	PLANT_DERIVED_ALPHA-GLUCOSIDE_TRANSPORT	aglE|ggtB->PGPT0016395	1
PLANT_DERIVED_CARBOHYDRATE_TRANSPORT	PLANT_DERIVED_ALPHA-GLUCOSIDE_TRANSPORT	msmX|msmK|malK|sugC|ggtA|msiK->PGPT0016310	2
PLANT_DERIVED_CARBOHYDRATE_TRANSPORT	PLANT_DERIVED_ARABINOGALACTAN|GALACTOSE_OLIGOMER|MALTOOLIGOSACCHARIDE_TRANSPORT	cycB|ganO->PGPT0016315	1
PLANT_DERIVED_CARBOHYDRATE_TRANSPORT	PLANT_DERIVED_ARABINOGALACTAN|GALACTOSE_OLIGOMER|MALTOOLIGOSACCHARIDE_TRANSPORT	ganP->PGPT0016320	1
PLANT_DERIVED_CARBOHYDRATE_TRANSPORT	PLANT_DERIVED_ARABINOGALACTAN|GALACTOSE_OLIGOMER|MALTOOLIGOSACCHARIDE_TRANSPORT	ganQ->PGPT0016325	1
PLANT_DERIVED_CARBOHYDRATE_TRANSPORT	PLANT_DERIVED_ARABINOGALACTAN|GALACTOSE_OLIGOMER|MALTOOLIGOSACCHARIDE_TRANSPORT	msmX|msmK|malK|sugC|ggtA|msiK->PGPT0016310	2
PLANT_DERIVED_CARBOHYDRATE_TRANSPORT	PLANT_DERIVED_ARABINOOLOIGOSACCHARIDE_TRANSPORT	msmX|msmK|malK|sugC|ggtA|msiK->PGPT0016310	2
PLANT_DERIVED_CARBOHYDRATE_TRANSPORT	PLANT_DERIVED_CELLOBIOSE_TRANSPORT	cebE->PGPT0016430	3
PLANT_DERIVED_CARBOHYDRATE_TRANSPORT	PLANT_DERIVED_CELLOBIOSE_TRANSPORT	cebF->PGPT0016435	3
PLANT_DERIVED_CARBOHYDRATE_TRANSPORT	PLANT_DERIVED_CELLOBIOSE_TRANSPORT	cebG->PGPT0016440	3
PLANT_DERIVED_CARBOHYDRATE_TRANSPORT	PLANT_DERIVED_CELLOBIOSE_TRANSPORT	msmX|msmK|malK|sugC|ggtA|msiK->PGPT0016310	2
PLANT_DERIVED_CARBOHYDRATE_TRANSPORT	PLANT_DERIVED_CHITOBIOSE_TRANSPORT_I	dasA->PGPT0016445	2
PLANT_DERIVED_CARBOHYDRATE_TRANSPORT	PLANT_DERIVED_CHITOBIOSE_TRANSPORT_I	dasB->PGPT0016450	2
PLANT_DERIVED_CARBOHYDRATE_TRANSPORT	PLANT_DERIVED_CHITOBIOSE_TRANSPORT_I	dasC->PGPT0016455	2
PLANT_DERIVED_CARBOHYDRATE_TRANSPORT	PLANT_DERIVED_CHITOBIOSE_TRANSPORT_I	msmX|msmK|malK|sugC|ggtA|msiK->PGPT0016310	2
PLANT_DERIVED_CARBOHYDRATE_TRANSPORT	PLANT_DERIVED_CHITOBIOSE_TRANSPORT_II	chiE->PGPT0016460	2
PLANT_DERIVED_CARBOHYDRATE_TRANSPORT	PLANT_DERIVED_CHITOBIOSE_TRANSPORT_II	chiF->PGPT0016465	2
PLANT_DERIVED_CARBOHYDRATE_TRANSPORT	PLANT_DERIVED_CHITOBIOSE_TRANSPORT_II	chiG->PGPT0016470	2
PLANT_DERIVED_CARBOHYDRATE_TRANSPORT	PLANT_DERIVED_FRUCTOOLIGOSACCHARIDE_TRANSPORT	msmX|msmK|malK|sugC|ggtA|msiK->PGPT0016310	2
PLANT_DERIVED_CARBOHYDRATE_TRANSPORT	PLANT_DERIVED_FRUCTOSE_PTS_SYSTEM_I	fruA->PGPT0017120	2
PLANT_DERIVED_CARBOHYDRATE_TRANSPORT	PLANT_DERIVED_FRUCTOSE_TRANSPORT	frcA->PGPT0016685	1
PLANT_DERIVED_CARBOHYDRATE_TRANSPORT	PLANT_DERIVED_FRUCTOSE_TRANSPORT	frcB->PGPT0016680	1
PLANT_DERIVED_CARBOHYDRATE_TRANSPORT	PLANT_DERIVED_GLUCOSE_PTS_SYSTEM_I	crr->PGPT0014090	1
PLANT_DERIVED_CARBOHYDRATE_TRANSPORT	PLANT_DERIVED_GLUCOSE_PTS_SYSTEM_I	ptsI->PGPT0002025	1
PLANT_DERIVED_CARBOHYDRATE_TRANSPORT	PLANT_DERIVED_GLUCOSE|MANNOSE_TRANSPORT_I	msmX|msmK|malK|sugC|ggtA|msiK->PGPT0016310	2
PLANT_DERIVED_CARBOHYDRATE_TRANSPORT	PLANT_DERIVED_GLYCEROL_UPTAKE	glpF|pduF->PGPT0004760	2
PLANT_DERIVED_CARBOHYDRATE_TRANSPORT	PLANT_DERIVED_HEXOSE_PHOSPHATE_UPTAKE_SENSING	uhpB->PGPT0017175	1
PLANT_DERIVED_CARBOHYDRATE_TRANSPORT	PLANT_DERIVED_MALTOSE|GLUCOSE_PTS_SYSTEM	crr->PGPT0014090	1
PLANT_DERIVED_CARBOHYDRATE_TRANSPORT	PLANT_DERIVED_MALTOSE|GLUCOSE_PTS_SYSTEM	malX->PGPT0016905	1
PLANT_DERIVED_CARBOHYDRATE_TRANSPORT	PLANT_DERIVED_MALTOSE|MALTODEXTRIN_TRANSPORT	msmX|msmK|malK|sugC|ggtA|msiK->PGPT0016310	2
PLANT_DERIVED_CARBOHYDRATE_TRANSPORT	PLANT_DERIVED_MANNITOL|SORBITOL_TRANSPORT	msmX|msmK|malK|sugC|ggtA|msiK->PGPT0016310	2
PLANT_DERIVED_CARBOHYDRATE_TRANSPORT	PLANT_DERIVED_MANNITOL|SORBITOL_TRANSPORT	smoE|mtlE->PGPT0016380	1
PLANT_DERIVED_CARBOHYDRATE_TRANSPORT	PLANT_DERIVED_MANNITOL|SORBITOL_TRANSPORT	smoF|mtlF->PGPT0016385	1
PLANT_DERIVED_CARBOHYDRATE_TRANSPORT	PLANT_DERIVED_MANNITOL|SORBITOL_TRANSPORT	smoG|mtlG->PGPT0016390	1
PLANT_DERIVED_CARBOHYDRATE_TRANSPORT	PLANT_DERIVED_MANNOSYL-GLYCERATE_PTS_SYSTEM	mngR|farR->PGPT0016955	8
PLANT_DERIVED_CARBOHYDRATE_TRANSPORT	PLANT_DERIVED_MULTIPLE_SUGAR_TRANSPORT_II	gguA|ABC_GGU_A->PGPT0016530	1
PLANT_DERIVED_CARBOHYDRATE_TRANSPORT	PLANT_DERIVED_MULTIPLE_SUGAR_TRANSPORT_II	gguB|ABC_GGU_P->PGPT0016525	1
PLANT_DERIVED_CARBOHYDRATE_TRANSPORT	PLANT_DERIVED_MULTIPLE_SUGAR_TRANSPORT_II	sbpA->PGPT0015735	1
PLANT_DERIVED_CARBOHYDRATE_TRANSPORT	PLANT_DERIVED_MULTIPLE_SUGAR_TRANSPORT_III	ABC_MS_P->PGPT0016535	38
PLANT_DERIVED_CARBOHYDRATE_TRANSPORT	PLANT_DERIVED_MULTIPLE_SUGAR_TRANSPORT_III	ABC_MS_P1->PGPT0016540	38
PLANT_DERIVED_CARBOHYDRATE_TRANSPORT	PLANT_DERIVED_MULTIPLE_SUGAR_TRANSPORT_III	ABC_MS_S->PGPT0016545	41
PLANT_DERIVED_CARBOHYDRATE_TRANSPORT	PLANT_DERIVED_MULTIPLE_SUGAR_TRANSPORT_III	msmX|msmK|malK|sugC|ggtA|msiK->PGPT0016310	2
PLANT_DERIVED_CARBOHYDRATE_TRANSPORT	PLANT_DERIVED_MYO_INOSITOL_TRANSPORT_2	iolF->PGPT0016756	1
PLANT_DERIVED_CARBOHYDRATE_TRANSPORT	PLANT_DERIVED_N_ACETYLGLUCOSAMINE_PTS_SYSTEM	nagE|nagP->PGPT0016860	2
PLANT_DERIVED_CARBOHYDRATE_TRANSPORT	PLANT_DERIVED_N_ACETYLGLUCOSAMINE_TRANSPORT	ngcE|ABC_NGC_S->PGPT0016415	1
PLANT_DERIVED_CARBOHYDRATE_TRANSPORT	PLANT_DERIVED_N_ACETYLGLUCOSAMINE_TRANSPORT	ngcF|ABC_NGC_P->PGPT0016420	1
PLANT_DERIVED_CARBOHYDRATE_TRANSPORT	PLANT_DERIVED_N_ACETYLGLUCOSAMINE_TRANSPORT	ngcG|ABC_NGC_P1->PGPT0016425	1
PLANT_DERIVED_CARBOHYDRATE_TRANSPORT	PLANT_DERIVED_OTHER_SUGAR_TRANSPORT_RELATED_PROTEINS	hxt->PGPT0014440	1
PLANT_DERIVED_CARBOHYDRATE_TRANSPORT	PLANT_DERIVED_OTHER_SUGAR_TRANSPORT_RELATED_PROTEINS	ynfM->PGPT0017201	3
PLANT_DERIVED_CARBOHYDRATE_TRANSPORT	PLANT_DERIVED_REAFFINOSE|STACHYOSE|MELIBIOSE_TRANSPORT	msmE->PGPT0016330	3
PLANT_DERIVED_CARBOHYDRATE_TRANSPORT	PLANT_DERIVED_REAFFINOSE|STACHYOSE|MELIBIOSE_TRANSPORT	msmF->PGPT0016335	3
PLANT_DERIVED_CARBOHYDRATE_TRANSPORT	PLANT_DERIVED_REAFFINOSE|STACHYOSE|MELIBIOSE_TRANSPORT	msmG->PGPT0016340	2
PLANT_DERIVED_CARBOHYDRATE_TRANSPORT	PLANT_DERIVED_REAFFINOSE|STACHYOSE|MELIBIOSE_TRANSPORT	msmX|msmK|malK|sugC|ggtA|msiK->PGPT0016310	2
PLANT_DERIVED_CARBOHYDRATE_TRANSPORT	PLANT_DERIVED_RHAMNOSE_TRANSPORT	rhaP->PGPT0016690	1
PLANT_DERIVED_CARBOHYDRATE_TRANSPORT	PLANT_DERIVED_RHAMNOSE_TRANSPORT	rhaQ->PGPT0016695	1
PLANT_DERIVED_CARBOHYDRATE_TRANSPORT	PLANT_DERIVED_RHAMNOSE_TRANSPORT	rhaS->PGPT0016700	1
PLANT_DERIVED_CARBOHYDRATE_TRANSPORT	PLANT_DERIVED_RHAMNOSE_TRANSPORT	rhaT->PGPT0016705	1
PLANT_DERIVED_CARBOHYDRATE_TRANSPORT	PLANT_DERIVED_RIBOSE|AUTOINDUCER|XYLOSE_TRANSPORT	rbsA->PGPT0016600	4
PLANT_DERIVED_CARBOHYDRATE_TRANSPORT	PLANT_DERIVED_RIBOSE|AUTOINDUCER|XYLOSE_TRANSPORT	rbsB->PGPT0015740	6
PLANT_DERIVED_CARBOHYDRATE_TRANSPORT	PLANT_DERIVED_RIBOSE|AUTOINDUCER|XYLOSE_TRANSPORT	rbsC->PGPT0016590	7
PLANT_DERIVED_CARBOHYDRATE_TRANSPORT	PLANT_DERIVED_RIBOSE|AUTOINDUCER|XYLOSE_TRANSPORT	rbsD->PGPT0016595	1
PLANT_DERIVED_CARBOHYDRATE_TRANSPORT	PLANT_DERIVED_SIMPLE_SUGAR_TRANSPORT	ABC_SS_A->PGPT0017155	5
PLANT_DERIVED_CARBOHYDRATE_TRANSPORT	PLANT_DERIVED_SIMPLE_SUGAR_TRANSPORT	ABC_SS_P->PGPT0017160	4
PLANT_DERIVED_CARBOHYDRATE_TRANSPORT	PLANT_DERIVED_SIMPLE_SUGAR_TRANSPORT	ABC_SS_S->PGPT0017165	5
PLANT_DERIVED_CARBOHYDRATE_TRANSPORT	PLANT_DERIVED_SUCROSE_PTS_SYSTEM	scrA|sacP|sacX|ptsS->PGPT0014190	1
PLANT_DERIVED_CARBOHYDRATE_TRANSPORT	PLANT_DERIVED_XYLOBIOSE_TRANSPORT	bxlE->PGPT0016495	1
PLANT_DERIVED_CARBOHYDRATE_TRANSPORT	PLANT_DERIVED_XYLOBIOSE_TRANSPORT	bxlF->PGPT0016500	1
PLANT_DERIVED_CARBOHYDRATE_TRANSPORT	PLANT_DERIVED_XYLOBIOSE_TRANSPORT	bxlG->PGPT0016505	1
PLANT_DERIVED_CARBOHYDRATE_TRANSPORT	PLANT_DERIVED_XYLOSE_TRANSPORT_I	xylF->PGPT0016650	3
PLANT_DERIVED_CARBOHYDRATE_TRANSPORT	PLANT_DERIVED_XYLOSE_TRANSPORT_I	xylG->PGPT0016660	1
PLANT_DERIVED_CARBOHYDRATE_TRANSPORT	PLANT_DERIVED_XYLOSE_TRANSPORT_I	xylH->PGPT0016655	1
PLANT_DERIVED_CARBOHYDRATE_TRANSPORT	PLANT_DERIVED_lNOSITOL_TRANSPORT_2	iolT->PGPT0016801	1
PLANT_DERIVED_CARBOHYDRATE_USAGE-OTHERS	PLANT_DERIVED_ALGINATE_DEGRADATION	putative_alginate_lyase_2->PGPT0019417	1
PLANT_DERIVED_CARBOHYDRATE_USAGE-OTHERS	PLANT_DERIVED_CARBON_CATEBOLITE_REGULATION	ccpA->PGPT0019459	18
PLANT_DERIVED_CARBOHYDRATE_USAGE-OTHERS	PLANT_DERIVED_CHITIN_DEGRADATION	HEXA_B_like|exo|chb->PGPT0012150	5
PLANT_DERIVED_CARBOHYDRATE_USAGE-OTHERS	PLANT_DERIVED_CHITIN_DEGRADATION	chiA|chtA|chiI->PGPT0012130	4
PLANT_DERIVED_CARBOHYDRATE_USAGE-OTHERS	PLANT_DERIVED_LEVAN_DEGRADATION	lf2|levB->PGPT0019215	1
PLANT_DERIVED_CARBOHYDRATE_USAGE-OTHERS	PLANT_DERIVED_PROPANEDIOL_UTILIZATION	pduF->PGPT0019444	1
PLANT_DERIVED_CARBOHYDRATE_USAGE-OTHERS	PLANT_DERIVED_PROPANEDIOL_UTILIZATION	pflA|pflC|pflE|bssD->PGPT0019432	1
PLANT_DERIVED_CARBOHYDRATE_USAGE-OTHERS	PLANT_DERIVED_PROPANEDIOL_UTILIZATION	pta->PGPT0001370	1
PLANT_DERIVED_CARBOHYDRATE_USAGE-OTHERS	PLANT_DERIVED_PROPIONATE|PROPANOATE_UTILIZATION	bkdA1->PGPT0008861	3
PLANT_DERIVED_CARBOHYDRATE_USAGE-OTHERS	PLANT_DERIVED_PROPIONATE|PROPANOATE_UTILIZATION	bkdA2|bfmBAB->PGPT0008862	3
PLANT_DERIVED_CARBOHYDRATE_USAGE-OTHERS	PLANT_DERIVED_PROPIONATE|PROPANOATE_UTILIZATION	pccA->PGPT0001711	1
PLANT_DERIVED_CARBOHYDRATE_USAGE-OTHERS	PLANT_DERIVED_PROPIONATE|PROPANOATE_UTILIZATION	pccB->PGPT0001712	2
PLANT_DERIVED_CARNITHINE_USAGE	PLANT_DERIVED_CARNITHINE_DEGRADATION	dhcR->PGPT0021950	6
PLANT_DERIVED_COMPLEX_SUGAR_UTILIZATION	PLANT_DERIVED_CELLULOSE|HEMICELLULOSE_DEGRADATION	abf1->PGPT0018660	1
PLANT_DERIVED_COMPLEX_SUGAR_UTILIZATION	PLANT_DERIVED_CELLULOSE|HEMICELLULOSE_DEGRADATION	afcA->PGPT0018650	4
PLANT_DERIVED_COMPLEX_SUGAR_UTILIZATION	PLANT_DERIVED_CELLULOSE|HEMICELLULOSE_DEGRADATION	bgaB|lacA->PGPT0017815	9
PLANT_DERIVED_COMPLEX_SUGAR_UTILIZATION	PLANT_DERIVED_CELLULOSE|HEMICELLULOSE_DEGRADATION	bxlA->PGPT0018670	1
PLANT_DERIVED_COMPLEX_SUGAR_UTILIZATION	PLANT_DERIVED_CELLULOSE|HEMICELLULOSE_DEGRADATION	cbhA->PGPT0018680	1
PLANT_DERIVED_COMPLEX_SUGAR_UTILIZATION	PLANT_DERIVED_CELLULOSE|HEMICELLULOSE_DEGRADATION	celJ|eglA|eglS->PGPT0018620	3
PLANT_DERIVED_COMPLEX_SUGAR_UTILIZATION	PLANT_DERIVED_CELLULOSE|HEMICELLULOSE_DEGRADATION	pda|pgdA->PGPT0018645	6
PLANT_DERIVED_COMPLEX_SUGAR_UTILIZATION	PLANT_DERIVED_CELLULOSE|HEMICELLULOSE_DEGRADATION	xghA->PGPT0018630	2
PLANT_DERIVED_COMPLEX_SUGAR_UTILIZATION	PLANT_DERIVED_CELLULOSE|HEMICELLULOSE_DEGRADATION	xynB->PGPT0018665	3
PLANT_DERIVED_COMPLEX_SUGAR_UTILIZATION	PLANT_DERIVED_CELLULOSE|HEMICELLULOSE_DEGRADATION	xynY|xynZ|xynD|xynA->PGPT0018625	1
PLANT_DERIVED_COMPLEX_SUGAR_UTILIZATION	PLANT_DERIVED_GLUCAN|GLYCAN_BREAKDOWN	HEXA_B_like|exo|chb->PGPT0012150	5
PLANT_DERIVED_COMPLEX_SUGAR_UTILIZATION	PLANT_DERIVED_GLUCAN|GLYCAN_BREAKDOWN	afcA->PGPT0018650	4
PLANT_DERIVED_COMPLEX_SUGAR_UTILIZATION	PLANT_DERIVED_GLUCAN|GLYCAN_BREAKDOWN	fucA->PGPT0018775	4
PLANT_DERIVED_COMPLEX_SUGAR_UTILIZATION	PLANT_DERIVED_GLUCAN|GLYCAN_BREAKDOWN	lacZ->PGPT0017810	7
PLANT_DERIVED_COMPLEX_SUGAR_UTILIZATION	PLANT_DERIVED_GLUCAN|GLYCAN_BREAKDOWN	mngB|ypdB|manA->PGPT0018760	3
PLANT_DERIVED_COMPLEX_SUGAR_UTILIZATION	PLANT_DERIVED_GLUCAN|GLYCAN_BREAKDOWN	nagZ->PGPT0012175	3
PLANT_DERIVED_COMPLEX_SUGAR_UTILIZATION	PLANT_DERIVED_GLUCAN|GLYCAN_BREAKDOWN	neu1|nanA|nanB|nanH->PGPT0018755	3
PLANT_DERIVED_COMPLEX_SUGAR_UTILIZATION	PLANT_DERIVED_GLUCAN|GLYCAN_BREAKDOWN	srfJ|xynC->PGPT0018770	2
PLANT_DERIVED_COMPLEX_SUGAR_UTILIZATION	PLANT_DERIVED_MALTOSE_DEGRADATION	crr->PGPT0014090	1
PLANT_DERIVED_COMPLEX_SUGAR_UTILIZATION	PLANT_DERIVED_MALTOSE_DEGRADATION	glgE->PGPT0018610	3
PLANT_DERIVED_COMPLEX_SUGAR_UTILIZATION	PLANT_DERIVED_MALTOSE_DEGRADATION	malQ->PGPT0018570	1
PLANT_DERIVED_COMPLEX_SUGAR_UTILIZATION	PLANT_DERIVED_MALTOSE_DEGRADATION	malT->PGPT0018616	3
PLANT_DERIVED_COMPLEX_SUGAR_UTILIZATION	PLANT_DERIVED_MALTOSE_DEGRADATION	malX->PGPT0016905	1
PLANT_DERIVED_COMPLEX_SUGAR_UTILIZATION	PLANT_DERIVED_PECTIN_DEGRADATION	pel|plyB->PGPT0018225	3
PLANT_DERIVED_COMPLEX_SUGAR_UTILIZATION	PLANT_DERIVED_PECTIN_DEGRADATION	rhgB|rhiE|rglA->PGPT0018710	2
PLANT_DERIVED_COMPLEX_SUGAR_UTILIZATION	PLANT_DERIVED_PECTIN_DEGRADATION	ybhC|pemB|pemA->PGPT0001855	2
PLANT_DERIVED_COMPLEX_SUGAR_UTILIZATION	PLANT_DERIVED_PECTIN_DEGRADATION	yesW->PGPT0018715	1
PLANT_DERIVED_COMPLEX_SUGAR_UTILIZATION	PLANT_DERIVED_RAFFINOSE|STACHYOSE_DEGRADATION	melA->PGPT0017850	1
PLANT_DERIVED_COMPLEX_SUGAR_UTILIZATION	PLANT_DERIVED_RAFFINOSE|STACHYOSE_DEGRADATION	rafA|galA->PGPT0018835	6
PLANT_DERIVED_COMPLEX_SUGAR_UTILIZATION	PLANT_DERIVED_RAFFINOSE|STACHYOSE_DEGRADATION	sacA->PGPT0018815	2
PLANT_DERIVED_COMPLEX_SUGAR_UTILIZATION	PLANT_DERIVED_STARCH|GLYCOGEN_DEGRADATION	amyA|malS->PGPT0018575	2
PLANT_DERIVED_COMPLEX_SUGAR_UTILIZATION	PLANT_DERIVED_STARCH|GLYCOGEN_DEGRADATION	glgP->PGPT0018545	1
PLANT_DERIVED_COMPLEX_SUGAR_UTILIZATION	PLANT_DERIVED_STARCH|GLYCOGEN_DEGRADATION	malQ->PGPT0018570	1
PLANT_DERIVED_COMPLEX_SUGAR_UTILIZATION	PLANT_DERIVED_STARCH|GLYCOGEN_DEGRADATION	malT->PGPT0018616	3
PLANT_DERIVED_COMPLEX_SUGAR_UTILIZATION	PLANT_DERIVED_STARCH|GLYCOGEN_DEGRADATION	malz->PGPT0018560	1
PLANT_DERIVED_COMPLEX_SUGAR_UTILIZATION	PLANT_DERIVED_SUCROSE_METABOLSIM|DEGRADATION	sacA->PGPT0018815	2
PLANT_DERIVED_FLAVONOID_UTILIZATION	PLANT_DERIVED_QUERCETIN_DEGRADATION	yhhW|pirA->PGPT0019980	3
PLANT_DERIVED_GLYCOSIDE_UTILIZATION	PLANT_DERIVED_ALPHA-GLYCOSIDE_DEGRADATION	malz->PGPT0018560	1
PLANT_DERIVED_GLYCOSIDE_UTILIZATION	PLANT_DERIVED_BETA-GLYCOSIDE_DEGRADATION	bglX->PGPT0019110	8
PLANT_DERIVED_GLYCOSIDE_UTILIZATION	PLANT_DERIVED_BETA-GLYCOSIDE_DEGRADATION	celF|licH|chbF->PGPT0019105	3
PLANT_DERIVED_GLYCOSIDE_UTILIZATION	PLANT_DERIVED_BETA-GLYCOSIDE_DEGRADATION	crr->PGPT0014090	1
PLANT_DERIVED_GLYCOSIDE_UTILIZATION	PLANT_DERIVED_GLYCOSIDE-GLYCOSIDASES|GLYCOSYLHYDROLASES	EC_3_2_1_123|celC->PGPT0019280	1
PLANT_DERIVED_GLYCOSIDE_UTILIZATION	PLANT_DERIVED_GLYCOSIDE-GLYCOSIDASES|GLYCOSYLHYDROLASES	EC_3_2_1_28|alpha_trehalase->PGPT0014070	1
PLANT_DERIVED_GLYCOSIDE_UTILIZATION	PLANT_DERIVED_GLYCOSIDE-GLYCOSIDASES|GLYCOSYLHYDROLASES	HEXA_B_like|exo|chb->PGPT0012150	5
PLANT_DERIVED_GLYCOSIDE_UTILIZATION	PLANT_DERIVED_GLYCOSIDE-GLYCOSIDASES|GLYCOSYLHYDROLASES	ISA|treX->PGPT0019225	4
PLANT_DERIVED_GLYCOSIDE_UTILIZATION	PLANT_DERIVED_GLYCOSIDE-GLYCOSIDASES|GLYCOSYLHYDROLASES	abf1->PGPT0018660	1
PLANT_DERIVED_GLYCOSIDE_UTILIZATION	PLANT_DERIVED_GLYCOSIDE-GLYCOSIDASES|GLYCOSYLHYDROLASES	abnA->PGPT0019090	2
PLANT_DERIVED_GLYCOSIDE_UTILIZATION	PLANT_DERIVED_GLYCOSIDE-GLYCOSIDASES|GLYCOSYLHYDROLASES	acm->PGPT0019160	3
PLANT_DERIVED_GLYCOSIDE_UTILIZATION	PLANT_DERIVED_GLYCOSIDE-GLYCOSIDASES|GLYCOSYLHYDROLASES	afcA->PGPT0018650	4
PLANT_DERIVED_GLYCOSIDE_UTILIZATION	PLANT_DERIVED_GLYCOSIDE-GLYCOSIDASES|GLYCOSYLHYDROLASES	amyA|malS->PGPT0018575	2
PLANT_DERIVED_GLYCOSIDE_UTILIZATION	PLANT_DERIVED_GLYCOSIDE-GLYCOSIDASES|GLYCOSYLHYDROLASES	bgaB|lacA->PGPT0017815	9
PLANT_DERIVED_GLYCOSIDE_UTILIZATION	PLANT_DERIVED_GLYCOSIDE-GLYCOSIDASES|GLYCOSYLHYDROLASES	bglB->PGPT0019165	4
PLANT_DERIVED_GLYCOSIDE_UTILIZATION	PLANT_DERIVED_GLYCOSIDE-GLYCOSIDASES|GLYCOSYLHYDROLASES	bglX->PGPT0019110	8
PLANT_DERIVED_GLYCOSIDE_UTILIZATION	PLANT_DERIVED_GLYCOSIDE-GLYCOSIDASES|GLYCOSYLHYDROLASES	cbhA->PGPT0018680	1
PLANT_DERIVED_GLYCOSIDE_UTILIZATION	PLANT_DERIVED_GLYCOSIDE-GLYCOSIDASES|GLYCOSYLHYDROLASES	celF|licH|chbF->PGPT0019105	3
PLANT_DERIVED_GLYCOSIDE_UTILIZATION	PLANT_DERIVED_GLYCOSIDE-GLYCOSIDASES|GLYCOSYLHYDROLASES	celJ|eglA|eglS->PGPT0018620	3
PLANT_DERIVED_GLYCOSIDE_UTILIZATION	PLANT_DERIVED_GLYCOSIDE-GLYCOSIDASES|GLYCOSYLHYDROLASES	chiA|chtA|chiI->PGPT0012130	4
PLANT_DERIVED_GLYCOSIDE_UTILIZATION	PLANT_DERIVED_GLYCOSIDE-GLYCOSIDASES|GLYCOSYLHYDROLASES	csn->PGPT0012190	3
PLANT_DERIVED_GLYCOSIDE_UTILIZATION	PLANT_DERIVED_GLYCOSIDE-GLYCOSIDASES|GLYCOSYLHYDROLASES	csxA->PGPT0019000	3
PLANT_DERIVED_GLYCOSIDE_UTILIZATION	PLANT_DERIVED_GLYCOSIDE-GLYCOSIDASES|GLYCOSYLHYDROLASES	fucA->PGPT0018775	4
PLANT_DERIVED_GLYCOSIDE_UTILIZATION	PLANT_DERIVED_GLYCOSIDE-GLYCOSIDASES|GLYCOSYLHYDROLASES	glucoamylase_like->PGPT0018651	3
PLANT_DERIVED_GLYCOSIDE_UTILIZATION	PLANT_DERIVED_GLYCOSIDE-GLYCOSIDASES|GLYCOSYLHYDROLASES	lacZ->PGPT0017810	7
PLANT_DERIVED_GLYCOSIDE_UTILIZATION	PLANT_DERIVED_GLYCOSIDE-GLYCOSIDASES|GLYCOSYLHYDROLASES	lf2|levB->PGPT0019215	1
PLANT_DERIVED_GLYCOSIDE_UTILIZATION	PLANT_DERIVED_GLYCOSIDE-GLYCOSIDASES|GLYCOSYLHYDROLASES	malz->PGPT0018560	1
PLANT_DERIVED_GLYCOSIDE_UTILIZATION	PLANT_DERIVED_GLYCOSIDE-GLYCOSIDASES|GLYCOSYLHYDROLASES	melA->PGPT0017850	1
PLANT_DERIVED_GLYCOSIDE_UTILIZATION	PLANT_DERIVED_GLYCOSIDE-GLYCOSIDASES|GLYCOSYLHYDROLASES	mngB->PGPT0019330	1
PLANT_DERIVED_GLYCOSIDE_UTILIZATION	PLANT_DERIVED_GLYCOSIDE-GLYCOSIDASES|GLYCOSYLHYDROLASES	mngB|ypdB|manA->PGPT0018760	3
PLANT_DERIVED_GLYCOSIDE_UTILIZATION	PLANT_DERIVED_GLYCOSIDE-GLYCOSIDASES|GLYCOSYLHYDROLASES	nagZ->PGPT0012175	3
PLANT_DERIVED_GLYCOSIDE_UTILIZATION	PLANT_DERIVED_GLYCOSIDE-GLYCOSIDASES|GLYCOSYLHYDROLASES	neu1|nanA|nanB|nanH->PGPT0018755	3
PLANT_DERIVED_GLYCOSIDE_UTILIZATION	PLANT_DERIVED_GLYCOSIDE-GLYCOSIDASES|GLYCOSYLHYDROLASES	rafA|galA->PGPT0018835	6
PLANT_DERIVED_GLYCOSIDE_UTILIZATION	PLANT_DERIVED_GLYCOSIDE-GLYCOSIDASES|GLYCOSYLHYDROLASES	ramA->PGPT0019195	4
PLANT_DERIVED_GLYCOSIDE_UTILIZATION	PLANT_DERIVED_GLYCOSIDE-GLYCOSIDASES|GLYCOSYLHYDROLASES	sacA->PGPT0018815	2
PLANT_DERIVED_GLYCOSIDE_UTILIZATION	PLANT_DERIVED_GLYCOSIDE-GLYCOSIDASES|GLYCOSYLHYDROLASES	srfJ|xynC->PGPT0018770	2
PLANT_DERIVED_GLYCOSIDE_UTILIZATION	PLANT_DERIVED_GLYCOSIDE-GLYCOSIDASES|GLYCOSYLHYDROLASES	treS->PGPT0014120	5
PLANT_DERIVED_GLYCOSIDE_UTILIZATION	PLANT_DERIVED_GLYCOSIDE-GLYCOSIDASES|GLYCOSYLHYDROLASES	treZ|glgZ->PGPT0014130	1
PLANT_DERIVED_GLYCOSIDE_UTILIZATION	PLANT_DERIVED_GLYCOSIDE-GLYCOSIDASES|GLYCOSYLHYDROLASES	xghA->PGPT0018630	2
PLANT_DERIVED_GLYCOSIDE_UTILIZATION	PLANT_DERIVED_GLYCOSIDE-GLYCOSIDASES|GLYCOSYLHYDROLASES	xylS|yicI->PGPT0019340	3
PLANT_DERIVED_GLYCOSIDE_UTILIZATION	PLANT_DERIVED_GLYCOSIDE-GLYCOSIDASES|GLYCOSYLHYDROLASES	xynB->PGPT0018665	3
PLANT_DERIVED_GLYCOSIDE_UTILIZATION	PLANT_DERIVED_GLYCOSIDE-GLYCOSIDASES|GLYCOSYLHYDROLASES	xynD->PGPT0019095	1
PLANT_DERIVED_GLYCOSIDE_UTILIZATION	PLANT_DERIVED_GLYCOSIDE-GLYCOSIDASES|GLYCOSYLHYDROLASES	xynY|xynZ|xynD|xynA->PGPT0018625	1
PLANT_DERIVED_GLYCOSIDE_UTILIZATION	PLANT_DERIVED_GLYCOSIDE_USAGE_REGULATION	paiB|yumE->PGPT0014760	2
PLANT_DERIVED_GLYCOSIDE_UTILIZATION	PLANT_DERIVED_NON-PEPTIDE_CARBON-NITROGEN_BONDS_CLEAVAGE	pda|pgdA->PGPT0018645	6
PLANT_DERIVED_GLYCOSIDE_UTILIZATION	PLANT_DERIVED_NON-PEPTIDE_CARBON-NITROGEN_BONDS_CLEAVAGE	xlyAB->PGPT0019115	2
PLANT_DERIVED_LIPID_METABOLISM	PLANT_DERIVED_CHOLINE-O-SULFATE|PHOSPHORYLCHOLINE_UTILIZATION	betC->PGPT0013620	2
PLANT_DERIVED_LIPID_METABOLISM	PLANT_DERIVED_FATTY_ACID_DEGRADATION	ACADVL->PGPT0021810	1
PLANT_DERIVED_LIPID_METABOLISM	PLANT_DERIVED_FATTY_ACID_DEGRADATION	ECHS1->PGPT0021790	2
PLANT_DERIVED_LIPID_METABOLISM	PLANT_DERIVED_FATTY_ACID_DEGRADATION	GCDH|gcdH->PGPT0021815	1
PLANT_DERIVED_LIPID_METABOLISM	PLANT_DERIVED_FATTY_ACID_DEGRADATION	acd->PGPT0008385	26
PLANT_DERIVED_LIPID_METABOLISM	PLANT_DERIVED_FATTY_ACID_DEGRADATION	aco|acx->PGPT0002290	1
PLANT_DERIVED_LIPID_METABOLISM	PLANT_DERIVED_FATTY_ACID_DEGRADATION	adhP->PGPT0006365	3
PLANT_DERIVED_LIPID_METABOLISM	PLANT_DERIVED_FATTY_ACID_DEGRADATION	aldH|dhaS->PGPT0006875	10
PLANT_DERIVED_LIPID_METABOLISM	PLANT_DERIVED_FATTY_ACID_DEGRADATION	atoB->PGPT0008320	1
PLANT_DERIVED_LIPID_METABOLISM	PLANT_DERIVED_FATTY_ACID_DEGRADATION	bcd->PGPT0002285	10
PLANT_DERIVED_LIPID_METABOLISM	PLANT_DERIVED_FATTY_ACID_DEGRADATION	cpxB->PGPT0006740	2
PLANT_DERIVED_LIPID_METABOLISM	PLANT_DERIVED_FATTY_ACID_DEGRADATION	fadD->PGPT0008380	22
PLANT_DERIVED_LIPID_METABOLISM	PLANT_DERIVED_FATTY_ACID_DEGRADATION	fadJ->PGPT0001870	2
PLANT_DERIVED_LIPID_METABOLISM	PLANT_DERIVED_FATTY_ACID_DEGRADATION	frmA|ADH5|adhC->PGPT0006355	6
PLANT_DERIVED_LIPID_METABOLISM	PLANT_DERIVED_FATTY_ACID_DEGRADATION	hcaD|cndC1->PGPT0019730	5
PLANT_DERIVED_LIPID_METABOLISM	PLANT_DERIVED_FATTY_ACID_DEGRADATION	paaF|echA->PGPT0001860	10
PLANT_DERIVED_LIPID_METABOLISM	PLANT_DERIVED_GLYCEROPHOPSHOLIPID_DEGRADATION	glpA|glpD->PGPT0006775	3
PLANT_DERIVED_LIPID_METABOLISM	PLANT_DERIVED_GLYCEROPHOPSHOLIPID_DEGRADATION	glpQ|ugpQ->PGPT0018470	6
PLANT_DERIVED_NUCLEOSIDE_METABOLISM	PLANT_DERIVED_NUCLEOSIDE_TRANSPORT	bmpA->PGPT0021055	4
PLANT_DERIVED_NUCLEOSIDE_METABOLISM	PLANT_DERIVED_NUCLEOSIDE_TRANSPORT	cytR->PGPT0021075	5
PLANT_DERIVED_NUCLEOSIDE_METABOLISM	PLANT_DERIVED_NUCLEOSIDE_TRANSPORT	nupA|yufO->PGPT0021040	3
PLANT_DERIVED_NUCLEOSIDE_METABOLISM	PLANT_DERIVED_NUCLEOSIDE_TRANSPORT	nupB|yufP->PGPT0021045	2
PLANT_DERIVED_NUCLEOSIDE_METABOLISM	PLANT_DERIVED_NUCLEOSIDE_TRANSPORT	nupC|yufQ->PGPT0021050	2
PLANT_DERIVED_NUCLEOSIDE_METABOLISM	PLANT_DERIVED_PURINE_DEGRADATION	alc->PGPT0000880	1
PLANT_DERIVED_NUCLEOSIDE_METABOLISM	PLANT_DERIVED_PURINE_DEGRADATION	allB->PGPT0000870	1
PLANT_DERIVED_NUCLEOSIDE_METABOLISM	PLANT_DERIVED_PURINE_DEGRADATION	hpxO->PGPT0021115	1
PLANT_DERIVED_NUCLEOSIDE_METABOLISM	PLANT_DERIVED_PURINE_DEGRADATION	hpxQ->PGPT0021135	2
PLANT_DERIVED_NUCLEOSIDE_METABOLISM	PLANT_DERIVED_PURINE_DEGRADATION	hpyO->PGPT0021120	2
PLANT_DERIVED_NUCLEOSIDE_METABOLISM	PLANT_DERIVED_PURINE_DEGRADATION	uraH|pucM|hiuH->PGPT0021125	1
PLANT_DERIVED_NUCLEOSIDE_METABOLISM	PLANT_DERIVED_PURINE_DEGRADATION	xdhA->PGPT0007250	1
PLANT_DERIVED_NUCLEOSIDE_METABOLISM	PLANT_DERIVED_PURINE_DEGRADATION	xdhB|pucD->PGPT0007265	1
PLANT_DERIVED_NUCLEOSIDE_METABOLISM	PLANT_DERIVED_PURINE_DEGRADATION	yagR->PGPT0007260	2
PLANT_DERIVED_NUCLEOSIDE_METABOLISM	PLANT_DERIVED_PURINE_DEGRADATION	yagS->PGPT0007275	2
PLANT_DERIVED_NUCLEOSIDE_METABOLISM	PLANT_DERIVED_PURINE_DEGRADATION	yagT->PGPT0007290	3
PLANT_DERIVED_NUCLEOSIDE_METABOLISM	PLANT_DERIVED_PURINE_DEGRADATION	ygeS|xdhA->PGPT0007255	1
PLANT_DERIVED_NUCLEOSIDE_METABOLISM	PLANT_DERIVED_PURINE_DEGRADATION	ygeT|xdhB->PGPT0007270	1
PLANT_DERIVED_NUCLEOSIDE_METABOLISM	PLANT_DERIVED_PURINE_METABOLISM	add->PGPT0021520	6
PLANT_DERIVED_NUCLEOSIDE_METABOLISM	PLANT_DERIVED_PURINE_METABOLISM	adk|AK->PGPT0009040	2
PLANT_DERIVED_NUCLEOSIDE_METABOLISM	PLANT_DERIVED_PURINE_METABOLISM	adoK|pkfB->PGPT0021465	1
PLANT_DERIVED_NUCLEOSIDE_METABOLISM	PLANT_DERIVED_PURINE_METABOLISM	allD->PGPT0021440	1
PLANT_DERIVED_NUCLEOSIDE_METABOLISM	PLANT_DERIVED_PURINE_METABOLISM	apt->PGPT0021455	1
PLANT_DERIVED_NUCLEOSIDE_METABOLISM	PLANT_DERIVED_PURINE_METABOLISM	arcC->PGPT0020085	1
PLANT_DERIVED_NUCLEOSIDE_METABOLISM	PLANT_DERIVED_PURINE_METABOLISM	cpdA->PGPT0021595	3
PLANT_DERIVED_NUCLEOSIDE_METABOLISM	PLANT_DERIVED_PURINE_METABOLISM	cysC->PGPT0002780	2
PLANT_DERIVED_NUCLEOSIDE_METABOLISM	PLANT_DERIVED_PURINE_METABOLISM	cysD->PGPT0002405	2
PLANT_DERIVED_NUCLEOSIDE_METABOLISM	PLANT_DERIVED_PURINE_METABOLISM	cysN->PGPT0002400	2
PLANT_DERIVED_NUCLEOSIDE_METABOLISM	PLANT_DERIVED_PURINE_METABOLISM	dgt->PGPT0021495	1
PLANT_DERIVED_NUCLEOSIDE_METABOLISM	PLANT_DERIVED_PURINE_METABOLISM	gmk->PGPT0021475	1
PLANT_DERIVED_NUCLEOSIDE_METABOLISM	PLANT_DERIVED_PURINE_METABOLISM	gpt->PGPT0007300	1
PLANT_DERIVED_NUCLEOSIDE_METABOLISM	PLANT_DERIVED_PURINE_METABOLISM	guaA->PGPT0021580	1
PLANT_DERIVED_NUCLEOSIDE_METABOLISM	PLANT_DERIVED_PURINE_METABOLISM	guaB->PGPT0021445	4
PLANT_DERIVED_NUCLEOSIDE_METABOLISM	PLANT_DERIVED_PURINE_METABOLISM	hit->PGPT0021690	2
PLANT_DERIVED_NUCLEOSIDE_METABOLISM	PLANT_DERIVED_PURINE_METABOLISM	hprT|hpt->PGPT0007295	1
PLANT_DERIVED_NUCLEOSIDE_METABOLISM	PLANT_DERIVED_PURINE_METABOLISM	hpxA->PGPT0000895	1
PLANT_DERIVED_NUCLEOSIDE_METABOLISM	PLANT_DERIVED_PURINE_METABOLISM	iunH->PGPT0013465	2
PLANT_DERIVED_NUCLEOSIDE_METABOLISM	PLANT_DERIVED_PURINE_METABOLISM	nudF->PGPT0021525	6
PLANT_DERIVED_NUCLEOSIDE_METABOLISM	PLANT_DERIVED_PURINE_METABOLISM	nudK->PGPT0017890	1
PLANT_DERIVED_NUCLEOSIDE_METABOLISM	PLANT_DERIVED_PURINE_METABOLISM	pgm->PGPT0017710	1
PLANT_DERIVED_NUCLEOSIDE_METABOLISM	PLANT_DERIVED_PURINE_METABOLISM	ppx|ppx_gppA->PGPT0002595	4
PLANT_DERIVED_NUCLEOSIDE_METABOLISM	PLANT_DERIVED_PURINE_METABOLISM	prsA->PGPT0021480	2
PLANT_DERIVED_NUCLEOSIDE_METABOLISM	PLANT_DERIVED_PURINE_METABOLISM	purA->PGPT0020140	1
PLANT_DERIVED_NUCLEOSIDE_METABOLISM	PLANT_DERIVED_PURINE_METABOLISM	purB->PGPT0021555	1
PLANT_DERIVED_NUCLEOSIDE_METABOLISM	PLANT_DERIVED_PURINE_METABOLISM	purC->PGPT0021565	1
PLANT_DERIVED_NUCLEOSIDE_METABOLISM	PLANT_DERIVED_PURINE_METABOLISM	purD->PGPT0021575	1
PLANT_DERIVED_NUCLEOSIDE_METABOLISM	PLANT_DERIVED_PURINE_METABOLISM	purE->PGPT0021545	1
PLANT_DERIVED_NUCLEOSIDE_METABOLISM	PLANT_DERIVED_PURINE_METABOLISM	purF->PGPT0020225	2
PLANT_DERIVED_NUCLEOSIDE_METABOLISM	PLANT_DERIVED_PURINE_METABOLISM	purH->PGPT0008110	3
PLANT_DERIVED_NUCLEOSIDE_METABOLISM	PLANT_DERIVED_PURINE_METABOLISM	purK->PGPT0021550	1
PLANT_DERIVED_NUCLEOSIDE_METABOLISM	PLANT_DERIVED_PURINE_METABOLISM	purL->PGPT0021730	1
PLANT_DERIVED_NUCLEOSIDE_METABOLISM	PLANT_DERIVED_PURINE_METABOLISM	purM->PGPT0021570	1
PLANT_DERIVED_NUCLEOSIDE_METABOLISM	PLANT_DERIVED_PURINE_METABOLISM	purN->PGPT0008095	1
PLANT_DERIVED_NUCLEOSIDE_METABOLISM	PLANT_DERIVED_PURINE_METABOLISM	purQ->PGPT0020220	1
PLANT_DERIVED_NUCLEOSIDE_METABOLISM	PLANT_DERIVED_PURINE_METABOLISM	purS->PGPT0021725	1
PLANT_DERIVED_NUCLEOSIDE_METABOLISM	PLANT_DERIVED_PURINE_METABOLISM	pyk->PGPT0002020	2
PLANT_DERIVED_NUCLEOSIDE_METABOLISM	PLANT_DERIVED_PURINE_METABOLISM	rdgB->PGPT0021590	1
PLANT_DERIVED_NUCLEOSIDE_METABOLISM	PLANT_DERIVED_PURINE_METABOLISM	spoT->PGPT0014310	2
PLANT_DERIVED_NUCLEOSIDE_METABOLISM	PLANT_DERIVED_PURINE_METABOLISM	spoT|relA->PGPT0021700	1
PLANT_DERIVED_NUCLEOSIDE_METABOLISM	PLANT_DERIVED_PURINE_METABOLISM	ureA->PGPT0000955	1
PLANT_DERIVED_NUCLEOSIDE_METABOLISM	PLANT_DERIVED_PURINE_METABOLISM	ureAB|ureA|ureB->PGPT0021645	1
PLANT_DERIVED_NUCLEOSIDE_METABOLISM	PLANT_DERIVED_PURINE_METABOLISM	ureB->PGPT0000960	1
PLANT_DERIVED_NUCLEOSIDE_METABOLISM	PLANT_DERIVED_PURINE_METABOLISM	ureC->PGPT0000965	2
PLANT_DERIVED_NUCLEOSIDE_METABOLISM	PLANT_DERIVED_PYRIMIDINE_DEGRADATION	UPB1_like|pydC->PGPT0008885	4
PLANT_DERIVED_NUCLEOSIDE_METABOLISM	PLANT_DERIVED_PYRIMIDINE_DEGRADATION	dht|hydA->PGPT0008880	2
PLANT_DERIVED_NUCLEOSIDE_METABOLISM	PLANT_DERIVED_PYRIMIDINE_DEGRADATION	pydC->PGPT0021095	1
PLANT_DERIVED_NUCLEOSIDE_METABOLISM	PLANT_DERIVED_PYRIMIDINE_METABOLISM	carA->PGPT0021155	1
PLANT_DERIVED_NUCLEOSIDE_METABOLISM	PLANT_DERIVED_PYRIMIDINE_METABOLISM	carB->PGPT0021150	1
PLANT_DERIVED_NUCLEOSIDE_METABOLISM	PLANT_DERIVED_PYRIMIDINE_METABOLISM	cdd->PGPT0021360	2
PLANT_DERIVED_NUCLEOSIDE_METABOLISM	PLANT_DERIVED_PYRIMIDINE_METABOLISM	cmk->PGPT0021220	1
PLANT_DERIVED_NUCLEOSIDE_METABOLISM	PLANT_DERIVED_PYRIMIDINE_METABOLISM	codA->PGPT0021315	1
PLANT_DERIVED_NUCLEOSIDE_METABOLISM	PLANT_DERIVED_PYRIMIDINE_METABOLISM	codA|cdd->PGPT0021320	1
PLANT_DERIVED_NUCLEOSIDE_METABOLISM	PLANT_DERIVED_PYRIMIDINE_METABOLISM	cpdB->PGPT0021400	2
PLANT_DERIVED_NUCLEOSIDE_METABOLISM	PLANT_DERIVED_PYRIMIDINE_METABOLISM	dcd->PGPT0021225	1
PLANT_DERIVED_NUCLEOSIDE_METABOLISM	PLANT_DERIVED_PYRIMIDINE_METABOLISM	deoA->PGPT0021365	1
PLANT_DERIVED_NUCLEOSIDE_METABOLISM	PLANT_DERIVED_PYRIMIDINE_METABOLISM	dut->PGPT0021355	1
PLANT_DERIVED_NUCLEOSIDE_METABOLISM	PLANT_DERIVED_PYRIMIDINE_METABOLISM	mazG->PGPT0021350	1
PLANT_DERIVED_NUCLEOSIDE_METABOLISM	PLANT_DERIVED_PYRIMIDINE_METABOLISM	nagD->PGPT0021435	1
PLANT_DERIVED_NUCLEOSIDE_METABOLISM	PLANT_DERIVED_PYRIMIDINE_METABOLISM	ndk->PGPT0021210	1
PLANT_DERIVED_NUCLEOSIDE_METABOLISM	PLANT_DERIVED_PYRIMIDINE_METABOLISM	nrdA|nrdE->PGPT0021340	2
PLANT_DERIVED_NUCLEOSIDE_METABOLISM	PLANT_DERIVED_PYRIMIDINE_METABOLISM	nrdB|nrdF->PGPT0021345	1
PLANT_DERIVED_NUCLEOSIDE_METABOLISM	PLANT_DERIVED_PYRIMIDINE_METABOLISM	nucA|ushA|yhcR|yfkN->PGPT0013395	1
PLANT_DERIVED_NUCLEOSIDE_METABOLISM	PLANT_DERIVED_PYRIMIDINE_METABOLISM	nudG->PGPT0021430	1
PLANT_DERIVED_NUCLEOSIDE_METABOLISM	PLANT_DERIVED_PYRIMIDINE_METABOLISM	psuG->PGPT0021425	1
PLANT_DERIVED_NUCLEOSIDE_METABOLISM	PLANT_DERIVED_PYRIMIDINE_METABOLISM	punA->PGPT0013380	1
PLANT_DERIVED_NUCLEOSIDE_METABOLISM	PLANT_DERIVED_PYRIMIDINE_METABOLISM	pyrB->PGPT0021160	1
PLANT_DERIVED_NUCLEOSIDE_METABOLISM	PLANT_DERIVED_PYRIMIDINE_METABOLISM	pyrC->PGPT0021145	2
PLANT_DERIVED_NUCLEOSIDE_METABOLISM	PLANT_DERIVED_PYRIMIDINE_METABOLISM	pyrD->PGPT0021190	1
PLANT_DERIVED_NUCLEOSIDE_METABOLISM	PLANT_DERIVED_PYRIMIDINE_METABOLISM	pyrE->PGPT0021200	1
PLANT_DERIVED_NUCLEOSIDE_METABOLISM	PLANT_DERIVED_PYRIMIDINE_METABOLISM	pyrF->PGPT0014965	1
PLANT_DERIVED_NUCLEOSIDE_METABOLISM	PLANT_DERIVED_PYRIMIDINE_METABOLISM	pyrG->PGPT0021215	1
PLANT_DERIVED_NUCLEOSIDE_METABOLISM	PLANT_DERIVED_PYRIMIDINE_METABOLISM	pyrH->PGPT0021205	1
PLANT_DERIVED_NUCLEOSIDE_METABOLISM	PLANT_DERIVED_PYRIMIDINE_METABOLISM	rutA->PGPT0021260	2
PLANT_DERIVED_NUCLEOSIDE_METABOLISM	PLANT_DERIVED_PYRIMIDINE_METABOLISM	rutB->PGPT0021270	2
PLANT_DERIVED_NUCLEOSIDE_METABOLISM	PLANT_DERIVED_PYRIMIDINE_METABOLISM	rutE|ycdI->PGPT0021290	1
PLANT_DERIVED_NUCLEOSIDE_METABOLISM	PLANT_DERIVED_PYRIMIDINE_METABOLISM	tdk->PGPT0021390	1
PLANT_DERIVED_NUCLEOSIDE_METABOLISM	PLANT_DERIVED_PYRIMIDINE_METABOLISM	thyX|thy1->PGPT0008150	1
PLANT_DERIVED_NUCLEOSIDE_METABOLISM	PLANT_DERIVED_PYRIMIDINE_METABOLISM	tmk->PGPT0021395	1
PLANT_DERIVED_NUCLEOSIDE_METABOLISM	PLANT_DERIVED_PYRIMIDINE_METABOLISM	udp->PGPT0021235	1
PLANT_DERIVED_NUCLEOSIDE_METABOLISM	PLANT_DERIVED_PYRIMIDINE_METABOLISM	upp->PGPT0021240	1
PLANT_DERIVED_NUCLEOSIDE_METABOLISM	PLANT_DERIVED_PYRIMIDINE_METABOLISM	ydfG->PGPT0021285	7
PLANT_DERIVED_NUCLEOSIDE_METABOLISM	PLANT_DERIVED_PYRIMIDINE_METABOLISM	yjjG->PGPT0013410	2
PLANT_DERIVED_ORGANIC_ACID_TRANSPORT	PLANT_DERIVED_ALDOURONATE_TRANSPORT	lplB->PGPT0017250	1
PLANT_DERIVED_ORGANIC_ACID_TRANSPORT	PLANT_DERIVED_ALDOURONATE_TRANSPORT	lplC->PGPT0017255	1
PLANT_DERIVED_ORGANIC_ACID_TRANSPORT	PLANT_DERIVED_ALPHA-1|4-DIGALACTURONATE_TRANSPORT	aguE->PGPT0017260	1
PLANT_DERIVED_ORGANIC_ACID_TRANSPORT	PLANT_DERIVED_ALPHA-1|4-DIGALACTURONATE_TRANSPORT	aguF->PGPT0017265	1
PLANT_DERIVED_ORGANIC_ACID_TRANSPORT	PLANT_DERIVED_ALPHA-1|4-DIGALACTURONATE_TRANSPORT	aguG->PGPT0017270	1
PLANT_DERIVED_ORGANIC_ACID_TRANSPORT	PLANT_DERIVED_C4-DICARBOXYRATE_TRANSPORT	dctA->PGPT0001450	2
PLANT_DERIVED_ORGANIC_ACID_TRANSPORT	PLANT_DERIVED_CITRATE_TRANSPORT	TC_CITMHS|CitMHS_family|citN->PGPT0001500	1
PLANT_DERIVED_ORGANIC_ACID_TRANSPORT	PLANT_DERIVED_FORMATE_TRANSPORT	oxlT->PGPT0017235	4
PLANT_DERIVED_ORGANIC_ACID_TRANSPORT	PLANT_DERIVED_GALACTONATE_TRANSPORT	dgoT->PGPT0002190	2
PLANT_DERIVED_ORGANIC_ACID_TRANSPORT	PLANT_DERIVED_GLUCONATE_TRANSPORT	TC_GNTP->PGPT0001340	2
[truncated: 1,533 more rows]
